# Supplementary material for: Genomic Characterization of the Guillain-Barre Syndrome-Associated Campylobacter jejuni ICDCCJ07001 Isolate
Source: PLoS One. 2010 Nov 29;5(11):e15060. doi: 10.1371/journal.pone.0015060 (PMC2993937; doi:10.1371/journal.pone.0015060)
Supplement: File S1 — 1,179 Commonly presented homology CDSs in C. jejuni subsp. jejuni 07001, C. jejuni 81-176, 81-116, NCTC11168, RM1221 and C. jejuni subsp. doylei 269.97. BLASTN analyses were performed between C. jejuni 07001 and five other sequenced genomes of strains: C. jejuni subsp. jejuni 81-176, 81-116, NCTC11168, RM1221 and C. jejuni subsp. doylei 269.97. 1,179 homologous genes from strain 07001 were also found in the genomes of the 6 C. jejuni strains examined in this study. The homologous CDSs were summarized in the Supplementary File S1. (XLS) [file pone.0015060.s001.xls]

## Sheet: 1179 commonly presented CDSs
ICDCCJ07001	NCTC11168	RM1221	81-176	269.97	81116
ICDC07001_CDS00002	Cj0001	CJE0001	CJJ81176_0027	JJD26997_0001	C8J_0001
ICDC07001_CDS00004	Cj0002	CJE0002	CJJ81176_0028	JJD26997_0002	C8J_0002
ICDC07001_CDS00005	Cj0003	CJE0003	CJJ81176_0029	JJD26997_0003	C8J_0003
ICDC07001_CDS00010	Cj0006	CJE0006	CJJ81176_0032	JJD26997_0006	C8J_0006
ICDC07001_CDS00012	Cj0007	CJE0007	CJJ81176_0033	JJD26997_0007	C8J_0007
ICDC07001_CDS00013	Cj0009	CJE0008	CJJ81176_0035	JJD26997_0009	C8J_0008
ICDC07001_CDS00016	Cj0010c	CJE0009	CJJ81176_0036	JJD26997_0010	C8J_0009
ICDC07001_CDS00019	Cj0012c	CJE0011	CJJ81176_0038	JJD26997_0012	C8J_0011
ICDC07001_CDS00023	Cj0013	CJE0012	CJJ81176_0039	JJD26997_0013	C8J_0012
ICDC07001_CDS00026	Cj0015c	CJE0015	CJJ81176_0042	JJD26997_0015	C8J_0014
ICDC07001_CDS00028	Cj0016	CJE0016	CJJ81176_0043	JJD26997_0016	C8J_0015
ICDC07001_CDS00030	Cj0017c	CJE0017	CJJ81176_0044	JJD26997_0017	C8J_0016
ICDC07001_CDS00041	Cj0023	CJE0023	CJJ81176_0050	JJD26997_0025	C8J_0022
ICDC07001_CDS00043	Cj0024	CJE0024	CJJ81176_0051	JJD26997_0026	C8J_0023
ICDC07001_CDS00046	Cj0025c	CJE0025	CJJ81176_0052	JJD26997_0027	C8J_0024
ICDC07001_CDS00048	Cj0026c	CJE0026	CJJ81176_0053	JJD26997_0028	C8J_0025
ICDC07001_CDS00049	Cj0027	CJE0027	CJJ81176_0054	JJD26997_0029	C8J_0026
ICDC07001_CDS00050	Cj0028	CJE0028	CJJ81176_0055	JJD26997_0030	C8J_0027
ICDC07001_CDS00051	Cj0029	CJE0029	CJJ81176_0056	JJD26997_0031	C8J_0028
ICDC07001_CDS00087	Cj0034c	CJE0033	CJJ81176_0072	JJD26997_0048	C8J_0037
ICDC07001_CDS00096	Cj0036	CJE0035	CJJ81176_0074	JJD26997_0050	C8J_0039
ICDC07001_CDS00098	Cj0037c	CJE0036	CJJ81176_0075	JJD26997_0051	C8J_0040
ICDC07001_CDS00100	Cj0038c	CJE0037	CJJ81176_0076	JJD26997_0052	C8J_0041
ICDC07001_CDS00103	Cj0039c	CJE0038	CJJ81176_0077	JJD26997_0053	C8J_0042
ICDC07001_CDS00105	Cj0041	CJE0040	CJJ81176_0079	JJD26997_0056	C8J_0044
ICDC07001_CDS00108	Cj0043	CJE0042	CJJ81176_0081	JJD26997_0058	C8J_0046
ICDC07001_CDS00111	Cj0044c	CJE0043	CJJ81176_0082	JJD26997_0059	C8J_0047
ICDC07001_CDS00119	Cj0053c	CJE0048	CJJ81176_0090	JJD26997_0062	C8J_0050
ICDC07001_CDS00123	Cj0054c	CJE0049	CJJ81176_0091	JJD26997_0063	C8J_0051
ICDC07001_CDS00125	Cj0059c	CJE0056	CJJ81176_0097	JJD26997_0069	C8J_0052
ICDC07001_CDS00126	Cj0060c	CJE0057	CJJ81176_0098	JJD26997_0070	C8J_0053
ICDC07001_CDS00128	Cj0061c	CJE0058	CJJ81176_0099	JJD26997_0071	C8J_0054
ICDC07001_CDS00130	Cj0062c	CJE0059	CJJ81176_0100	JJD26997_0072	C8J_0055
ICDC07001_CDS00132	Cj0063c	CJE0060	CJJ81176_0101	JJD26997_0073	C8J_0056
ICDC07001_CDS00134	Cj0064c	CJE0061	CJJ81176_0102	JJD26997_0074	C8J_0057
ICDC07001_CDS00136	Cj0065c	CJE0062	CJJ81176_0103	JJD26997_0075	C8J_0058
ICDC07001_CDS00137	Cj0066c	CJE0063	CJJ81176_0104	JJD26997_0076	C8J_0059
ICDC07001_CDS00139	Cj0067	CJE0064	CJJ81176_0105	JJD26997_0077	C8J_0060
ICDC07001_CDS00140	Cj0068	CJE0065	CJJ81176_0106	JJD26997_0078	C8J_0061
ICDC07001_CDS00149	Cj0073c	CJE0069	CJJ81176_0110	JJD26997_0084	C8J_0066
ICDC07001_CDS00150	Cj0074c	CJE0070	CJJ81176_0111	JJD26997_0085	C8J_0067
ICDC07001_CDS00151	Cj0075c	CJE0071	CJJ81176_0112	JJD26997_0086	C8J_0068
ICDC07001_CDS00154	Cj0076c	CJE0072	CJJ81176_0113	JJD26997_0087	C8J_0069
ICDC07001_CDS00162	Cj0081	CJE0077	CJJ81176_0118	JJD26997_0090	C8J_0074
ICDC07001_CDS00164	Cj0082	CJE0078	CJJ81176_0119	JJD26997_0091	C8J_0075
ICDC07001_CDS00171	Cj0085c	CJE0080	CJJ81176_0120	JJD26997_0092	C8J_0077
ICDC07001_CDS00172	Cj0086c	CJE0081	CJJ81176_0121	JJD26997_0093	C8J_0078
ICDC07001_CDS00174	Cj0087	CJE0082	CJJ81176_0122	JJD26997_0094	C8J_0079
ICDC07001_CDS00176	Cj0088	CJE0083	CJJ81176_0123	JJD26997_0095	C8J_0081
ICDC07001_CDS00185	Cj0094	CJE0089	CJJ81176_0129	JJD26997_0098	C8J_0087
ICDC07001_CDS00187	Cj0096	CJE0091	CJJ81176_0131	JJD26997_0100	C8J_0089
ICDC07001_CDS00191	Cj0098	CJE0093	CJJ81176_0133	JJD26997_0105	C8J_0091
ICDC07001_CDS00192	Cj0099	CJE0094	CJJ81176_0134	JJD26997_0106	C8J_0092
ICDC07001_CDS00193	Cj0100	CJE0095	CJJ81176_0135	JJD26997_0107	C8J_0093
ICDC07001_CDS00194	Cj0101	CJE0096	CJJ81176_0136	JJD26997_0108	C8J_0094
ICDC07001_CDS00196	Cj0102	CJE0097	CJJ81176_0137	JJD26997_0109	C8J_0095
ICDC07001_CDS00197	Cj0103	CJE0098	CJJ81176_0138	JJD26997_0110	C8J_0096
ICDC07001_CDS00198	Cj0104	CJE0099	CJJ81176_0139	JJD26997_0111	C8J_0097
ICDC07001_CDS00201	Cj0105	CJE0100	CJJ81176_0140	JJD26997_0112	C8J_0098
ICDC07001_CDS00203	Cj0106	CJE0101	CJJ81176_0141	JJD26997_0113	C8J_0099
ICDC07001_CDS00204	Cj0107	CJE0102	CJJ81176_0142	JJD26997_0114	C8J_0100
ICDC07001_CDS00206	Cj0109	CJE0104	CJJ81176_0144	JJD26997_0116	C8J_0102
ICDC07001_CDS00208	Cj0110	CJE0105	CJJ81176_0145	JJD26997_0117	C8J_0103
ICDC07001_CDS00210	Cj0111	CJE0106	CJJ81176_0146	JJD26997_0118	C8J_0104
ICDC07001_CDS00211	Cj0112	CJE0107	CJJ81176_0147	JJD26997_0119	C8J_0105
ICDC07001_CDS00212	Cj0113	CJE0108	CJJ81176_0148	JJD26997_0120	C8J_0106
ICDC07001_CDS00213	Cj0114	CJE0109	CJJ81176_0149	JJD26997_0121	C8J_0107
ICDC07001_CDS00214	Cj0115	CJE0110	CJJ81176_0150	JJD26997_0122	C8J_0108
ICDC07001_CDS00215	Cj0116	CJE0111	CJJ81176_0151	JJD26997_0123	C8J_0109
ICDC07001_CDS00216	Cj0117	CJE0112	CJJ81176_0152	JJD26997_0124	C8J_0110
ICDC07001_CDS00218	Cj0118	CJE0113	CJJ81176_0153	JJD26997_0125	C8J_0111
ICDC07001_CDS00219	Cj0119	CJE0114	CJJ81176_0154	JJD26997_0126	C8J_0112
ICDC07001_CDS00220	Cj0120	CJE0115	CJJ81176_0155	JJD26997_0127	C8J_0113
ICDC07001_CDS00221	Cj0121	CJE0116	CJJ81176_0156	JJD26997_0128	C8J_0114
ICDC07001_CDS00226	Cj0123c	CJE0118	CJJ81176_0158	JJD26997_0136	C8J_0116
ICDC07001_CDS00227	Cj0124c	CJE0119	CJJ81176_0159	JJD26997_0137	C8J_0117
ICDC07001_CDS00228	Cj0125c	CJE0120	CJJ81176_0160	JJD26997_0138	C8J_0118
ICDC07001_CDS00229	Cj0126c	CJE0121	CJJ81176_0161	JJD26997_0139	C8J_0119
ICDC07001_CDS00231	Cj0127c	CJE0122	CJJ81176_0162	JJD26997_0140	C8J_0120
ICDC07001_CDS00232	Cj0128c	CJE0123	CJJ81176_0163	JJD26997_0141	C8J_0121
ICDC07001_CDS00234	Cj0129c	CJE0124	CJJ81176_0164	JJD26997_0142	C8J_0122
ICDC07001_CDS00236	Cj0130	CJE0125	CJJ81176_0165	JJD26997_0143	C8J_0123
ICDC07001_CDS00237	Cj0131	CJE0126	CJJ81176_0166	JJD26997_0144	C8J_0124
ICDC07001_CDS00238	Cj0132	CJE0127	CJJ81176_0167	JJD26997_0145	C8J_0125
ICDC07001_CDS00239	Cj0133	CJE0128	CJJ81176_0168	JJD26997_0146	C8J_0126
ICDC07001_CDS00240	Cj0134	CJE0129	CJJ81176_0169	JJD26997_0147	C8J_0127
ICDC07001_CDS00244	Cj0136	CJE0131	CJJ81176_0171	JJD26997_0149	C8J_0129
ICDC07001_CDS00245	Cj0136	CJE0131	CJJ81176_0171	JJD26997_0149	C8J_0129
ICDC07001_CDS00246	Cj0137	CJE0132	CJJ81176_0172	JJD26997_0150	C8J_0130
ICDC07001_CDS00247	Cj0138	CJE0133	CJJ81176_0173	JJD26997_0151	C8J_0131
ICDC07001_CDS00256	Cj0140	CJE0135	CJJ81176_0176	JJD26997_0154	C8J_0134
ICDC07001_CDS00258	Cj0141c	CJE0136	CJJ81176_0177	JJD26997_0153	C8J_0135
ICDC07001_CDS00259	Cj0142c	CJE0137	CJJ81176_0178	JJD26997_0155	C8J_0136
ICDC07001_CDS00260	Cj0143c	CJE0138	CJJ81176_0179	JJD26997_0156	C8J_0137
ICDC07001_CDS00262	Cj0144	CJE0140	CJJ81176_0180	JJD26997_1720	C8J_0138
ICDC07001_CDS00265	Cj0145	CJE0141	CJJ81176_0181	JJD26997_0160	C8J_0139
ICDC07001_CDS00266	Cj0146c	CJE0142	CJJ81176_0182	JJD26997_0161	C8J_0143
ICDC07001_CDS00268	Cj0147c	CJE0143	CJJ81176_0183	JJD26997_0162	C8J_0144
ICDC07001_CDS00269	Cj0148c	CJE0144	CJJ81176_0184	JJD26997_0163	C8J_0145
ICDC07001_CDS00272	Cj0149c	CJE0145	CJJ81176_0185	JJD26997_0164	C8J_0146
ICDC07001_CDS00273	Cj0149c	CJE0145	CJJ81176_0185	JJD26997_0164	C8J_0146
ICDC07001_CDS00274	Cj0150c	CJE0146	CJJ81176_0186	JJD26997_0165	C8J_0147
ICDC07001_CDS00275	Cj0151c	CJE0147	CJJ81176_0187	JJD26997_0166	C8J_0148
ICDC07001_CDS00276	Cj0152c	CJE0148	CJJ81176_0188	JJD26997_0167	C8J_0149
ICDC07001_CDS00278	Cj0153c	CJE0149	CJJ81176_0189	JJD26997_0168	C8J_0150
ICDC07001_CDS00281	Cj0154c	CJE0150	CJJ81176_0190	JJD26997_0169	C8J_0151
ICDC07001_CDS00282	Cj0154c	CJE0150	CJJ81176_0190	JJD26997_0169	C8J_0151
ICDC07001_CDS00284	Cj0156c	CJE0152	CJJ81176_0192	JJD26997_0171	C8J_0153
ICDC07001_CDS00286	Cj0157c	CJE0153	CJJ81176_0193	JJD26997_0172	C8J_0154
ICDC07001_CDS00288	Cj0158c	CJE0154	CJJ81176_0194	JJD26997_0173	C8J_0155
ICDC07001_CDS00289	Cj0159c	CJE0155	CJJ81176_0195	JJD26997_0174	C8J_0156
ICDC07001_CDS00290	Cj0160c	CJE0156	CJJ81176_0196	JJD26997_0175	C8J_0157
ICDC07001_CDS00292	Cj0161c	CJE0157	CJJ81176_0197	JJD26997_0176	C8J_0158
ICDC07001_CDS00293	Cj0162c	CJE0158	CJJ81176_0198	JJD26997_0177	C8J_0159
ICDC07001_CDS00294	Cj0163c	CJE0159	CJJ81176_0199	JJD26997_0178	C8J_0160
ICDC07001_CDS00295	Cj0164c	CJE0160	CJJ81176_0200	JJD26997_0179	C8J_0161
ICDC07001_CDS00296	Cj0166	CJE0161	CJJ81176_0201	JJD26997_0181	C8J_0162
ICDC07001_CDS00297	Cj0167c	CJE0162	CJJ81176_0202	JJD26997_0180	C8J_0163
ICDC07001_CDS00300	Cj0169	CJE0164	CJJ81176_0205	JJD26997_0184	C8J_0165
ICDC07001_CDS00301	Cj0172c	CJE0165	CJJ81176_0208	JJD26997_0186	C8J_0166
ICDC07001_CDS00302	Cj0173c	CJE0166	CJJ81176_0209	JJD26997_0187	C8J_0167
ICDC07001_CDS00303	Cj0174c	CJE0167	CJJ81176_0210	JJD26997_0188	C8J_0168
ICDC07001_CDS00304	Cj0175c	CJE0168	CJJ81176_0211	JJD26997_0189	C8J_0169
ICDC07001_CDS00306	Cj0175c	CJE0168	CJJ81176_0211	JJD26997_0189	C8J_0169
ICDC07001_CDS00313	Cj0182	CJE0175	CJJ81176_0213	JJD26997_0190	C8J_0171
ICDC07001_CDS00314	Cj0183	CJE0176	CJJ81176_0214	JJD26997_0191	C8J_0172
ICDC07001_CDS00318	Cj0186c	CJE0179	CJJ81176_0217	JJD26997_0196	C8J_0175
ICDC07001_CDS00320	Cj0187c	CJE0180	CJJ81176_0218	JJD26997_0197	C8J_0176
ICDC07001_CDS00321	Cj0188c	CJE0181	CJJ81176_0219	JJD26997_0198	C8J_0177
ICDC07001_CDS00323	Cj0189c	CJE0182	CJJ81176_0220	JJD26997_0199	C8J_0178
ICDC07001_CDS00324	Cj0190c	CJE0183	CJJ81176_0221	JJD26997_0200	C8J_0179
ICDC07001_CDS00326	Cj0191c	CJE0184	CJJ81176_0222	JJD26997_0201	C8J_0180
ICDC07001_CDS00328	Cj0192c	CJE0185	CJJ81176_0223	JJD26997_0202	C8J_0181
ICDC07001_CDS00330	Cj0194	CJE0187	CJJ81176_0225	JJD26997_0204	C8J_0183
ICDC07001_CDS00332	Cj0195	CJE0188	CJJ81176_0226	JJD26997_0205	C8J_0184
ICDC07001_CDS00333	Cj0196c	CJE0189	CJJ81176_0227	JJD26997_0206	C8J_0185
ICDC07001_CDS00334	Cj0197c	CJE0190	CJJ81176_0228	JJD26997_0207	C8J_0186
ICDC07001_CDS00335	Cj0198c	CJE0191	CJJ81176_0229	JJD26997_0208	C8J_0187
ICDC07001_CDS00336	Cj0199c	CJE0192	CJJ81176_0230	JJD26997_0209	C8J_0188
ICDC07001_CDS00338	Cj0199c	CJE0192	CJJ81176_0230	JJD26997_0209	C8J_0188
ICDC07001_CDS00341	Cj0200c	CJE0193	CJJ81176_0231	JJD26997_0210	C8J_0189
ICDC07001_CDS00353	Cj0204	CJE0197	CJJ81176_0236	JJD26997_0214	C8J_0193
ICDC07001_CDS00357	Cj0205	CJE0198	CJJ81176_0237	JJD26997_0215	C8J_0194
ICDC07001_CDS00358	Cj0206	CJE0199	CJJ81176_0238	JJD26997_0216	C8J_0195
ICDC07001_CDS00359	Cj0206	CJE0199	CJJ81176_0238	JJD26997_0216	C8J_0195
ICDC07001_CDS00361	Cj0207	CJE0200	CJJ81176_0239	JJD26997_0217	C8J_0196
ICDC07001_CDS00363	Cj0208	CJE0201	CJJ81176_0240	JJD26997_0218	C8J_0197
ICDC07001_CDS00375	Cj0224	CJE0275	CJJ81176_0249	JJD26997_0222	C8J_0202
ICDC07001_CDS00376	Cj0225	CJE0276	CJJ81176_0250	JJD26997_0223	C8J_0203
ICDC07001_CDS00377	Cj0226	CJE0277	CJJ81176_0251	JJD26997_0224	C8J_0204
ICDC07001_CDS00378	Cj0227	CJE0278	CJJ81176_0252	JJD26997_0225	C8J_0205
ICDC07001_CDS00379	Cj0228c	CJE0279	CJJ81176_0253	JJD26997_0226	C8J_0206
ICDC07001_CDS00382	Cj0229	CJE0280	CJJ81176_0254	JJD26997_0228	C8J_0207
ICDC07001_CDS00383	Cj0230c	CJE0281	CJJ81176_0255	JJD26997_0227	C8J_0208
ICDC07001_CDS00384	Cj0230c	CJE0281	CJJ81176_0255	JJD26997_0227	C8J_0208
ICDC07001_CDS00385	Cj0231c	CJE0282	CJJ81176_0256	JJD26997_0229	C8J_0209
ICDC07001_CDS00387	Cj0232c	CJE0283	CJJ81176_0257	JJD26997_0230	C8J_0210
ICDC07001_CDS00388	Cj0233c	CJE0284	CJJ81176_0258	JJD26997_0231	C8J_0211
ICDC07001_CDS00389	Cj0234c	CJE0285	CJJ81176_0259	JJD26997_0232	C8J_0212
ICDC07001_CDS00391	Cj0235c	CJE0286	CJJ81176_0260	JJD26997_0233	C8J_0213
ICDC07001_CDS00393	Cj0236c	CJE0287	CJJ81176_0261	JJD26997_0234	C8J_0214
ICDC07001_CDS00396	Cj0237	CJE0288	CJJ81176_0262	JJD26997_0235	C8J_0215
ICDC07001_CDS00397	Cj0238	CJE0289	CJJ81176_0263	JJD26997_0236	C8J_0216
ICDC07001_CDS00398	Cj0239c	CJE0290	CJJ81176_0264	JJD26997_0237	C8J_0217
ICDC07001_CDS00400	Cj0240c	CJE0291	CJJ81176_0265	JJD26997_0238	C8J_0218
ICDC07001_CDS00402	Cj0243c	CJE0293	CJJ81176_0267	JJD26997_0240	C8J_0220
ICDC07001_CDS00407	Cj0245	CJE0295	CJJ81176_0270	JJD26997_0242	C8J_0222
ICDC07001_CDS00410	Cj0248	CJE0298	CJJ81176_0275	JJD26997_0247	C8J_0225
ICDC07001_CDS00411	Cj0249	CJE0299	CJJ81176_0276	JJD26997_0249	C8J_0226
ICDC07001_CDS00412	Cj0250c	CJE0300	CJJ81176_0277	JJD26997_0248	C8J_0227
ICDC07001_CDS00416	Cj0252	CJE0302	CJJ81176_0279	JJD26997_0251	C8J_0229
ICDC07001_CDS00418	Cj0254	CJE0304	CJJ81176_0281	JJD26997_0253	C8J_0231
ICDC07001_CDS00419	Cj0254	CJE0304	CJJ81176_0281	JJD26997_0253	C8J_0231
ICDC07001_CDS00421	Cj0255c	CJE0305	CJJ81176_0282	JJD26997_0254	C8J_0232
ICDC07001_CDS00422	Cj0256	CJE0306	CJJ81176_0283	JJD26997_1725	C8J_0233
ICDC07001_CDS00423	Cj0257	CJE0307	CJJ81176_0284	JJD26997_1724	C8J_0234
ICDC07001_CDS00434	Cj0263	CJE0313	CJJ81176_0290	JJD26997_1719	C8J_0240
ICDC07001_CDS00438	Cj0266c	CJE0315	CJJ81176_0293	JJD26997_1710	C8J_0243
ICDC07001_CDS00439	Cj0267c	CJE0316	CJJ81176_0294	JJD26997_1709	C8J_0244
ICDC07001_CDS00440	Cj0268c	CJE0317	CJJ81176_0295	JJD26997_1708	C8J_0245
ICDC07001_CDS00441	Cj0269c	CJE0318	CJJ81176_0296	JJD26997_1707	C8J_0246
ICDC07001_CDS00444	Cj0271	CJE0320	CJJ81176_0298	JJD26997_1699	C8J_0248
ICDC07001_CDS00445	Cj0272	CJE0321	CJJ81176_0299	JJD26997_1698	C8J_0249
ICDC07001_CDS00446	Cj0273	CJE0322	CJJ81176_0300	JJD26997_1697	C8J_0250
ICDC07001_CDS00447	Cj0274	CJE0323	CJJ81176_0301	JJD26997_1696	C8J_0251
ICDC07001_CDS00448	Cj0275	CJE0324	CJJ81176_0302	JJD26997_1695	C8J_0252
ICDC07001_CDS00449	Cj0276	CJE0325	CJJ81176_0303	JJD26997_1694	C8J_0253
ICDC07001_CDS00450	Cj0277	CJE0326	CJJ81176_0304	JJD26997_1693	C8J_0254
ICDC07001_CDS00451	Cj0279	CJE0327	CJJ81176_0305	JJD26997_1692	C8J_0255
ICDC07001_CDS00452	Cj0279	CJE0327	CJJ81176_0305	JJD26997_1692	C8J_0255
ICDC07001_CDS00454	Cj0281c	CJE0329	CJJ81176_0307	JJD26997_1690	C8J_0257
ICDC07001_CDS00456	Cj0282c	CJE0330	CJJ81176_0308	JJD26997_1689	C8J_0258
ICDC07001_CDS00457	Cj0283c	CJE0331	CJJ81176_0309	JJD26997_1688	C8J_0259
ICDC07001_CDS00458	Cj0284c	CJE0332	CJJ81176_0310	JJD26997_1687	C8J_0260
ICDC07001_CDS00460	Cj0285c	CJE0333	CJJ81176_0311	JJD26997_1686	C8J_0261
ICDC07001_CDS00461	Cj0286c	CJE0334	CJJ81176_0312	JJD26997_1685	C8J_0262
ICDC07001_CDS00462	Cj0287c	CJE0335	CJJ81176_0313	JJD26997_1684	C8J_0263
ICDC07001_CDS00465	Cj0288c	CJE0336	CJJ81176_0314	JJD26997_1683	C8J_0264
ICDC07001_CDS00471	Cj0293	CJE0339	CJJ81176_0317	JJD26997_1670	C8J_0270
ICDC07001_CDS00472	Cj0294	CJE0340	CJJ81176_0318	JJD26997_1669	C8J_0271
ICDC07001_CDS00473	Cj0296c	CJE0341	CJJ81176_0319	JJD26997_1668	C8J_0273
ICDC07001_CDS00474	Cj0297c	CJE0342	CJJ81176_0320	JJD26997_1667	C8J_0274
ICDC07001_CDS00475	Cj0298c	CJE0343	CJJ81176_0321	JJD26997_1666	C8J_0275
ICDC07001_CDS00491	Cj0307	CJE0352	CJJ81176_0329	JJD26997_1657	C8J_0284
ICDC07001_CDS00492	Cj0308c	CJE0353	CJJ81176_0330	JJD26997_1658	C8J_0285
ICDC07001_CDS00493	Cj0309c	CJE0354	CJJ81176_0331	JJD26997_1656	C8J_0286
ICDC07001_CDS00494	Cj0310c	CJE0355	CJJ81176_0332	JJD26997_1655	C8J_0287
ICDC07001_CDS00495	Cj0311	CJE0356	CJJ81176_0333	JJD26997_1654	C8J_0288
ICDC07001_CDS00498	Cj0313	CJE0358	CJJ81176_0335	JJD26997_1652	C8J_0290
ICDC07001_CDS00499	Cj0314	CJE0359	CJJ81176_0336	JJD26997_1651	C8J_0291
ICDC07001_CDS00500	Cj0315	CJE0360	CJJ81176_0337	JJD26997_1648	C8J_0292
ICDC07001_CDS00501	Cj0316	CJE0361	CJJ81176_0338	JJD26997_1647	C8J_0293
ICDC07001_CDS00502	Cj0317	CJE0362	CJJ81176_0339	JJD26997_1646	C8J_0294
ICDC07001_CDS00503	Cj0318	CJE0363	CJJ81176_0340	JJD26997_1645	C8J_0295
ICDC07001_CDS00504	Cj0318	CJE0363	CJJ81176_0340	JJD26997_1645	C8J_0295
ICDC07001_CDS00505	Cj0319	CJE0364	CJJ81176_0341	JJD26997_1644	C8J_0296
ICDC07001_CDS00506	Cj0320	CJE0365	CJJ81176_0342	JJD26997_1643	C8J_0297
ICDC07001_CDS00507	Cj0321	CJE0366	CJJ81176_0343	JJD26997_1642	C8J_0298
ICDC07001_CDS00508	Cj0322	CJE0367	CJJ81176_0344	JJD26997_1641	C8J_0299
ICDC07001_CDS00509	Cj0323	CJE0368	CJJ81176_0345	JJD26997_1640	C8J_0300
ICDC07001_CDS00510	Cj0324	CJE0369	CJJ81176_0346	JJD26997_1638	C8J_0301
ICDC07001_CDS00511	Cj0325	CJE0370	CJJ81176_0347	JJD26997_1634	C8J_0302
ICDC07001_CDS00515	Cj0326	CJE0371	CJJ81176_0348	JJD26997_1632	C8J_0303
ICDC07001_CDS00517	Cj0328c	CJE0373	CJJ81176_0350	JJD26997_1630	C8J_0305
ICDC07001_CDS00518	Cj0329c	CJE0374	CJJ81176_0351	JJD26997_1629	C8J_0306
ICDC07001_CDS00520	Cj0331c	CJE0376	CJJ81176_0353	JJD26997_1627	C8J_0308
ICDC07001_CDS00521	Cj0332c	CJE0377	CJJ81176_0354	JJD26997_1626	C8J_0309
ICDC07001_CDS00524	Cj0334	CJE0379	CJJ81176_0356	JJD26997_1624	C8J_0311
ICDC07001_CDS00525	Cj0335	CJE0380	CJJ81176_0357	JJD26997_1623	C8J_0312
ICDC07001_CDS00526	Cj0336c	CJE0381	CJJ81176_0358	JJD26997_1622	C8J_0313
ICDC07001_CDS00528	Cj0337c	CJE0382	CJJ81176_0359	JJD26997_1621	C8J_0314
ICDC07001_CDS00529	Cj0338c	CJE0383	CJJ81176_0360	JJD26997_1620	C8J_0315
ICDC07001_CDS00533	Cj0341c	CJE0386	CJJ81176_0365	JJD26997_1618	C8J_0318
ICDC07001_CDS00534	Cj0342c	CJE0390	CJJ81176_0366	JJD26997_1617	C8J_0319
ICDC07001_CDS00536	Cj0343c	CJE0391	CJJ81176_0367	JJD26997_1616	C8J_0320
ICDC07001_CDS00539	Cj0345	CJE0394	CJJ81176_0369	JJD26997_1614	C8J_0322
ICDC07001_CDS00540	Cj0346	CJE0395	CJJ81176_0370	JJD26997_1613	C8J_0323
ICDC07001_CDS00541	Cj0347	CJE0396	CJJ81176_0371	JJD26997_1612	C8J_0324
ICDC07001_CDS00542	Cj0348	CJE0397	CJJ81176_0372	JJD26997_1611	C8J_0325
ICDC07001_CDS00543	Cj0349	CJE0398	CJJ81176_0373	JJD26997_1610	C8J_0326
ICDC07001_CDS00548	Cj0351	CJE0400	CJJ81176_0375	JJD26997_1607	C8J_0328
ICDC07001_CDS00549	Cj0352	CJE0401	CJJ81176_0376	JJD26997_1605	C8J_0329
ICDC07001_CDS00551	Cj0353c	CJE0402	CJJ81176_0377	JJD26997_1606	C8J_0330
ICDC07001_CDS00554	Cj0355c	CJE0404	CJJ81176_0379	JJD26997_1603	C8J_0332
ICDC07001_CDS00555	Cj0356c	CJE0405	CJJ81176_0380	JJD26997_1602	C8J_0333
ICDC07001_CDS00556	Cj0357c	CJE0406	CJJ81176_0381	JJD26997_1601	C8J_0334
ICDC07001_CDS00560	Cj0360	CJE0409	CJJ81176_0383	JJD26997_1597	C8J_0336
ICDC07001_CDS00561	Cj0361	CJE0410	CJJ81176_0384	JJD26997_1596	C8J_0337
ICDC07001_CDS00562	Cj0362	CJE0411	CJJ81176_0385	JJD26997_1594	C8J_0338
ICDC07001_CDS00567	Cj0366c	CJE0415	CJJ81176_0389	JJD26997_1591	C8J_0342
ICDC07001_CDS00568	Cj0366c	CJE0415	CJJ81176_0389	JJD26997_1591	C8J_0342
ICDC07001_CDS00569	Cj0367c	CJE0416	CJJ81176_0390	JJD26997_1590	C8J_0343
ICDC07001_CDS00571	Cj0368c	CJE0417	CJJ81176_0391	JJD26997_1589	C8J_0344
ICDC07001_CDS00573	Cj0369c	CJE0418	CJJ81176_0392	JJD26997_1588	C8J_0345
ICDC07001_CDS00577	Cj0371	CJE0420	CJJ81176_0395	JJD26997_1586	C8J_0347
ICDC07001_CDS00581	Cj0372	CJE0421	CJJ81176_0396	JJD26997_1585	C8J_0348
ICDC07001_CDS00582	Cj0373	CJE0422	CJJ81176_0397	JJD26997_1584	C8J_0349
ICDC07001_CDS00583	Cj0374	CJE0423	CJJ81176_0398	JJD26997_1583	C8J_0350
ICDC07001_CDS00584	Cj0375	CJE0424	CJJ81176_0399	JJD26997_1582	C8J_0351
ICDC07001_CDS00586	Cj0376	CJE0425	CJJ81176_0400	JJD26997_1581	C8J_0352
ICDC07001_CDS00588	Cj0377	CJE0426	CJJ81176_0401	JJD26997_1579	C8J_0353
ICDC07001_CDS00590	Cj0378c	CJE0427	CJJ81176_0402	JJD26997_1580	C8J_0354
ICDC07001_CDS00591	Cj0379c	CJE0428	CJJ81176_0403	JJD26997_1578	C8J_0355
ICDC07001_CDS00596	Cj0381c	CJE0430	CJJ81176_0404	JJD26997_1577	C8J_0356
ICDC07001_CDS00597	Cj0382c	CJE0431	CJJ81176_0405	JJD26997_1576	C8J_0357
ICDC07001_CDS00598	Cj0383c	CJE0432	CJJ81176_0406	JJD26997_1575	C8J_0358
ICDC07001_CDS00599	Cj0384c	CJE0433	CJJ81176_0407	JJD26997_1574	C8J_0359
ICDC07001_CDS00600	Cj0385c	CJE0434	CJJ81176_0408	JJD26997_1573	C8J_0360
ICDC07001_CDS00602	Cj0386	CJE0435	CJJ81176_0409	JJD26997_1572	C8J_0361
ICDC07001_CDS00603	Cj0387	CJE0436	CJJ81176_0410	JJD26997_1571	C8J_0362
ICDC07001_CDS00604	Cj0388	CJE0437	CJJ81176_0411	JJD26997_1570	C8J_0363
ICDC07001_CDS00606	Cj0389	CJE0438	CJJ81176_0412	JJD26997_1569	C8J_0364
ICDC07001_CDS00607	Cj0390	CJE0439	CJJ81176_0413	JJD26997_1568	C8J_0365
ICDC07001_CDS00608	Cj0391c	CJE0440	CJJ81176_0414	JJD26997_1567	C8J_0366
ICDC07001_CDS00610	Cj0392c	CJE0441	CJJ81176_0415	JJD26997_1566	C8J_0367
ICDC07001_CDS00612	Cj0393c	CJE0442	CJJ81176_0416	JJD26997_1565	C8J_0368
ICDC07001_CDS00614	Cj0394c	CJE0443	CJJ81176_0417	JJD26997_1564	C8J_0369
ICDC07001_CDS00617	Cj0396c	CJE0445	CJJ81176_0419	JJD26997_1561	C8J_0371
ICDC07001_CDS00624	Cj0399	CJE0448	CJJ81176_0422	JJD26997_1558	C8J_0374
ICDC07001_CDS00625	Cj0400	CJE0449	CJJ81176_0423	JJD26997_1557	C8J_0375
ICDC07001_CDS00626	Cj0401	CJE0450	CJJ81176_0424	JJD26997_1556	C8J_0376
ICDC07001_CDS00627	Cj0402	CJE0451	CJJ81176_0425	JJD26997_1555	C8J_0377
ICDC07001_CDS00628	Cj0403	CJE0452	CJJ81176_0427	JJD26997_1554	C8J_0378
ICDC07001_CDS00629	Cj0404	CJE0453	CJJ81176_0428	JJD26997_1553	C8J_0379
ICDC07001_CDS00630	Cj0405	CJE0454	CJJ81176_0429	JJD26997_1552	C8J_0380
ICDC07001_CDS00632	Cj0406c	CJE0455	CJJ81176_0430	JJD26997_1551	C8J_0381
ICDC07001_CDS00634	Cj0407	CJE0456	CJJ81176_0431	JJD26997_1550	C8J_0382
ICDC07001_CDS00635	Cj0408	CJE0457	CJJ81176_0432	JJD26997_1549	C8J_0383
ICDC07001_CDS00636	Cj0409	CJE0458	CJJ81176_0433	JJD26997_1548	C8J_0384
ICDC07001_CDS00637	Cj0410	CJE0459	CJJ81176_0434	JJD26997_1547	C8J_0385
ICDC07001_CDS00638	Cj0411	CJE0460	CJJ81176_0435	JJD26997_1546	C8J_0386
ICDC07001_CDS00639	Cj0412	CJE0461	CJJ81176_0436	JJD26997_1545	C8J_0387
ICDC07001_CDS00640	Cj0413	CJE0462	CJJ81176_0437	JJD26997_1544	C8J_0388
ICDC07001_CDS00650	Cj0418c	CJE0467	CJJ81176_0441	JJD26997_1538	C8J_0393
ICDC07001_CDS00652	Cj0419	CJE0468	CJJ81176_0442	JJD26997_1537	C8J_0394
ICDC07001_CDS00654	Cj0420	CJE0469	CJJ81176_0443	JJD26997_1536	C8J_0395
ICDC07001_CDS00656	Cj0421c	CJE0470	CJJ81176_0444	JJD26997_1535	C8J_0396
ICDC07001_CDS00663	Cj0426	CJE0475	CJJ81176_0446	JJD26997_1529	C8J_0401
ICDC07001_CDS00664	Cj0427	CJE0476	CJJ81176_0447	JJD26997_1528	C8J_0402
ICDC07001_CDS00667	Cj0429c	CJE0478	CJJ81176_0449	JJD26997_1527	C8J_0404
ICDC07001_CDS00669	Cj0430	CJE0480	CJJ81176_0450	JJD26997_1526	C8J_0405
ICDC07001_CDS00671	Cj0431	CJE0481	CJJ81176_0451	JJD26997_1525	C8J_0406
ICDC07001_CDS00688	Cj0432c	CJE0482	CJJ81176_0458	JJD26997_1512	C8J_0407
ICDC07001_CDS00689	Cj0433c	CJE0483	CJJ81176_0459	JJD26997_1511	C8J_0408
ICDC07001_CDS00691	Cj0434	CJE0484	CJJ81176_0460	JJD26997_1510	C8J_0409
ICDC07001_CDS00694	Cj0435	CJE0485	CJJ81176_0461	JJD26997_1509	C8J_0410
ICDC07001_CDS00695	Cj0436	CJE0486	CJJ81176_0462	JJD26997_1508	C8J_0411
ICDC07001_CDS00701	Cj0438	CJE0489	CJJ81176_0464	JJD26997_1503	C8J_0413
ICDC07001_CDS00705	Cj0440c	CJE0491	CJJ81176_0466	JJD26997_1497	C8J_0415
ICDC07001_CDS00708	Cj0442	CJE0494	CJJ81176_0469	JJD26997_1495	C8J_0417
ICDC07001_CDS00709	Cj0443	CJE0495	CJJ81176_0470	JJD26997_1494	C8J_0418
ICDC07001_CDS00712	Cj0447	CJE0497	CJJ81176_0472	JJD26997_1492	C8J_0420
ICDC07001_CDS00720	Cj0451	CJE0501	CJJ81176_0476	JJD26997_1488	C8J_0424
ICDC07001_CDS00723	Cj0453	CJE0503	CJJ81176_0478	JJD26997_1485	C8J_0426
ICDC07001_CDS00725	Cj0454c	CJE0504	CJJ81176_0479	JJD26997_1486	C8J_0427
ICDC07001_CDS00726	Cj0455c	CJE0505	CJJ81176_0480	JJD26997_1484	C8J_0428
ICDC07001_CDS00727	Cj0456c	CJE0506	CJJ81176_0481	JJD26997_1483	C8J_0429
ICDC07001_CDS00730	Cj0458c	CJE0508	CJJ81176_0483	JJD26997_1481	C8J_0431
ICDC07001_CDS00732	Cj0460	CJE0510	CJJ81176_0485	JJD26997_1479	C8J_0433
ICDC07001_CDS00736	Cj0461c	CJE0511	CJJ81176_0486	JJD26997_1478	C8J_0434
ICDC07001_CDS00737	Cj0462	CJE0512	CJJ81176_0487	JJD26997_1477	C8J_0435
ICDC07001_CDS00738	Cj0463	CJE0513	CJJ81176_0488	JJD26997_1476	C8J_0436
ICDC07001_CDS00740	Cj0464	CJE0514	CJJ81176_0489	JJD26997_1474	C8J_0437
ICDC07001_CDS00741	Cj0465c	CJE0515	CJJ81176_0490	JJD26997_1475	C8J_0438
ICDC07001_CDS00742	Cj0466	CJE0516	CJJ81176_0491	JJD26997_1473	C8J_0439
ICDC07001_CDS00745	Cj0467	CJE0517	CJJ81176_0492	JJD26997_1472	C8J_0440
ICDC07001_CDS00746	Cj0468	CJE0518	CJJ81176_0493	JJD26997_1471	C8J_0441
ICDC07001_CDS00747	Cj0469	CJE0519	CJJ81176_0494	JJD26997_1470	C8J_0442
ICDC07001_CDS00749	Cj0470	CJE0520	CJJ81176_0499	JJD26997_1465	C8J_0443
ICDC07001_CDS00752	Cj0473	CJE0523	CJJ81176_0503	JJD26997_1461	C8J_0446
ICDC07001_CDS00753	Cj0474	CJE0524	CJJ81176_0505	JJD26997_1460	C8J_0447
ICDC07001_CDS00754	Cj0475	CJE0525	CJJ81176_0506	JJD26997_1459	C8J_0448
ICDC07001_CDS00755	Cj0476	CJE0526	CJJ81176_0507	JJD26997_1458	C8J_0449
ICDC07001_CDS00756	Cj0477	CJE0527	CJJ81176_0508	JJD26997_1457	C8J_0450
ICDC07001_CDS00761	Cj0491	CJE0540	CJJ81176_0511	JJD26997_1444	C8J_0453
ICDC07001_CDS00763	Cj0492	CJE0541	CJJ81176_0512	JJD26997_1443	C8J_0454
ICDC07001_CDS00764	Cj0493	CJE0542	CJJ81176_0513	JJD26997_1442	C8J_0455
ICDC07001_CDS00768	Cj0495	CJE0603	CJJ81176_0516	JJD26997_1439	C8J_0457
ICDC07001_CDS00770	Cj0496	CJE0604	CJJ81176_0517	JJD26997_1438	C8J_0458
ICDC07001_CDS00772	Cj0497	CJE0605	CJJ81176_0518	JJD26997_1437	C8J_0459
ICDC07001_CDS00774	Cj0498	CJE0606	CJJ81176_0519	JJD26997_1436	C8J_0460
ICDC07001_CDS00775	Cj0499	CJE0607	CJJ81176_0520	JJD26997_1435	C8J_0461
ICDC07001_CDS00776	Cj0500	CJE0608	CJJ81176_0521	JJD26997_1434	C8J_0462
ICDC07001_CDS00781	Cj0503c	CJE0610	CJJ81176_0531	JJD26997_1433	C8J_0467
ICDC07001_CDS00782	Cj0504c	CJE0611	CJJ81176_0532	JJD26997_1431	C8J_0468
ICDC07001_CDS00783	Cj0505c	CJE0612	CJJ81176_0533	JJD26997_1430	C8J_0469
ICDC07001_CDS00786	Cj0506	CJE0613	CJJ81176_0534	JJD26997_1429	C8J_0470
ICDC07001_CDS00788	Cj0507	CJE0614	CJJ81176_0535	JJD26997_1428	C8J_0471
ICDC07001_CDS00789	Cj0508	CJE0615	CJJ81176_0536	JJD26997_1427	C8J_0472
ICDC07001_CDS00790	Cj0509c	CJE0616	CJJ81176_0537	JJD26997_1422	C8J_0473
ICDC07001_CDS00792	Cj0511	CJE0618	CJJ81176_0539	JJD26997_1420	C8J_0475
ICDC07001_CDS00793	Cj0512	CJE0619	CJJ81176_0540	JJD26997_1419	C8J_0476
ICDC07001_CDS00795	Cj0514	CJE0621	CJJ81176_0542	JJD26997_1417	C8J_0478
ICDC07001_CDS00796	Cj0515	CJE0622	CJJ81176_0543	JJD26997_1416	C8J_0479
ICDC07001_CDS00800	Cj0518	CJE0625	CJJ81176_0546	JJD26997_1413	C8J_0482
ICDC07001_CDS00802	Cj0518	CJE0625	CJJ81176_0546	JJD26997_1413	C8J_0482
ICDC07001_CDS00805	Cj0519	CJE0626	CJJ81176_0547	JJD26997_1412	C8J_0483
ICDC07001_CDS00807	Cj0520	CJE0627	CJJ81176_0548	JJD26997_1411	C8J_0484
ICDC07001_CDS00810	Cj0525c	CJE0629	CJJ81176_0550	JJD26997_1406	C8J_0486
ICDC07001_CDS00812	Cj0527c	CJE0631	CJJ81176_0552	JJD26997_1403	C8J_0488
ICDC07001_CDS00813	Cj0528c	CJE0632	CJJ81176_0553	JJD26997_1402	C8J_0489
ICDC07001_CDS00816	Cj0529c	CJE0633	CJJ81176_0554	JJD26997_1401	C8J_0490
ICDC07001_CDS00817	Cj0530	CJE0634	CJJ81176_0555	JJD26997_1400	C8J_0491
ICDC07001_CDS00818	Cj0530	CJE0634	CJJ81176_0555	JJD26997_1400	C8J_0491
ICDC07001_CDS00819	Cj0531	CJE0635	CJJ81176_0556	JJD26997_1399	C8J_0492
ICDC07001_CDS00820	Cj0532	CJE0636	CJJ81176_0557	JJD26997_1398	C8J_0493
ICDC07001_CDS00821	Cj0533	CJE0637	CJJ81176_0558	JJD26997_1397	C8J_0494
ICDC07001_CDS00822	Cj0534	CJE0638	CJJ81176_0559	JJD26997_1396	C8J_0495
ICDC07001_CDS00823	Cj0535	CJE0639	CJJ81176_0560	JJD26997_1395	C8J_0496
ICDC07001_CDS00824	Cj0536	CJE0640	CJJ81176_0561	JJD26997_1394	C8J_0497
ICDC07001_CDS00825	Cj0537	CJE0641	CJJ81176_0562	JJD26997_1393	C8J_0498
ICDC07001_CDS00826	Cj0538	CJE0642	CJJ81176_0563	JJD26997_1392	C8J_0499
ICDC07001_CDS00828	Cj0540	CJE0644	CJJ81176_0565	JJD26997_1390	C8J_0501
ICDC07001_CDS00829	Cj0541	CJE0645	CJJ81176_0566	JJD26997_1389	C8J_0502
ICDC07001_CDS00830	Cj0542	CJE0646	CJJ81176_0567	JJD26997_1388	C8J_0503
ICDC07001_CDS00831	Cj0543	CJE0647	CJJ81176_0568	JJD26997_1387	C8J_0504
ICDC07001_CDS00833	Cj0544	CJE0648	CJJ81176_0569	JJD26997_1386	C8J_0505
ICDC07001_CDS00834	Cj0545	CJE0649	CJJ81176_0570	JJD26997_1385	C8J_0506
ICDC07001_CDS00836	Cj0546	CJE0650	CJJ81176_0571	JJD26997_1384	C8J_0507
ICDC07001_CDS00840	Cj0547	CJE0651	CJJ81176_0572	JJD26997_1383	C8J_0508
ICDC07001_CDS00842	Cj0548	CJE0652	CJJ81176_0573	JJD26997_1382	C8J_0509
ICDC07001_CDS00843	Cj0549	CJE0653	CJJ81176_0574	JJD26997_1381	C8J_0510
ICDC07001_CDS00849	Cj0551	CJE0655	CJJ81176_0576	JJD26997_1379	C8J_0512
ICDC07001_CDS00851	Cj0552	CJE0656	CJJ81176_0577	JJD26997_1378	C8J_0513
ICDC07001_CDS00852	Cj0553	CJE0657	CJJ81176_0578	JJD26997_1377	C8J_0514
ICDC07001_CDS00853	Cj0554	CJE0658	CJJ81176_0579	JJD26997_1376	C8J_0515
ICDC07001_CDS00861	Cj0557c	CJE0661	CJJ81176_0582	JJD26997_1375	C8J_0518
ICDC07001_CDS00864	Cj0559	CJE0663	CJJ81176_0584	JJD26997_1372	C8J_0520
ICDC07001_CDS00865	Cj0559	CJE0663	CJJ81176_0584	JJD26997_1372	C8J_0520
ICDC07001_CDS00870	Cj0562	CJE0667	CJJ81176_0587	JJD26997_1371	C8J_0523
ICDC07001_CDS00890	Cj0572	CJE0675	CJJ81176_0600	JJD26997_1098	C8J_0534
ICDC07001_CDS00892	Cj0574	CJE0677	CJJ81176_0602	JJD26997_1096	C8J_0536
ICDC07001_CDS00893	Cj0575	CJE0678	CJJ81176_0603	JJD26997_1095	C8J_0537
ICDC07001_CDS00894	Cj0576	CJE0679	CJJ81176_0604	JJD26997_1093	C8J_0538
ICDC07001_CDS00895	Cj0577c	CJE0680	CJJ81176_0605	JJD26997_1092	C8J_0539
ICDC07001_CDS00899	Cj0578c	CJE0681	CJJ81176_0606	JJD26997_1091	C8J_0540
ICDC07001_CDS00902	Cj0580c	CJE0683	CJJ81176_0608	JJD26997_1089	C8J_0542
ICDC07001_CDS00903	Cj0581	CJE0684	CJJ81176_0609	JJD26997_1088	C8J_0543
ICDC07001_CDS00904	Cj0582	CJE0685	CJJ81176_0610	JJD26997_1087	C8J_0544
ICDC07001_CDS00906	Cj0583	CJE0686	CJJ81176_0611	JJD26997_1086	C8J_0545
ICDC07001_CDS00907	Cj0584	CJE0687	CJJ81176_0612	JJD26997_1085	C8J_0546
ICDC07001_CDS00909	Cj0585	CJE0688	CJJ81176_0613	JJD26997_1084	C8J_0547
ICDC07001_CDS00911	Cj0586	CJE0689	CJJ81176_0614	JJD26997_1083	C8J_0548
ICDC07001_CDS00917	Cj0588	CJE0691	CJJ81176_0616	JJD26997_1081	C8J_0550
ICDC07001_CDS00918	Cj0589	CJE0692	CJJ81176_0617	JJD26997_1080	C8J_0551
ICDC07001_CDS00919	Cj0590	CJE0693	CJJ81176_0618	JJD26997_1078	C8J_0552
ICDC07001_CDS00921	Cj0592c	CJE0695	CJJ81176_0620	JJD26997_1077	C8J_0554
ICDC07001_CDS00923	Cj0593c	CJE0696	CJJ81176_0621	JJD26997_1076	C8J_0555
ICDC07001_CDS00924	Cj0594c	CJE0697	CJJ81176_0622	JJD26997_1075	C8J_0556
ICDC07001_CDS00925	Cj0595c	CJE0698	CJJ81176_0623	JJD26997_1074	C8J_0557
ICDC07001_CDS00926	Cj0596	CJE0699	CJJ81176_0624	JJD26997_1073	C8J_0558
ICDC07001_CDS00927	Cj0597	CJE0700	CJJ81176_0625	JJD26997_1072	C8J_0559
ICDC07001_CDS00930	Cj0598	CJE0701	CJJ81176_0626	JJD26997_1071	C8J_0560
ICDC07001_CDS00931	Cj0599	CJE0702	CJJ81176_0627	JJD26997_1070	C8J_0561
ICDC07001_CDS00932	Cj0600	CJE0703	CJJ81176_0628	JJD26997_1068	C8J_0562
ICDC07001_CDS00933	Cj0601c	CJE0704	CJJ81176_0629	JJD26997_1069	C8J_0563
ICDC07001_CDS00938	Cj0603c	CJE0706	CJJ81176_0631	JJD26997_1067	C8J_0565
ICDC07001_CDS00942	Cj0605	CJE0708	CJJ81176_0634	JJD26997_1065	C8J_0567
ICDC07001_CDS00943	Cj0606	CJE0709	CJJ81176_0635	JJD26997_1064	C8J_0568
ICDC07001_CDS00944	Cj0607	CJE0710	CJJ81176_0636	JJD26997_1063	C8J_0569
ICDC07001_CDS00946	Cj0607	CJE0710	CJJ81176_0636	JJD26997_1063	C8J_0569
ICDC07001_CDS00947	Cj0608	CJE0711	CJJ81176_0637	JJD26997_1062	C8J_0570
ICDC07001_CDS00949	Cj0609c	CJE0712	CJJ81176_0638	JJD26997_1061	C8J_0571
ICDC07001_CDS00950	Cj0609c	CJE0712	CJJ81176_0638	JJD26997_1061	C8J_0571
ICDC07001_CDS00951	Cj0610c	CJE0713	CJJ81176_0639	JJD26997_1060	C8J_0572
ICDC07001_CDS00953	Cj0611c	CJE0714	CJJ81176_0640	JJD26997_1059	C8J_0573
ICDC07001_CDS00955	Cj0612c	CJE0715	CJJ81176_0641	JJD26997_1058	C8J_0574
ICDC07001_CDS00958	Cj0613	CJE0716	CJJ81176_0642	JJD26997_1056	C8J_0575
ICDC07001_CDS00959	Cj0614	CJE0717	CJJ81176_0643	JJD26997_1055	C8J_0576
ICDC07001_CDS00960	Cj0615	CJE0718	CJJ81176_0644	JJD26997_1054	C8J_0577
ICDC07001_CDS00961	Cj0616	CJE0719	CJJ81176_0645	JJD26997_1053	C8J_0578
ICDC07001_CDS00967	Cj0619	CJE0722	CJJ81176_0648	JJD26997_1050	C8J_0579
ICDC07001_CDS00969	Cj0620	CJE0723	CJJ81176_0649	JJD26997_1049	C8J_0580
ICDC07001_CDS00970	Cj0621	CJE0724	CJJ81176_0650	JJD26997_1048	C8J_0581
ICDC07001_CDS00972	Cj0622	CJE0725	CJJ81176_0651	JJD26997_1047	C8J_0582
ICDC07001_CDS00974	Cj0623	CJE0726	CJJ81176_0652	JJD26997_1046	C8J_0583
ICDC07001_CDS00976	Cj0625	CJE0728	CJJ81176_0654	JJD26997_1044	C8J_0585
ICDC07001_CDS00978	Cj0626	CJE0729	CJJ81176_0655	JJD26997_1043	C8J_0586
ICDC07001_CDS00979	Cj0627	CJE0730	CJJ81176_0656	JJD26997_1042	C8J_0587
ICDC07001_CDS00980	Cj0630c	CJE0733	CJJ81176_0658	JJD26997_1369	C8J_0589
ICDC07001_CDS00981	Cj0631c	CJE0734	CJJ81176_0659	JJD26997_1368	C8J_0590
ICDC07001_CDS00982	Cj0632	CJE0735	CJJ81176_0660	JJD26997_1367	C8J_0591
ICDC07001_CDS00983	Cj0633	CJE0736	CJJ81176_0661	JJD26997_1366	C8J_0592
ICDC07001_CDS00984	Cj0634	CJE0737	CJJ81176_0662	JJD26997_1365	C8J_0593
ICDC07001_CDS00985	Cj0635	CJE0738	CJJ81176_0663	JJD26997_1364	C8J_0594
ICDC07001_CDS00988	Cj0637c	CJE0740	CJJ81176_0665	JJD26997_1362	C8J_0596
ICDC07001_CDS00989	Cj0638c	CJE0741	CJJ81176_0666	JJD26997_1361	C8J_0597
ICDC07001_CDS00991	Cj0639c	CJE0742	CJJ81176_0667	JJD26997_1360	C8J_0598
ICDC07001_CDS00992	Cj0640c	CJE0743	CJJ81176_0668	JJD26997_1359	C8J_0599
ICDC07001_CDS00993	Cj0641	CJE0744	CJJ81176_0669	JJD26997_1358	C8J_0600
ICDC07001_CDS00996	Cj0642	CJE0745	CJJ81176_0670	JJD26997_1357	C8J_0601
ICDC07001_CDS00998	Cj0643	CJE0746	CJJ81176_0671	JJD26997_1356	C8J_0602
ICDC07001_CDS01000	Cj0644	CJE0747	CJJ81176_0672	JJD26997_1355	C8J_0603
ICDC07001_CDS01001	Cj0645	CJE0748	CJJ81176_0673	JJD26997_1354	C8J_0604
ICDC07001_CDS01002	Cj0646	CJE0749	CJJ81176_0674	JJD26997_1353	C8J_0605
ICDC07001_CDS01003	Cj0647	CJE0750	CJJ81176_0675	JJD26997_1352	C8J_0606
ICDC07001_CDS01004	Cj0648	CJE0751	CJJ81176_0676	JJD26997_1351	C8J_0607
ICDC07001_CDS01005	Cj0649	CJE0752	CJJ81176_0677	JJD26997_1350	C8J_0608
ICDC07001_CDS01006	Cj0650	CJE0753	CJJ81176_0678	JJD26997_1349	C8J_0609
ICDC07001_CDS01007	Cj0651	CJE0754	CJJ81176_0679	JJD26997_1348	C8J_0610
ICDC07001_CDS01008	Cj0652	CJE0755	CJJ81176_0680	JJD26997_1347	C8J_0611
ICDC07001_CDS01010	Cj0653c	CJE0756	CJJ81176_0681	JJD26997_1346	C8J_0612
ICDC07001_CDS01017	Cj0659c	CJE0761	CJJ81176_0686	JJD26997_1340	C8J_0615
ICDC07001_CDS01021	Cj0661c	CJE0763	CJJ81176_0688	JJD26997_1338	C8J_0617
ICDC07001_CDS01024	Cj0662c	CJE0764	CJJ81176_0689	JJD26997_1337	C8J_0618
ICDC07001_CDS01025	Cj0663c	CJE0765	CJJ81176_0690	JJD26997_1336	C8J_0619
ICDC07001_CDS01026	Cj0664c	CJE0766	CJJ81176_0691	JJD26997_1335	C8J_0620
ICDC07001_CDS01028	Cj0665c	CJE0767	CJJ81176_0692	JJD26997_1334	C8J_0621
ICDC07001_CDS01032	Cj0668	CJE0769	CJJ81176_0694	JJD26997_1331	C8J_0623
ICDC07001_CDS01033	Cj0669	CJE0770	CJJ81176_0695	JJD26997_1330	C8J_0624
ICDC07001_CDS01035	Cj0670	CJE0771	CJJ81176_0696	JJD26997_1329	C8J_0625
ICDC07001_CDS01058	Cj0680c	CJE0778	CJJ81176_0703	JJD26997_1327	C8J_0632
ICDC07001_CDS01062	Cj0683	CJE0781	CJJ81176_0706	JJD26997_1323	C8J_0635
ICDC07001_CDS01064	Cj0684	CJE0782	CJJ81176_0707	JJD26997_1322	C8J_0636
ICDC07001_CDS01066	Cj0686	CJE0785	CJJ81176_0709	JJD26997_1321	C8J_0654
ICDC07001_CDS01068	Cj0687c	CJE0786	CJJ81176_0710	JJD26997_1320	C8J_0655
ICDC07001_CDS01070	Cj0688	CJE0787	CJJ81176_0711	JJD26997_1319	C8J_0656
ICDC07001_CDS01071	Cj0689	CJE0788	CJJ81176_0712	JJD26997_1318	C8J_0657
ICDC07001_CDS01072	Cj0691	CJE0790	CJJ81176_0714	JJD26997_1314	C8J_0658
ICDC07001_CDS01073	Cj0692c	CJE0791	CJJ81176_0715	JJD26997_1315	C8J_0659
ICDC07001_CDS01076	Cj0693c	CJE0792	CJJ81176_0716	JJD26997_1313	C8J_0660
ICDC07001_CDS01079	Cj0694	CJE0793	CJJ81176_0717	JJD26997_1312	C8J_0661
ICDC07001_CDS01081	Cj0695	CJE0794	CJJ81176_0718	JJD26997_1311	C8J_0662
ICDC07001_CDS01082	Cj0696	CJE0795	CJJ81176_0719	JJD26997_1310	C8J_0663
ICDC07001_CDS01083	Cj0697	CJE0796	CJJ81176_0720	JJD26997_1309	C8J_0664
ICDC07001_CDS01084	Cj0698	CJE0797	CJJ81176_0721	JJD26997_1308	C8J_0665
ICDC07001_CDS01086	Cj0699c	CJE0798	CJJ81176_0722	JJD26997_1307	C8J_0666
ICDC07001_CDS01088	Cj0700	CJE0800	CJJ81176_0723	JJD26997_1306	C8J_0667
ICDC07001_CDS01089	Cj0701	CJE0801	CJJ81176_0724	JJD26997_1305	C8J_0668
ICDC07001_CDS01090	Cj0702	CJE0802	CJJ81176_0725	JJD26997_1304	C8J_0669
ICDC07001_CDS01092	Cj0704	CJE0804	CJJ81176_0727	JJD26997_1302	C8J_0671
ICDC07001_CDS01093	Cj0705	CJE0805	CJJ81176_0728	JJD26997_1301	C8J_0672
ICDC07001_CDS01095	Cj0706	CJE0806	CJJ81176_0729	JJD26997_1300	C8J_0673
ICDC07001_CDS01097	Cj0707	CJE0807	CJJ81176_0730	JJD26997_1299	C8J_0674
ICDC07001_CDS01098	Cj0708	CJE0808	CJJ81176_0731	JJD26997_1298	C8J_0675
ICDC07001_CDS01099	Cj0709	CJE0809	CJJ81176_0732	JJD26997_1297	C8J_0676
ICDC07001_CDS01103	Cj0712	CJE0812	CJJ81176_0735	JJD26997_1294	C8J_0679
ICDC07001_CDS01105	Cj0713	CJE0813	CJJ81176_0736	JJD26997_1293	C8J_0680
ICDC07001_CDS01106	Cj0714	CJE0814	CJJ81176_0737	JJD26997_1292	C8J_0681
ICDC07001_CDS01108	Cj0716	CJE0816	CJJ81176_0739	JJD26997_1290	C8J_0683
ICDC07001_CDS01109	Cj0717	CJE0817	CJJ81176_0740	JJD26997_1289	C8J_0684
ICDC07001_CDS01113	Cj0718	CJE0818	CJJ81176_0741	JJD26997_1288	C8J_0685
ICDC07001_CDS01114	Cj0718	CJE0818	CJJ81176_0741	JJD26997_1288	C8J_0685
ICDC07001_CDS01116	Cj0719c	CJE0819	CJJ81176_0742	JJD26997_1287	C8J_0686
ICDC07001_CDS01117	Cj0720c	CJE0820	CJJ81176_0743	JJD26997_1286	C8J_0687
ICDC07001_CDS01118	Cj0721c	CJE0821	CJJ81176_0744	JJD26997_1285	C8J_0688
ICDC07001_CDS01120	Cj0722c	CJE0822	CJJ81176_0745	JJD26997_1284	C8J_0689
ICDC07001_CDS01122	Cj0723c	CJE0823	CJJ81176_0746	JJD26997_1283	C8J_0690
ICDC07001_CDS01219	Cj0725c	CJE0825	CJJ81176_0748	JJD26997_1282	C8J_0692
ICDC07001_CDS01220	Cj0726c	CJE0826	CJJ81176_0749	JJD26997_1280	C8J_0693
ICDC07001_CDS01234	Cj0734c	CJE0834	CJJ81176_0757	JJD26997_1277	C8J_0701
ICDC07001_CDS01277	Cj0757	CJE0848	CJJ81176_0773	JJD26997_1260	C8J_0708
ICDC07001_CDS01278	Cj0758	CJE0849	CJJ81176_0774	JJD26997_1259	C8J_0709
ICDC07001_CDS01281	Cj0759	CJE0850	CJJ81176_0775	JJD26997_1258	C8J_0710
ICDC07001_CDS01299	Cj0761	CJE0852	CJJ81176_0782	JJD26997_1252	C8J_0712
ICDC07001_CDS01300	Cj0762c	CJE0853	CJJ81176_0783	JJD26997_1250	C8J_0713
ICDC07001_CDS01302	Cj0763c	CJE0854	CJJ81176_0784	JJD26997_1249	C8J_0714
ICDC07001_CDS01303	Cj0764c	CJE0855	CJJ81176_0785	JJD26997_1248	C8J_0715
ICDC07001_CDS01306	Cj0766c	CJE0857	CJJ81176_0787	JJD26997_1246	C8J_0717
ICDC07001_CDS01307	Cj0767c	CJE0858	CJJ81176_0788	JJD26997_1245	C8J_0718
ICDC07001_CDS01308	Cj0768c	CJE0859	CJJ81176_0789	JJD26997_1244	C8J_0719
ICDC07001_CDS01309	Cj0769c	CJE0860	CJJ81176_0790	JJD26997_1243	C8J_0720
ICDC07001_CDS01310	Cj0770c	CJE0861	CJJ81176_0791	JJD26997_1242	C8J_0721
ICDC07001_CDS01312	Cj0771c	CJE0862	CJJ81176_0792	JJD26997_1241	C8J_0722
ICDC07001_CDS01314	Cj0772c	CJE0863	CJJ81176_0793	JJD26997_1240	C8J_0723
ICDC07001_CDS01318	Cj0773c	CJE0864	CJJ81176_0794	JJD26997_1239	C8J_0724
ICDC07001_CDS01319	Cj0774c	CJE0865	CJJ81176_0795	JJD26997_1238	C8J_0725
ICDC07001_CDS01320	Cj0775c	CJE0866	CJJ81176_0796	JJD26997_1237	C8J_0726
ICDC07001_CDS01321	Cj0775c	CJE0866	CJJ81176_0796	JJD26997_1237	C8J_0726
ICDC07001_CDS01323	Cj0776c	CJE0867	CJJ81176_0797	JJD26997_1236	C8J_0727
ICDC07001_CDS01325	Cj0777	CJE0868	CJJ81176_0798	JJD26997_1235	C8J_0728
ICDC07001_CDS01328	Cj0779	CJE0870	CJJ81176_0800	JJD26997_1232	C8J_0730
ICDC07001_CDS01339	Cj0785	CJE0876	CJJ81176_0806	JJD26997_1226	C8J_0736
ICDC07001_CDS01343	Cj0788	CJE0879	CJJ81176_0809	JJD26997_1223	C8J_0739
ICDC07001_CDS01345	Cj0789	CJE0880	CJJ81176_0810	JJD26997_1222	C8J_0740
ICDC07001_CDS01346	Cj0790	CJE0881	CJJ81176_0811	JJD26997_1220	C8J_0741
ICDC07001_CDS01347	Cj0791c	CJE0882	CJJ81176_0812	JJD26997_1221	C8J_0742
ICDC07001_CDS01350	Cj0792	CJE0883	CJJ81176_0813	JJD26997_1219	C8J_0743
ICDC07001_CDS01351	Cj0793	CJE0884	CJJ81176_0814	JJD26997_1218	C8J_0744
ICDC07001_CDS01358	Cj0795c	CJE0886	CJJ81176_0816	JJD26997_1216	C8J_0746
ICDC07001_CDS01359	Cj0796c	CJE0887	CJJ81176_0817	JJD26997_1214	C8J_0747
ICDC07001_CDS01363	Cj0798c	CJE0889	CJJ81176_0819	JJD26997_1212	C8J_0749
ICDC07001_CDS01366	Cj0799c	CJE0890	CJJ81176_0820	JJD26997_1211	C8J_0750
ICDC07001_CDS01367	Cj0800c	CJE0891	CJJ81176_0821	JJD26997_1210	C8J_0751
ICDC07001_CDS01368	Cj0801	CJE0892	CJJ81176_0822	JJD26997_1209	C8J_0752
ICDC07001_CDS01369	Cj0802	CJE0893	CJJ81176_0823	JJD26997_1208	C8J_0753
ICDC07001_CDS01370	Cj0802	CJE0893	CJJ81176_0823	JJD26997_1208	C8J_0753
ICDC07001_CDS01371	Cj0803	CJE0894	CJJ81176_0824	JJD26997_1207	C8J_0754
ICDC07001_CDS01373	Cj0804	CJE0895	CJJ81176_0825	JJD26997_1206	C8J_0755
ICDC07001_CDS01375	Cj0805	CJE0896	CJJ81176_0826	JJD26997_1205	C8J_0756
ICDC07001_CDS01376	Cj0806	CJE0897	CJJ81176_0827	JJD26997_1204	C8J_0757
ICDC07001_CDS01377	Cj0807	CJE0898	CJJ81176_0828	JJD26997_1203	C8J_0758
ICDC07001_CDS01379	Cj0808c	CJE0899	CJJ81176_0829	JJD26997_1202	C8J_0759
ICDC07001_CDS01383	Cj0810	CJE0901	CJJ81176_0831	JJD26997_1200	C8J_0761
ICDC07001_CDS01385	Cj0811	CJE0902	CJJ81176_0832	JJD26997_1199	C8J_0762
ICDC07001_CDS01386	Cj0812	CJE0903	CJJ81176_0833	JJD26997_1198	C8J_0763
ICDC07001_CDS01388	Cj0813	CJE0904	CJJ81176_0834	JJD26997_1197	C8J_0764
ICDC07001_CDS01394	Cj0820c	CJE0907	CJJ81176_0837	JJD26997_1195	C8J_0767
ICDC07001_CDS01397	Cj0821	CJE0908	CJJ81176_0838	JJD26997_1193	C8J_0768
ICDC07001_CDS01399	Cj0822	CJE0909	CJJ81176_0839	JJD26997_1192	C8J_0769
ICDC07001_CDS01403	Cj0823	CJE0910	CJJ81176_0840	JJD26997_1191	C8J_0770
ICDC07001_CDS01405	Cj0824	CJE0911	CJJ81176_0841	JJD26997_1190	C8J_0771
ICDC07001_CDS01407	Cj0825	CJE0912	CJJ81176_0842	JJD26997_1189	C8J_0772
ICDC07001_CDS01408	Cj0826	CJE0913	CJJ81176_0843	JJD26997_1188	C8J_0773
ICDC07001_CDS01409	Cj0827	CJE0914	CJJ81176_0844	JJD26997_1186	C8J_0774
ICDC07001_CDS01411	Cj0828c	CJE0915	CJJ81176_0845	JJD26997_1187	C8J_0775
ICDC07001_CDS01412	Cj0829c	CJE0916	CJJ81176_0846	JJD26997_1185	C8J_0776
ICDC07001_CDS01414	Cj0830	CJE0917	CJJ81176_0847	JJD26997_1183	C8J_0777
ICDC07001_CDS01415	Cj0831c	CJE0918	CJJ81176_0848	JJD26997_1184	C8J_0778
ICDC07001_CDS01417	Cj0832c	CJE0919	CJJ81176_0849	JJD26997_1182	C8J_0779
ICDC07001_CDS01419	Cj0833c	CJE0920	CJJ81176_0850	JJD26997_1181	C8J_0780
ICDC07001_CDS01421	Cj0834c	CJE0921	CJJ81176_0851	JJD26997_0984	C8J_0781
ICDC07001_CDS01423	Cj0835c	CJE0922	CJJ81176_0852	JJD26997_0985	C8J_0782
ICDC07001_CDS01424	Cj0836	CJE0923	CJJ81176_0853	JJD26997_0987	C8J_0783
ICDC07001_CDS01427	Cj0837c	CJE0924	CJJ81176_0854	JJD26997_0986	C8J_0784
ICDC07001_CDS01428	Cj0838c	CJE0925	CJJ81176_0855	JJD26997_0988	C8J_0785
ICDC07001_CDS01430	Cj0840c	CJE0927	CJJ81176_0857	JJD26997_0990	C8J_0787
ICDC07001_CDS01435	Cj0843c	CJE0930	CJJ81176_0859	JJD26997_0992	C8J_0790
ICDC07001_CDS01437	Cj0845c	CJE0932	CJJ81176_0861	JJD26997_0994	C8J_0792
ICDC07001_CDS01439	Cj0846	CJE0933	CJJ81176_0862	JJD26997_0995	C8J_0793
ICDC07001_CDS01440	Cj0846	CJE0933	CJJ81176_0862	JJD26997_0995	C8J_0793
ICDC07001_CDS01441	Cj0847	CJE0934	CJJ81176_0863	JJD26997_0997	C8J_0794
ICDC07001_CDS01443	Cj0849c	CJE0936	CJJ81176_0865	JJD26997_0998	C8J_0796
ICDC07001_CDS01446	Cj0850c	CJE0937	CJJ81176_0866	JJD26997_0999	C8J_0797
ICDC07001_CDS01447	Cj0851c	CJE0938	CJJ81176_0867	JJD26997_1000	C8J_0798
ICDC07001_CDS01448	Cj0852c	CJE0939	CJJ81176_0868	JJD26997_1001	C8J_0799
ICDC07001_CDS01449	Cj0853c	CJE0940	CJJ81176_0869	JJD26997_1002	C8J_0800
ICDC07001_CDS01450	Cj0854c	CJE0941	CJJ81176_0870	JJD26997_1003	C8J_0801
ICDC07001_CDS01451	Cj0855	CJE0942	CJJ81176_0871	JJD26997_1004	C8J_0802
ICDC07001_CDS01452	Cj0856	CJE0943	CJJ81176_0872	JJD26997_1005	C8J_0803
ICDC07001_CDS01453	Cj0857c	CJE0944	CJJ81176_0873	JJD26997_1006	C8J_0804
ICDC07001_CDS01455	Cj0858c	CJE0945	CJJ81176_0874	JJD26997_1007	C8J_0805
ICDC07001_CDS01459	Cj0861c	CJE0948	CJJ81176_0877	JJD26997_1009	C8J_0808
ICDC07001_CDS01461	Cj0862c	CJE0949	CJJ81176_0878	JJD26997_1011	C8J_0809
ICDC07001_CDS01462	Cj0863c	CJE0950	CJJ81176_0879	JJD26997_1012	C8J_0810
ICDC07001_CDS01464	Cj0864	CJE0951	CJJ81176_0880	JJD26997_1013	C8J_0811
ICDC07001_CDS01466	Cj0865	CJE0952	CJJ81176_0881	JJD26997_1014	C8J_0812
ICDC07001_CDS01472	Cj0872	CJE0954	CJJ81176_0883	JJD26997_1021	C8J_0814
ICDC07001_CDS01481	Cj0881c	CJE0961	CJJ81176_0889	JJD26997_1026	C8J_0819
ICDC07001_CDS01482	Cj0882c	CJE0962	CJJ81176_0890	JJD26997_1027	C8J_0820
ICDC07001_CDS01484	Cj0883c	CJE0963	CJJ81176_0891	JJD26997_1028	C8J_0821
ICDC07001_CDS01486	Cj0886c	CJE0965	CJJ81176_0893	JJD26997_1030	C8J_0823
ICDC07001_CDS01488	Cj0887c	CJE0966	CJJ81176_0894	JJD26997_1031	C8J_0824
ICDC07001_CDS01490	Cj0888c	CJE0967	CJJ81176_0897	JJD26997_0925	C8J_0825
ICDC07001_CDS01494	Cj0888c	CJE0967	CJJ81176_0897	JJD26997_0925	C8J_0825
ICDC07001_CDS01497	Cj0889c	CJE0968	CJJ81176_0898	JJD26997_0924	C8J_0826
ICDC07001_CDS01499	Cj0889c	CJE0968	CJJ81176_0898	JJD26997_0924	C8J_0826
ICDC07001_CDS01500	Cj0890c	CJE0969	CJJ81176_0899	JJD26997_0923	C8J_0827
ICDC07001_CDS01501	Cj0891c	CJE0970	CJJ81176_0900	JJD26997_0922	C8J_0828
ICDC07001_CDS01502	Cj0892c	CJE0971	CJJ81176_0901	JJD26997_0921	C8J_0829
ICDC07001_CDS01503	Cj0893c	CJE0972	CJJ81176_0902	JJD26997_0920	C8J_0830
ICDC07001_CDS01505	Cj0894c	CJE0973	CJJ81176_0903	JJD26997_0919	C8J_0831
ICDC07001_CDS01506	Cj0895c	CJE0974	CJJ81176_0904	JJD26997_0918	C8J_0832
ICDC07001_CDS01508	Cj0895c	CJE0974	CJJ81176_0904	JJD26997_0918	C8J_0832
ICDC07001_CDS01509	Cj0896c	CJE0975	CJJ81176_0905	JJD26997_0917	C8J_0833
ICDC07001_CDS01510	Cj0897c	CJE0976	CJJ81176_0906	JJD26997_0916	C8J_0834
ICDC07001_CDS01512	Cj0898	CJE0977	CJJ81176_0907	JJD26997_0915	C8J_0835
ICDC07001_CDS01513	Cj0899c	CJE0978	CJJ81176_0908	JJD26997_0914	C8J_0836
ICDC07001_CDS01516	Cj0901	CJE0980	CJJ81176_0910	JJD26997_0912	C8J_0838
ICDC07001_CDS01517	Cj0902	CJE0981	CJJ81176_0911	JJD26997_0911	C8J_0839
ICDC07001_CDS01520	Cj0904c	CJE0983	CJJ81176_0913	JJD26997_0908	C8J_0841
ICDC07001_CDS01521	Cj0905c	CJE0984	CJJ81176_0914	JJD26997_0907	C8J_0842
ICDC07001_CDS01523	Cj0906c	CJE0985	CJJ81176_0915	JJD26997_0906	C8J_0843
ICDC07001_CDS01527	Cj0909	CJE0987	CJJ81176_0917	JJD26997_0905	C8J_0845
ICDC07001_CDS01528	Cj0910	CJE0988	CJJ81176_0918	JJD26997_0904	C8J_0846
ICDC07001_CDS01530	Cj0911	CJE0989	CJJ81176_0919	JJD26997_0903	C8J_0847
ICDC07001_CDS01531	Cj0912c	CJE0990	CJJ81176_0920	JJD26997_0902	C8J_0848
ICDC07001_CDS01535	Cj0914c	CJE0992	CJJ81176_0921	JJD26997_0900	C8J_0850
ICDC07001_CDS01537	Cj0915	CJE0993	CJJ81176_0922	JJD26997_0899	C8J_0851
ICDC07001_CDS01539	Cj0917c	CJE0995	CJJ81176_0924	JJD26997_0897	C8J_0853
ICDC07001_CDS01541	Cj0918c	CJE0996	CJJ81176_0925	JJD26997_0896	C8J_0855
ICDC07001_CDS01542	Cj0919c	CJE0997	CJJ81176_0926	JJD26997_0895	C8J_0856
ICDC07001_CDS01543	Cj0920c	CJE0998	CJJ81176_0927	JJD26997_0894	C8J_0857
ICDC07001_CDS01544	Cj0921c	CJE0999	CJJ81176_0928	JJD26997_0893	C8J_0858
ICDC07001_CDS01545	Cj0922c	CJE1000	CJJ81176_0929	JJD26997_0892	C8J_0859
ICDC07001_CDS01547	Cj0924c	CJE1002	CJJ81176_0931	JJD26997_0890	C8J_0861
ICDC07001_CDS01548	Cj0925	CJE1003	CJJ81176_0932	JJD26997_0889	C8J_0862
ICDC07001_CDS01549	Cj0926	CJE1004	CJJ81176_1732	JJD26997_0888	C8J_0863
ICDC07001_CDS01550	Cj0927	CJE1005	CJJ81176_0934	JJD26997_0887	C8J_0864
ICDC07001_CDS01551	Cj0928	CJE1006	CJJ81176_0935	JJD26997_0886	C8J_0865
ICDC07001_CDS01555	Cj0929	CJE1007	CJJ81176_0936	JJD26997_0885	C8J_0866
ICDC07001_CDS01556	Cj0930	CJE1008	CJJ81176_0937	JJD26997_0884	C8J_0867
ICDC07001_CDS01557	Cj0931c	CJE1009	CJJ81176_0938	JJD26997_0883	C8J_0868
ICDC07001_CDS01558	Cj0932c	CJE1010	CJJ81176_0939	JJD26997_0882	C8J_0869
ICDC07001_CDS01560	Cj0933c	CJE1011	CJJ81176_0940	JJD26997_0881	C8J_0870
ICDC07001_CDS01563	Cj0934c	CJE1012	CJJ81176_0941	JJD26997_0880	C8J_0871
ICDC07001_CDS01564	Cj0935c	CJE1013	CJJ81176_0942	JJD26997_0879	C8J_0872
ICDC07001_CDS01566	Cj0936	CJE1014	CJJ81176_0943	JJD26997_0878	C8J_0873
ICDC07001_CDS01591	Cj0939c	CJE1017	CJJ81176_0956	JJD26997_1155	C8J_0882
ICDC07001_CDS01593	Cj0940c	CJE1018	CJJ81176_0964	JJD26997_1163	C8J_0883
ICDC07001_CDS01594	Cj0941c	CJE1019	CJJ81176_0965	JJD26997_1164	C8J_0884
ICDC07001_CDS01595	Cj0942c	CJE1020	CJJ81176_0966	JJD26997_1165	C8J_0885
ICDC07001_CDS01598	Cj0943	CJE1021	CJJ81176_0967	JJD26997_1167	C8J_0886
ICDC07001_CDS01600	Cj0944c	CJE1022	CJJ81176_0968	JJD26997_1166	C8J_0887
ICDC07001_CDS01602	Cj0946	CJE1024	CJJ81176_0970	JJD26997_1169	C8J_0889
ICDC07001_CDS01603	Cj0947c	CJE1025	CJJ81176_0971	JJD26997_1170	C8J_0890
ICDC07001_CDS01604	Cj0948c	CJE1026	CJJ81176_0972	JJD26997_1171	C8J_0891
ICDC07001_CDS01605	Cj0949c	CJE1027	CJJ81176_0973	JJD26997_1172	C8J_0892
ICDC07001_CDS01607	Cj0950c	CJE1028	CJJ81176_0974	JJD26997_1173	C8J_0893
ICDC07001_CDS01610	Cj0953c	CJE1033	CJJ81176_0976	JJD26997_0828	C8J_0895
ICDC07001_CDS01611	Cj0954c	CJE1034	CJJ81176_0977	JJD26997_0827	C8J_0896
ICDC07001_CDS01612	Cj0955c	CJE1035	CJJ81176_0978	JJD26997_0826	C8J_0897
ICDC07001_CDS01613	Cj0956c	CJE1036	CJJ81176_0979	JJD26997_0825	C8J_0898
ICDC07001_CDS01614	Cj0957c	CJE1037	CJJ81176_0980	JJD26997_0824	C8J_0899
ICDC07001_CDS01615	Cj0958c	CJE1038	CJJ81176_0981	JJD26997_0823	C8J_0900
ICDC07001_CDS01616	Cj0958c	CJE1038	CJJ81176_0981	JJD26997_0823	C8J_0900
ICDC07001_CDS01618	Cj0959c	CJE1039	CJJ81176_0982	JJD26997_0822	C8J_0901
ICDC07001_CDS01619	Cj0960c	CJE1040	CJJ81176_0983	JJD26997_0821	C8J_0902
ICDC07001_CDS01621	Cj0962	CJE1042	CJJ81176_0985	JJD26997_0819	C8J_0904
ICDC07001_CDS01625	Cj0963	CJE1043	CJJ81176_0986	JJD26997_0818	C8J_0905
ICDC07001_CDS01626	Cj0964	CJE1044	CJJ81176_0987	JJD26997_0816	C8J_0906
ICDC07001_CDS01628	Cj0965c	CJE1045	CJJ81176_0988	JJD26997_0817	C8J_0907
ICDC07001_CDS01644	Cj0976	CJE1058	CJJ81176_0995	JJD26997_0814	C8J_0915
ICDC07001_CDS01646	Cj0977	CJE1059	CJJ81176_0996	JJD26997_0813	C8J_0916
ICDC07001_CDS01648	Cj0979c	CJE1061	CJJ81176_0998	JJD26997_0811	C8J_0918
ICDC07001_CDS01650	Cj0980	CJE1062	CJJ81176_0999	JJD26997_0809	C8J_0919
ICDC07001_CDS01651	Cj0981c	CJE1063	CJJ81176_1000	JJD26997_0807	C8J_0920
ICDC07001_CDS01653	Cj0982c	CJE1064	CJJ81176_1001	JJD26997_0806	C8J_0921
ICDC07001_CDS01659	Cj0983	CJE1065	CJJ81176_1002	JJD26997_0805	C8J_0922
ICDC07001_CDS01660	Cj0984	CJE1066	CJJ81176_1003	JJD26997_0804	C8J_0923
ICDC07001_CDS01661	Cj0985c	CJE1067	CJJ81176_1004	JJD26997_0803	C8J_0924
ICDC07001_CDS01672	Cj0991c	CJE1071	CJJ81176_1009	JJD26997_0798	C8J_0928
ICDC07001_CDS01673	Cj0992c	CJE1072	CJJ81176_1010	JJD26997_0797	C8J_0929
ICDC07001_CDS01674	Cj0993c	CJE1073	CJJ81176_1011	JJD26997_0796	C8J_0930
ICDC07001_CDS01675	Cj0994c	CJE1074	CJJ81176_1012	JJD26997_0795	C8J_0931
ICDC07001_CDS01677	Cj0995c	CJE1075	CJJ81176_1013	JJD26997_0794	C8J_0932
ICDC07001_CDS01678	Cj0996	CJE1076	CJJ81176_1014	JJD26997_0793	C8J_0933
ICDC07001_CDS01679	Cj0997	CJE1077	CJJ81176_1015	JJD26997_0792	C8J_0934
ICDC07001_CDS01680	Cj0998c	CJE1078	CJJ81176_1016	JJD26997_0791	C8J_0935
ICDC07001_CDS01686	Cj1001	CJE1081	CJJ81176_1019	JJD26997_0788	C8J_0938
ICDC07001_CDS01688	Cj1002c	CJE1082	CJJ81176_1020	JJD26997_0787	C8J_0939
ICDC07001_CDS01690	Cj1003c	CJE1083	CJJ81176_1021	JJD26997_0786	C8J_0940
ICDC07001_CDS01691	Cj1004	CJE1084	CJJ81176_1022	JJD26997_0785	C8J_0941
ICDC07001_CDS01692	Cj1005c	CJE1085	CJJ81176_1023	JJD26997_0784	C8J_0942
ICDC07001_CDS01694	Cj1005c	CJE1085	CJJ81176_1023	JJD26997_0784	C8J_0942
ICDC07001_CDS01696	Cj1006c	CJE1086	CJJ81176_1024	JJD26997_0783	C8J_0943
ICDC07001_CDS01698	Cj1007c	CJE1087	CJJ81176_1025	JJD26997_0782	C8J_0944
ICDC07001_CDS01701	Cj1008c	CJE1088	CJJ81176_1026	JJD26997_0781	C8J_0945
ICDC07001_CDS01702	Cj1009c	CJE1089	CJJ81176_1027	JJD26997_0780	C8J_0946
ICDC07001_CDS01704	Cj1010	CJE1090	CJJ81176_1028	JJD26997_0779	C8J_0947
ICDC07001_CDS01706	Cj1011	CJE1091	CJJ81176_1029	JJD26997_0778	C8J_0948
ICDC07001_CDS01709	Cj1012c	CJE1156	CJJ81176_1031	JJD26997_0776	C8J_0949
ICDC07001_CDS01711	Cj1013c	CJE1157	CJJ81176_1032	JJD26997_0775	C8J_0950
ICDC07001_CDS01712	Cj1013c	CJE1157	CJJ81176_1032	JJD26997_0775	C8J_0950
ICDC07001_CDS01713	Cj1013c	CJE1157	CJJ81176_1032	JJD26997_0775	C8J_0950
ICDC07001_CDS01714	Cj1014c	CJE1158	CJJ81176_1033	JJD26997_0774	C8J_0951
ICDC07001_CDS01715	Cj1015c	CJE1159	CJJ81176_1034	JJD26997_0773	C8J_0952
ICDC07001_CDS01717	Cj1016c	CJE1160	CJJ81176_1035	JJD26997_0772	C8J_0953
ICDC07001_CDS01719	Cj1017c	CJE1161	CJJ81176_1036	JJD26997_0771	C8J_0954
ICDC07001_CDS01720	Cj1018c	CJE1162	CJJ81176_1037	JJD26997_0770	C8J_0955
ICDC07001_CDS01721	Cj1019c	CJE1163	CJJ81176_1038	JJD26997_0769	C8J_0956
ICDC07001_CDS01722	Cj1020c	CJE1164	CJJ81176_1039	JJD26997_0768	C8J_0957
ICDC07001_CDS01724	Cj1022c	CJE1166	CJJ81176_1041	JJD26997_0766	C8J_0959
ICDC07001_CDS01725	Cj1023c	CJE1167	CJJ81176_1042	JJD26997_0765	C8J_0960
ICDC07001_CDS01727	Cj1024c	CJE1168	CJJ81176_1043	JJD26997_0764	C8J_0961
ICDC07001_CDS01728	Cj1025c	CJE1169	CJJ81176_1044	JJD26997_0763	C8J_0962
ICDC07001_CDS01729	Cj1026c	CJE1170	CJJ81176_1045	JJD26997_0762	C8J_0963
ICDC07001_CDS01732	Cj1027c	CJE1171	CJJ81176_1046	JJD26997_0761	C8J_0964
ICDC07001_CDS01736	Cj1028c	CJE1172	CJJ81176_1047	JJD26997_0760	C8J_0965
ICDC07001_CDS01738	Cj1029c	CJE1173	CJJ81176_1048	JJD26997_0759	C8J_0966
ICDC07001_CDS01740	Cj1030c	CJE1174	CJJ81176_1049	JJD26997_0758	C8J_0967
ICDC07001_CDS01743	Cj1032	CJE1176	CJJ81176_1051	JJD26997_0750	C8J_0969
ICDC07001_CDS01745	Cj1033	CJE1177	CJJ81176_1052	JJD26997_0749	C8J_0970
ICDC07001_CDS01747	Cj1033	CJE1177	CJJ81176_1052	JJD26997_0749	C8J_0970
ICDC07001_CDS01748	Cj1034c	CJE1178	CJJ81176_1053	JJD26997_0748	C8J_0971
ICDC07001_CDS01751	Cj1035c	CJE1179	CJJ81176_1054	JJD26997_0747	C8J_0972
ICDC07001_CDS01755	Cj1037c	CJE1181	CJJ81176_1056	JJD26997_0745	C8J_0974
ICDC07001_CDS01757	Cj1038	CJE1182	CJJ81176_1057	JJD26997_0744	C8J_0975
ICDC07001_CDS01759	Cj1039	CJE1183	CJJ81176_1058	JJD26997_0743	C8J_0976
ICDC07001_CDS01766	Cj1043c	CJE1187	CJJ81176_1064	JJD26997_0738	C8J_0980
ICDC07001_CDS01768	Cj1044c	CJE1188	CJJ81176_1065	JJD26997_0737	C8J_0981
ICDC07001_CDS01770	Cj1045c	CJE1189	CJJ81176_1066	JJD26997_0736	C8J_0982
ICDC07001_CDS01772	Cj1046c	CJE1190	CJJ81176_1067	JJD26997_0735	C8J_0983
ICDC07001_CDS01774	Cj1048c	CJE1192	CJJ81176_1069	JJD26997_0688	C8J_0989
ICDC07001_CDS01777	Cj1050c	CJE1194	CJJ81176_1071	JJD26997_0686	C8J_0991
ICDC07001_CDS01781	Cj1052c	CJE1196	CJJ81176_1072	JJD26997_0683	C8J_0994
ICDC07001_CDS01782	Cj1053c	CJE1197	CJJ81176_1073	JJD26997_0681	C8J_0995
ICDC07001_CDS01783	Cj1054c	CJE1198	CJJ81176_1074	JJD26997_0680	C8J_0996
ICDC07001_CDS01784	Cj1054c	CJE1198	CJJ81176_1074	JJD26997_0680	C8J_0996
ICDC07001_CDS01788	Cj1056c	CJE1199	CJJ81176_1076	JJD26997_0666	C8J_0997
ICDC07001_CDS01792	Cj1058c	CJE1201	CJJ81176_1078	JJD26997_0664	C8J_0999
ICDC07001_CDS01793	Cj1059c	CJE1202	CJJ81176_1079	JJD26997_0663	C8J_1000
ICDC07001_CDS01796	Cj1061c	CJE1204	CJJ81176_1080	JJD26997_0662	C8J_1002
ICDC07001_CDS01797	Cj1062	CJE1205	CJJ81176_1081	JJD26997_0661	C8J_1003
ICDC07001_CDS01805	Cj1066	CJE1209	CJJ81176_1084	JJD26997_0657	C8J_1007
ICDC07001_CDS01806	Cj1067	CJE1210	CJJ81176_1085	JJD26997_0656	C8J_1008
ICDC07001_CDS01808	Cj1068	CJE1211	CJJ81176_1086	JJD26997_0655	C8J_1009
ICDC07001_CDS01809	Cj1069	CJE1212	CJJ81176_1087	JJD26997_0654	C8J_1010
ICDC07001_CDS01812	Cj1070	CJE1213	CJJ81176_1088	JJD26997_0653	C8J_1011
ICDC07001_CDS01814	Cj1071	CJE1214	CJJ81176_1089	JJD26997_0652	C8J_1012
ICDC07001_CDS01816	Cj1073c	CJE1216	CJJ81176_1091	JJD26997_0650	C8J_1014
ICDC07001_CDS01818	Cj1074c	CJE1217	CJJ81176_1092	JJD26997_0649	C8J_1015
ICDC07001_CDS01820	Cj1075	CJE1218	CJJ81176_1093	JJD26997_0648	C8J_1016
ICDC07001_CDS01824	Cj1077	CJE1220	CJJ81176_1095	JJD26997_0646	C8J_1018
ICDC07001_CDS01825	Cj1078	CJE1221	CJJ81176_1096	JJD26997_0645	C8J_1019
ICDC07001_CDS01826	Cj1079	CJE1222	CJJ81176_1097	JJD26997_0643	C8J_1020
ICDC07001_CDS01827	Cj1080c	CJE1223	CJJ81176_1098	JJD26997_0644	C8J_1021
ICDC07001_CDS01829	Cj1082c	CJE1225	CJJ81176_1100	JJD26997_0641	C8J_1023
ICDC07001_CDS01830	Cj1083c	CJE1226	CJJ81176_1101	JJD26997_0640	C8J_1024
ICDC07001_CDS01831	Cj1084c	CJE1227	CJJ81176_1102	JJD26997_0639	C8J_1025
ICDC07001_CDS01833	Cj1085c	CJE1228	CJJ81176_1103	JJD26997_0638	C8J_1026
ICDC07001_CDS01838	Cj1088c	CJE1231	CJJ81176_1106	JJD26997_0635	C8J_1029
ICDC07001_CDS01843	Cj1090c	CJE1233	CJJ81176_1108	JJD26997_0633	C8J_1031
ICDC07001_CDS01844	Cj1091c	CJE1234	CJJ81176_1109	JJD26997_0632	C8J_1032
ICDC07001_CDS01845	Cj1091c	CJE1234	CJJ81176_1109	JJD26997_0632	C8J_1032
ICDC07001_CDS01847	Cj1092c	CJE1235	CJJ81176_1110	JJD26997_0631	C8J_1033
ICDC07001_CDS01848	Cj1093c	CJE1236	CJJ81176_1111	JJD26997_0630	C8J_1034
ICDC07001_CDS01851	Cj1095	CJE1238	CJJ81176_1113	JJD26997_0627	C8J_1036
ICDC07001_CDS01852	Cj1096c	CJE1239	CJJ81176_1114	JJD26997_0626	C8J_1037
ICDC07001_CDS01855	Cj1097	CJE1240	CJJ81176_1115	JJD26997_0625	C8J_1038
ICDC07001_CDS01856	Cj1098	CJE1241	CJJ81176_1116	JJD26997_0624	C8J_1039
ICDC07001_CDS01857	Cj1099	CJE1242	CJJ81176_1117	JJD26997_0623	C8J_1040
ICDC07001_CDS01858	Cj1100	CJE1243	CJJ81176_1118	JJD26997_0622	C8J_1041
ICDC07001_CDS01860	Cj1101	CJE1244	CJJ81176_1119	JJD26997_0621	C8J_1042
ICDC07001_CDS01861	Cj1102	CJE1245	CJJ81176_1120	JJD26997_0620	C8J_1043
ICDC07001_CDS01864	Cj1104	CJE1247	CJJ81176_1122	JJD26997_0618	C8J_1045
ICDC07001_CDS01865	Cj1105	CJE1248	CJJ81176_1123	JJD26997_0617	C8J_1046
ICDC07001_CDS01867	Cj1106	CJE1249	CJJ81176_1124	JJD26997_0616	C8J_1047
ICDC07001_CDS01871	Cj1108	CJE1251	CJJ81176_1126	JJD26997_0614	C8J_1049
ICDC07001_CDS01875	Cj1109	CJE1252	CJJ81176_1127	JJD26997_0613	C8J_1050
ICDC07001_CDS01876	Cj1110c	CJE1253	CJJ81176_1128	JJD26997_0612	C8J_1051
ICDC07001_CDS01878	Cj1112c	CJE1255	CJJ81176_1130	JJD26997_0609	C8J_1053
ICDC07001_CDS01879	Cj1113	CJE1256	CJJ81176_1131	JJD26997_0607	C8J_1054
ICDC07001_CDS01880	Cj1114c	CJE1257	CJJ81176_1132	JJD26997_0608	C8J_1055
ICDC07001_CDS01882	Cj1115c	CJE1258	CJJ81176_1133	JJD26997_0606	C8J_1056
ICDC07001_CDS01884	Cj1116c	CJE1259	CJJ81176_1134	JJD26997_0605	C8J_1057
ICDC07001_CDS01885	Cj1117c	CJE1260	CJJ81176_1135	JJD26997_0604	C8J_1058
ICDC07001_CDS01886	Cj1118c	CJE1261	CJJ81176_1136	JJD26997_0603	C8J_1059
ICDC07001_CDS01888	Cj1119c	CJE1262	CJJ81176_1137	JJD26997_0602	C8J_1060
ICDC07001_CDS01890	Cj1121c	CJE1264	CJJ81176_1139	JJD26997_0599	C8J_1062
ICDC07001_CDS01892	Cj1123c	CJE1265	CJJ81176_1140	JJD26997_0598	C8J_1063
ICDC07001_CDS01893	Cj1124c	CJE1266	CJJ81176_1141	JJD26997_0597	C8J_1064
ICDC07001_CDS01895	Cj1125c	CJE1267	CJJ81176_1142	JJD26997_0596	C8J_1065
ICDC07001_CDS01896	Cj1125c	CJE1267	CJJ81176_1142	JJD26997_0596	C8J_1065
ICDC07001_CDS01897	Cj1126c	CJE1268	CJJ81176_1143	JJD26997_0595	C8J_1066
ICDC07001_CDS01900	Cj1126c	CJE1268	CJJ81176_1143	JJD26997_0595	C8J_1066
ICDC07001_CDS01901	Cj1127c	CJE1269	CJJ81176_1144	JJD26997_0594	C8J_1067
ICDC07001_CDS01903	Cj1128c	CJE1270	CJJ81176_1145	JJD26997_0593	C8J_1068
ICDC07001_CDS01904	Cj1129c	CJE1271	CJJ81176_1146	JJD26997_0592	C8J_1069
ICDC07001_CDS01906	Cj1130c	CJE1272	CJJ81176_1147	JJD26997_0591	C8J_1070
ICDC07001_CDS01908	Cj1131c	CJE1273	CJJ81176_1148	JJD26997_0590	C8J_1071
ICDC07001_CDS01910	Cj1132c	CJE1274	CJJ81176_1149	JJD26997_0589	C8J_1072
ICDC07001_CDS01912	Cj1133	CJE1275	CJJ81176_1150	JJD26997_0588	C8J_1073
ICDC07001_CDS01913	Cj1133	CJE1275	CJJ81176_1150	JJD26997_0588	C8J_1073
ICDC07001_CDS01914	Cj1134	CJE1276	CJJ81176_1151	JJD26997_0587	C8J_1074
ICDC07001_CDS01930	Cj1146c	CJE1282	CJJ81176_1163	JJD26997_0582	C8J_1091
ICDC07001_CDS01933	Cj1148	CJE1283	CJJ81176_1164	JJD26997_0580	C8J_1092
ICDC07001_CDS01936	Cj1149c	CJE1285	CJJ81176_1166	JJD26997_0579	C8J_1095
ICDC07001_CDS01938	Cj1150c	CJE1286	CJJ81176_1167	JJD26997_0578	C8J_1096
ICDC07001_CDS01939	Cj1151c	CJE1287	CJJ81176_1168	JJD26997_0577	C8J_1097
ICDC07001_CDS01940	Cj1152c	CJE1288	CJJ81176_1169	JJD26997_0576	C8J_1098
ICDC07001_CDS01941	Cj1153	CJE1289	CJJ81176_1170	JJD26997_0575	C8J_1099
ICDC07001_CDS01944	Cj1155c	CJE1291	CJJ81176_1172	JJD26997_0573	C8J_1101
ICDC07001_CDS01946	Cj1156	CJE1292	CJJ81176_1173	JJD26997_0572	C8J_1102
ICDC07001_CDS01947	Cj1157	CJE1293	CJJ81176_1174	JJD26997_0571	C8J_1103
ICDC07001_CDS01950	Cj1161c	CJE1295	CJJ81176_1176	JJD26997_0569	C8J_1105
ICDC07001_CDS01953	Cj1163c	CJE1297	CJJ81176_1178	JJD26997_0567	C8J_1107
ICDC07001_CDS01959	Cj1167	CJE1301	CJJ81176_1182	JJD26997_0565	C8J_1111
ICDC07001_CDS01960	Cj1168c	CJE1302	CJJ81176_1183	JJD26997_0564	C8J_1112
ICDC07001_CDS01963	Cj1171c	CJE1305	CJJ81176_1186	JJD26997_0558	C8J_1115
ICDC07001_CDS01964	Cj1172c	CJE1306	CJJ81176_1187	JJD26997_0557	C8J_1116
ICDC07001_CDS01966	Cj1173	CJE1307	CJJ81176_1188	JJD26997_0556	C8J_1117
ICDC07001_CDS01967	Cj1174	CJE1308	CJJ81176_1189	JJD26997_0555	C8J_1118
ICDC07001_CDS01968	Cj1175c	CJE1309	CJJ81176_1190	JJD26997_0554	C8J_1119
ICDC07001_CDS01970	Cj1177c	CJE1311	CJJ81176_1192	JJD26997_0552	C8J_1121
ICDC07001_CDS01971	Cj1178c	CJE1312	CJJ81176_1193	JJD26997_0551	C8J_1122
ICDC07001_CDS01972	Cj1179c	CJE1313	CJJ81176_1194	JJD26997_0550	C8J_1123
ICDC07001_CDS01973	Cj1180c	CJE1314	CJJ81176_1195	JJD26997_0549	C8J_1124
ICDC07001_CDS01974	Cj1181c	CJE1315	CJJ81176_1196	JJD26997_0548	C8J_1125
ICDC07001_CDS01975	Cj1182c	CJE1316	CJJ81176_1197	JJD26997_0547	C8J_1126
ICDC07001_CDS01977	Cj1183c	CJE1317	CJJ81176_1198	JJD26997_0546	C8J_1127
ICDC07001_CDS01979	Cj1184c	CJE1318	CJJ81176_1199	JJD26997_0545	C8J_1128
ICDC07001_CDS01980	Cj1185c	CJE1319	CJJ81176_1200	JJD26997_0544	C8J_1129
ICDC07001_CDS01981	Cj1186c	CJE1320	CJJ81176_1201	JJD26997_0543	C8J_1130
ICDC07001_CDS01985	Cj1188c	CJE1322	CJJ81176_1203	JJD26997_0541	C8J_1132
ICDC07001_CDS01986	Cj1189c	CJE1323	CJJ81176_1204	JJD26997_0540	C8J_1133
ICDC07001_CDS01987	Cj1190c	CJE1324	CJJ81176_1205	JJD26997_0539	C8J_1134
ICDC07001_CDS01991	Cj1192	CJE1326	CJJ81176_1207	JJD26997_0537	C8J_1136
ICDC07001_CDS01995	Cj1194	CJE1328	CJJ81176_1209	JJD26997_0535	C8J_1138
ICDC07001_CDS01996	Cj1195c	CJE1329	CJJ81176_1210	JJD26997_0534	C8J_1139
ICDC07001_CDS01997	Cj1196c	CJE1330	CJJ81176_1211	JJD26997_0533	C8J_1140
ICDC07001_CDS01998	Cj1197c	CJE1331	CJJ81176_1212	JJD26997_0532	C8J_1141
ICDC07001_CDS01999	Cj1197c	CJE1331	CJJ81176_1212	JJD26997_0532	C8J_1141
ICDC07001_CDS02009	Cj1200	CJE1334	CJJ81176_1215	JJD26997_0529	C8J_1144
ICDC07001_CDS02011	Cj1201	CJE1335	CJJ81176_1216	JJD26997_0528	C8J_1145
ICDC07001_CDS02014	Cj1202	CJE1336	CJJ81176_1217	JJD26997_0527	C8J_1146
ICDC07001_CDS02016	Cj1204c	CJE1338	CJJ81176_1219	JJD26997_0526	C8J_1147
ICDC07001_CDS02020	Cj1205c	CJE1339	CJJ81176_1220	JJD26997_0525	C8J_1148
ICDC07001_CDS02021	Cj1206c	CJE1340	CJJ81176_1221	JJD26997_0522	C8J_1149
ICDC07001_CDS02022	Cj1207c	CJE1341	CJJ81176_1222	JJD26997_0521	C8J_1150
ICDC07001_CDS02026	Cj1209	CJE1343	CJJ81176_1223	JJD26997_0520	C8J_1152
ICDC07001_CDS02027	Cj1210	CJE1344	CJJ81176_1224	JJD26997_0519	C8J_1153
ICDC07001_CDS02031	Cj1212c	CJE1346	CJJ81176_1225	JJD26997_0518	C8J_1155
ICDC07001_CDS02032	Cj1213c	CJE1347	CJJ81176_1226	JJD26997_0517	C8J_1156
ICDC07001_CDS02033	Cj1214c	CJE1348	CJJ81176_1227	JJD26997_0516	C8J_1157
ICDC07001_CDS02035	Cj1215	CJE1350	CJJ81176_1228	JJD26997_0514	C8J_1158
ICDC07001_CDS02037	Cj1217c	CJE1352	CJJ81176_1230	JJD26997_0513	C8J_1160
ICDC07001_CDS02039	Cj1218c	CJE1353	CJJ81176_1231	JJD26997_0512	C8J_1161
ICDC07001_CDS02040	Cj1219c	CJE1354	CJJ81176_1232	JJD26997_0511	C8J_1162
ICDC07001_CDS02046	Cj1221	CJE1356	CJJ81176_1234	JJD26997_0509	C8J_1164
ICDC07001_CDS02051	Cj1223c	CJE1358	CJJ81176_1236	JJD26997_0504	C8J_1166
ICDC07001_CDS02054	Cj1224	CJE1359	CJJ81176_1237	JJD26997_0503	C8J_1167
ICDC07001_CDS02057	Cj1226c	CJE1361	CJJ81176_1240	JJD26997_0499	C8J_1169
ICDC07001_CDS02058	Cj1227c	CJE1362	CJJ81176_1241	JJD26997_0498	C8J_1170
ICDC07001_CDS02060	Cj1228c	CJE1363	CJJ81176_1242	JJD26997_0497	C8J_1171
ICDC07001_CDS02063	Cj1229	CJE1364	CJJ81176_1243	JJD26997_0496	C8J_1172
ICDC07001_CDS02064	Cj1230	CJE1365	CJJ81176_1244	JJD26997_0495	C8J_1173
ICDC07001_CDS02066	Cj1231	CJE1366	CJJ81176_1245	JJD26997_0494	C8J_1174
ICDC07001_CDS02067	Cj1232	CJE1367	CJJ81176_1246	JJD26997_0493	C8J_1175
ICDC07001_CDS02069	Cj1233	CJE1368	CJJ81176_1247	JJD26997_0492	C8J_1176
ICDC07001_CDS02072	Cj1234	CJE1369	CJJ81176_1248	JJD26997_0491	C8J_1177
ICDC07001_CDS02073	Cj1235	CJE1370	CJJ81176_1249	JJD26997_0490	C8J_1178
ICDC07001_CDS02075	Cj1236	CJE1371	CJJ81176_1250	JJD26997_0488	C8J_1179
ICDC07001_CDS02077	Cj1237c	CJE1372	CJJ81176_1251	JJD26997_0489	C8J_1180
ICDC07001_CDS02078	Cj1238	CJE1373	CJJ81176_1252	JJD26997_0487	C8J_1181
ICDC07001_CDS02079	Cj1239	CJE1374	CJJ81176_1253	JJD26997_0486	C8J_1182
ICDC07001_CDS02081	Cj1241	CJE1377	CJJ81176_1256	JJD26997_0485	C8J_1184
ICDC07001_CDS02085	Cj1243	CJE1379	CJJ81176_1258	JJD26997_0483	C8J_1186
ICDC07001_CDS02086	Cj1244	CJE1380	CJJ81176_1259	JJD26997_0482	C8J_1187
ICDC07001_CDS02088	Cj1245c	CJE1381	CJJ81176_1260	JJD26997_0481	C8J_1188
ICDC07001_CDS02090	Cj1246c	CJE1382	CJJ81176_1261	JJD26997_0480	C8J_1189
ICDC07001_CDS02091	Cj1247c	CJE1383	CJJ81176_1262	JJD26997_0479	C8J_1190
ICDC07001_CDS02095	Cj1248	CJE1385	CJJ81176_1264	JJD26997_0477	C8J_1191
ICDC07001_CDS02096	Cj1249	CJE1386	CJJ81176_1265	JJD26997_0476	C8J_1192
ICDC07001_CDS02098	Cj1250	CJE1387	CJJ81176_1266	JJD26997_0475	C8J_1194
ICDC07001_CDS02099	Cj1251	CJE1388	CJJ81176_1267	JJD26997_0474	C8J_1195
ICDC07001_CDS02101	Cj1252	CJE1389	CJJ81176_1268	JJD26997_0473	C8J_1196
ICDC07001_CDS02103	Cj1253	CJE1390	CJJ81176_1269	JJD26997_0472	C8J_1197
ICDC07001_CDS02104	Cj1254	CJE1391	CJJ81176_1270	JJD26997_0471	C8J_1198
ICDC07001_CDS02108	Cj1256c	CJE1392	CJJ81176_1272	JJD26997_0470	C8J_1200
ICDC07001_CDS02112	Cj1258	CJE1394	CJJ81176_1274	JJD26997_0467	C8J_1202
ICDC07001_CDS02114	Cj1260c	CJE1396	CJJ81176_1276	JJD26997_0465	C8J_1204
ICDC07001_CDS02115	Cj1261	CJE1397	CJJ81176_1277	JJD26997_0464	C8J_1205
ICDC07001_CDS02116	Cj1262	CJE1398	CJJ81176_1278	JJD26997_0463	C8J_1206
ICDC07001_CDS02119	Cj1263	CJE1399	CJJ81176_1279	JJD26997_0461	C8J_1207
ICDC07001_CDS02120	Cj1264c	CJE1400	CJJ81176_1280	JJD26997_0462	C8J_1208
ICDC07001_CDS02121	Cj1265c	CJE1401	CJJ81176_1281	JJD26997_0460	C8J_1209
ICDC07001_CDS02122	Cj1266c	CJE1402	CJJ81176_1282	JJD26997_0459	C8J_1210
ICDC07001_CDS02124	Cj1267c	CJE1403	CJJ81176_1283	JJD26997_0458	C8J_1211
ICDC07001_CDS02125	Cj1268c	CJE1404	CJJ81176_1284	JJD26997_0457	C8J_1212
ICDC07001_CDS02126	Cj1269c	CJE1405	CJJ81176_1285	JJD26997_0456	C8J_1213
ICDC07001_CDS02127	Cj1270c	CJE1406	CJJ81176_1286	JJD26997_0455	C8J_1214
ICDC07001_CDS02128	Cj1271c	CJE1407	CJJ81176_1287	JJD26997_0454	C8J_1215
ICDC07001_CDS02129	Cj1272c	CJE1408	CJJ81176_1288	JJD26997_0453	C8J_1216
ICDC07001_CDS02130	Cj1272c	CJE1408	CJJ81176_1288	JJD26997_0453	C8J_1216
ICDC07001_CDS02132	Cj1274c	CJE1410	CJJ81176_1290	JJD26997_0451	C8J_1218
ICDC07001_CDS02134	Cj1275c	CJE1411	CJJ81176_1291	JJD26997_0450	C8J_1219
ICDC07001_CDS02136	Cj1276c	CJE1412	CJJ81176_1292	JJD26997_0449	C8J_1220
ICDC07001_CDS02137	Cj1277c	CJE1413	CJJ81176_1293	JJD26997_0448	C8J_1221
ICDC07001_CDS02140	Cj1278c	CJE1414	CJJ81176_1294	JJD26997_0447	C8J_1222
ICDC07001_CDS02142	Cj1279c	CJE1415	CJJ81176_1295	JJD26997_0446	C8J_1223
ICDC07001_CDS02143	Cj1280c	CJE1416	CJJ81176_1296	JJD26997_0445	C8J_1224
ICDC07001_CDS02150	Cj1283	CJE1475	CJJ81176_1300	JJD26997_0441	C8J_1226
ICDC07001_CDS02151	Cj1284	CJE1476	CJJ81176_1301	JJD26997_0439	C8J_1227
ICDC07001_CDS02154	Cj1285c	CJE1477	CJJ81176_1302	JJD26997_0440	C8J_1228
ICDC07001_CDS02158	Cj1287c	CJE1479	CJJ81176_1304	JJD26997_0435	C8J_1230
ICDC07001_CDS02159	Cj1288c	CJE1480	CJJ81176_1305	JJD26997_0434	C8J_1231
ICDC07001_CDS02163	Cj1289	CJE1481	CJJ81176_1306	JJD26997_0433	C8J_1232
ICDC07001_CDS02165	Cj1290c	CJE1482	CJJ81176_1307	JJD26997_0432	C8J_1233
ICDC07001_CDS02166	Cj1291c	CJE1483	CJJ81176_1308	JJD26997_0431	C8J_1234
ICDC07001_CDS02169	Cj1292	CJE1484	CJJ81176_1309	JJD26997_0430	C8J_1235
ICDC07001_CDS02172	Cj1294	CJE1486	CJJ81176_1311	JJD26997_0428	C8J_1237
ICDC07001_CDS02174	Cj1295	CJE1487	CJJ81176_1313	JJD26997_0427	C8J_1238
ICDC07001_CDS02197	Cj1311	CJE1506	CJJ81176_1328	JJD26997_0406	C8J_1244
ICDC07001_CDS02206	Cj1312	CJE1507	CJJ81176_1329	JJD26997_0402	C8J_1245
ICDC07001_CDS02209	Cj1313	CJE1508	CJJ81176_1330	JJD26997_0400	C8J_1246
ICDC07001_CDS02210	Cj1314c	CJE1509	CJJ81176_1331	JJD26997_0401	C8J_1248
ICDC07001_CDS02211	Cj1315c	CJE1510	CJJ81176_1332	JJD26997_0399	C8J_1249
ICDC07001_CDS02212	Cj1316c	CJE1511	CJJ81176_1333	JJD26997_0398	C8J_1250
ICDC07001_CDS02213	Cj1317	CJE1512	CJJ81176_1334	JJD26997_0397	C8J_1251
ICDC07001_CDS02230	Cj1343c	CJE1532	CJJ81176_1342	JJD26997_0367	C8J_1259
ICDC07001_CDS02232	Cj1344c	CJE1533	CJJ81176_1343	JJD26997_0366	C8J_1260
ICDC07001_CDS02234	Cj1345c	CJE1534	CJJ81176_1344	JJD26997_0365	C8J_1261
ICDC07001_CDS02236	Cj1346c	CJE1535	CJJ81176_1345	JJD26997_0364	C8J_1262
ICDC07001_CDS02237	Cj1347c	CJE1536	CJJ81176_1346	JJD26997_0363	C8J_1263
ICDC07001_CDS02238	Cj1348c	CJE1537	CJJ81176_1347	JJD26997_0362	C8J_1264
ICDC07001_CDS02239	Cj1349c	CJE1538	CJJ81176_1348	JJD26997_0361	C8J_1265
ICDC07001_CDS02241	Cj1350	CJE1539	CJJ81176_1349	JJD26997_0360	C8J_1266
ICDC07001_CDS02257	Cj1356c	CJE1545	CJJ81176_1358	JJD26997_0342	C8J_1274
ICDC07001_CDS02258	Cj1357c	CJE1546	CJJ81176_1359	JJD26997_0341	C8J_1275
ICDC07001_CDS02259	Cj1357c	CJE1546	CJJ81176_1359	JJD26997_0341	C8J_1275
ICDC07001_CDS02260	Cj1358c	CJE1547	CJJ81176_1360	JJD26997_0340	C8J_1276
ICDC07001_CDS02262	Cj1359	CJE1548	CJJ81176_1361	JJD26997_0339	C8J_1277
ICDC07001_CDS02270	Cj1361c	CJE1553	CJJ81176_1363	JJD26997_0288	C8J_1279
ICDC07001_CDS02271	Cj1362	CJE1554	CJJ81176_1364	JJD26997_0287	C8J_1280
ICDC07001_CDS02273	Cj1363	CJE1555	CJJ81176_1365	JJD26997_0286	C8J_1281
ICDC07001_CDS02274	Cj1364c	CJE1556	CJJ81176_1366	JJD26997_0285	C8J_1282
ICDC07001_CDS02275	Cj1366c	CJE1558	CJJ81176_1368	JJD26997_0284	C8J_1283
ICDC07001_CDS02279	Cj1367c	CJE1559	CJJ81176_1369	JJD26997_0283	C8J_1284
ICDC07001_CDS02285	Cj1370	CJE1562	CJJ81176_1373	JJD26997_0280	C8J_1289
ICDC07001_CDS02286	Cj1371	CJE1563	CJJ81176_1374	JJD26997_0279	C8J_1290
ICDC07001_CDS02289	Cj1372	CJE1564	CJJ81176_1375	JJD26997_0278	C8J_1291
ICDC07001_CDS02292	Cj1373	CJE1565	CJJ81176_1376	JJD26997_0277	C8J_1292
ICDC07001_CDS02294	Cj1374c	CJE1566	CJJ81176_1377	JJD26997_0276	C8J_1293
ICDC07001_CDS02297	Cj1375	CJE1567	CJJ81176_1378	JJD26997_0274	C8J_1294
ICDC07001_CDS02298	Cj1375	CJE1567	CJJ81176_1378	JJD26997_0274	C8J_1294
ICDC07001_CDS02302	Cj1377c	CJE1568	CJJ81176_1379	JJD26997_0275	C8J_1295
ICDC07001_CDS02305	Cj1378	CJE1569	CJJ81176_1380	JJD26997_0273	C8J_1296
ICDC07001_CDS02307	Cj1379	CJE1570	CJJ81176_1381	JJD26997_0272	C8J_1297
ICDC07001_CDS02308	Cj1380	CJE1571	CJJ81176_1382	JJD26997_0271	C8J_1298
ICDC07001_CDS02312	Cj1382c	CJE1573	CJJ81176_1384	JJD26997_0268	C8J_1300
ICDC07001_CDS02315	Cj1383c	CJE1574	CJJ81176_1385	JJD26997_0267	C8J_1301
ICDC07001_CDS02317	Cj1384c	CJE1575	CJJ81176_1386	JJD26997_0266	C8J_1302
ICDC07001_CDS02320	Cj1385	CJE1576	CJJ81176_1387	JJD26997_0265	C8J_1303
ICDC07001_CDS02322	Cj1386	CJE1577	CJJ81176_1388	JJD26997_0264	C8J_1304
ICDC07001_CDS02326	Cj1388	CJE1579	CJJ81176_1390	JJD26997_0262	C8J_1306
ICDC07001_CDS02331	Cj1392	CJE1581	CJJ81176_1392	JJD26997_0259	C8J_1308
ICDC07001_CDS02340	Cj1399c	CJE1586	CJJ81176_1398	JJD26997_1733	C8J_1313
ICDC07001_CDS02342	Cj1400c	CJE1587	CJJ81176_1399	JJD26997_1734	C8J_1314
ICDC07001_CDS02343	Cj1401c	CJE1588	CJJ81176_1400	JJD26997_1735	C8J_1315
ICDC07001_CDS02344	Cj1402c	CJE1589	CJJ81176_1401	JJD26997_1736	C8J_1316
ICDC07001_CDS02345	Cj1403c	CJE1590	CJJ81176_1402	JJD26997_1737	C8J_1317
ICDC07001_CDS02347	Cj1405	CJE1592	CJJ81176_1404	JJD26997_1739	C8J_1319
ICDC07001_CDS02351	Cj1407c	CJE1594	CJJ81176_1406	JJD26997_1740	C8J_1321
ICDC07001_CDS02352	Cj1408	CJE1595	CJJ81176_1407	JJD26997_1741	C8J_1322
ICDC07001_CDS02353	Cj1409	CJE1596	CJJ81176_1408	JJD26997_1742	C8J_1323
ICDC07001_CDS02354	Cj1410c	CJE1597	CJJ81176_1409	JJD26997_1743	C8J_1324
ICDC07001_CDS02355	Cj1411c	CJE1598	CJJ81176_1410	JJD26997_1744	C8J_1325
ICDC07001_CDS02358	Cj1412c	CJE1599	CJJ81176_1411	JJD26997_1745	C8J_1326
ICDC07001_CDS02359	Cj1413c	CJE1600	CJJ81176_1412	JJD26997_1746	C8J_1327
ICDC07001_CDS02360	Cj1414c	CJE1601	CJJ81176_1413	JJD26997_1747	C8J_1328
ICDC07001_CDS02410	Cj1443c	CJE1617	CJJ81176_1437	JJD26997_1778	C8J_1350
ICDC07001_CDS02411	Cj1444c	CJE1618	CJJ81176_1438	JJD26997_1779	C8J_1351
ICDC07001_CDS02412	Cj1445c	CJE1619	CJJ81176_1439	JJD26997_1780	C8J_1352
ICDC07001_CDS02413	Cj1447c	CJE1620	CJJ81176_1440	JJD26997_1781	C8J_1353
ICDC07001_CDS02415	Cj1449c	CJE1622	CJJ81176_1442	JJD26997_1783	C8J_1355
ICDC07001_CDS02416	Cj1450	CJE1623	CJJ81176_1443	JJD26997_1784	C8J_1356
ICDC07001_CDS02417	Cj1451	CJE1624	CJJ81176_1444	JJD26997_1785	C8J_1357
ICDC07001_CDS02418	Cj1452	CJE1625	CJJ81176_1445	JJD26997_1787	C8J_1358
ICDC07001_CDS02422	Cj1453c	CJE1626	CJJ81176_1446	JJD26997_1786	C8J_1359
ICDC07001_CDS02425	Cj1454c	CJE1627	CJJ81176_1447	JJD26997_1788	C8J_1360
ICDC07001_CDS02426	Cj1455	CJE1628	CJJ81176_1448	JJD26997_1790	C8J_1361
ICDC07001_CDS02430	Cj1457c	CJE1631	CJJ81176_1450	JJD26997_1792	C8J_1363
ICDC07001_CDS02431	Cj1458c	CJE1632	CJJ81176_1451	JJD26997_1793	C8J_1364
ICDC07001_CDS02434	Cj1459	CJE1633	CJJ81176_1452	JJD26997_1794	C8J_1365
ICDC07001_CDS02436	Cj1460	CJE1634	CJJ81176_1453	JJD26997_1795	C8J_1366
ICDC07001_CDS02437	Cj1461	CJE1635	CJJ81176_1454	JJD26997_1796	C8J_1367
ICDC07001_CDS02439	Cj1462	CJE1636	CJJ81176_1455	JJD26997_1810	C8J_1368
ICDC07001_CDS02440	Cj1463	CJE1637	CJJ81176_1456	JJD26997_1811	C8J_1369
ICDC07001_CDS02443	Cj1465	CJE1639	CJJ81176_1458	JJD26997_1813	C8J_1371
ICDC07001_CDS02444	Cj1466	CJE1640	CJJ81176_1459	JJD26997_1814	C8J_1372
ICDC07001_CDS02445	Cj1467	CJE1641	CJJ81176_1460	JJD26997_1815	C8J_1373
ICDC07001_CDS02446	Cj1468	CJE1642	CJJ81176_1462	JJD26997_1817	C8J_1374
ICDC07001_CDS02451	Cj1471c	CJE1644	CJJ81176_1464	JJD26997_1818	C8J_1376
ICDC07001_CDS02452	Cj1472c	CJE1645	CJJ81176_1465	JJD26997_1819	C8J_1377
ICDC07001_CDS02454	Cj1473c	CJE1646	CJJ81176_1466	JJD26997_1820	C8J_1378
ICDC07001_CDS02456	Cj1474c	CJE1647	CJJ81176_1467	JJD26997_1821	C8J_1379
ICDC07001_CDS02460	Cj1476c	CJE1649	CJJ81176_1469	JJD26997_1823	C8J_1381
ICDC07001_CDS02461	Cj1477c	CJE1650	CJJ81176_1470	JJD26997_1824	C8J_1382
ICDC07001_CDS02462	Cj1478c	CJE1651	CJJ81176_1471	JJD26997_1825	C8J_1383
ICDC07001_CDS02466	Cj1479c	CJE1652	CJJ81176_1472	JJD26997_1826	C8J_1384
ICDC07001_CDS02467	Cj1480c	CJE1653	CJJ81176_1473	JJD26997_1827	C8J_1385
ICDC07001_CDS02469	Cj1481c	CJE1654	CJJ81176_1474	JJD26997_1828	C8J_1386
ICDC07001_CDS02474	Cj1482c	CJE1655	CJJ81176_1475	JJD26997_1829	C8J_1387
ICDC07001_CDS02477	Cj1484c	CJE1657	CJJ81176_1477	JJD26997_1831	C8J_1389
ICDC07001_CDS02480	Cj1487c	CJE1660	CJJ81176_1479	JJD26997_1833	C8J_1392
ICDC07001_CDS02483	Cj1489c	CJE1662	CJJ81176_1481	JJD26997_1835	C8J_1394
ICDC07001_CDS02484	Cj1490c	CJE1663	CJJ81176_1482	JJD26997_1836	C8J_1395
ICDC07001_CDS02485	Cj1490c	CJE1663	CJJ81176_1482	JJD26997_1836	C8J_1395
ICDC07001_CDS02487	Cj1491c	CJE1664	CJJ81176_1483	JJD26997_1837	C8J_1396
ICDC07001_CDS02490	Cj1493c	CJE1666	CJJ81176_1485	JJD26997_1841	C8J_1398
ICDC07001_CDS02491	Cj1494c	CJE1667	CJJ81176_1486	JJD26997_1842	C8J_1399
ICDC07001_CDS02492	Cj1495c	CJE1668	CJJ81176_1487	JJD26997_1843	C8J_1400
ICDC07001_CDS02494	Cj1496c	CJE1669	CJJ81176_1488	JJD26997_1844	C8J_1401
ICDC07001_CDS02495	Cj1497c	CJE1670	CJJ81176_1489	JJD26997_1845	C8J_1402
ICDC07001_CDS02496	Cj1498c	CJE1671	CJJ81176_1490	JJD26997_1846	C8J_1403
ICDC07001_CDS02501	Cj1500	CJE1673	CJJ81176_1492	JJD26997_1848	C8J_1404
ICDC07001_CDS02503	Cj1502c	CJE1675	CJJ81176_1494	JJD26997_1854	C8J_1405
ICDC07001_CDS02504	Cj1503c	CJE1676	CJJ81176_1495	JJD26997_1855	C8J_1406
ICDC07001_CDS02508	Cj1505c	CJE1678	CJJ81176_1497	JJD26997_1857	C8J_1408
ICDC07001_CDS02511	Cj1506c	CJE1679	CJJ81176_1498	JJD26997_1858	C8J_1409
ICDC07001_CDS02512	Cj1507c	CJE1680	CJJ81176_1499	JJD26997_1859	C8J_1410
ICDC07001_CDS02514	Cj1508c	CJE1681	CJJ81176_1500	JJD26997_1860	C8J_1411
ICDC07001_CDS02515	Cj1509c	CJE1682	CJJ81176_1501	JJD26997_1861	C8J_1412
ICDC07001_CDS02516	Cj1510c	CJE1683	CJJ81176_1502	JJD26997_1862	C8J_1413
ICDC07001_CDS02521	Cj1514c	CJE1686	CJJ81176_1506	JJD26997_1866	C8J_1417
ICDC07001_CDS02522	Cj1515c	CJE1688	CJJ81176_1507	JJD26997_1867	C8J_1418
ICDC07001_CDS02525	Cj1516	CJE1689	CJJ81176_1508	JJD26997_1869	C8J_1419
ICDC07001_CDS02528	Cj1518	CJE1691	CJJ81176_1510	JJD26997_1871	C8J_1421
ICDC07001_CDS02529	Cj1519	CJE1693	CJJ81176_1511	JJD26997_1872	C8J_1422
ICDC07001_CDS02545	Cj1529c	CJE1700	CJJ81176_1514	JJD26997_1881	C8J_1428
ICDC07001_CDS02547	Cj1530	CJE1701	CJJ81176_1515	JJD26997_1882	C8J_1429
ICDC07001_CDS02548	Cj1531	CJE1702	CJJ81176_1516	JJD26997_1883	C8J_1430
ICDC07001_CDS02549	Cj1532	CJE1703	CJJ81176_1517	JJD26997_1885	C8J_1431
ICDC07001_CDS02551	Cj1533c	CJE1704	CJJ81176_1518	JJD26997_1884	C8J_1432
ICDC07001_CDS02553	Cj1535c	CJE1706	CJJ81176_1520	JJD26997_1887	C8J_1434
ICDC07001_CDS02554	Cj1536c	CJE1707	CJJ81176_1521	JJD26997_1888	C8J_1435
ICDC07001_CDS02557	Cj1537c	CJE1708	CJJ81176_1522	JJD26997_1889	C8J_1436
ICDC07001_CDS02558	Cj1538c	CJE1709	CJJ81176_1523	JJD26997_1890	C8J_1437
ICDC07001_CDS02560	Cj1539c	CJE1710	CJJ81176_1524	JJD26997_1891	C8J_1438
ICDC07001_CDS02561	Cj1540	CJE1711	CJJ81176_1525	JJD26997_1892	C8J_1439
ICDC07001_CDS02562	Cj1541	CJE1712	CJJ81176_1526	JJD26997_1899	C8J_1440
ICDC07001_CDS02563	Cj1542	CJE1713	CJJ81176_1527	JJD26997_1900	C8J_1441
ICDC07001_CDS02564	Cj1543	CJE1714	CJJ81176_1528	JJD26997_1902	C8J_1442
ICDC07001_CDS02565	Cj1543	CJE1714	CJJ81176_1528	JJD26997_1902	C8J_1442
ICDC07001_CDS02566	Cj1544c	CJE1715	CJJ81176_1529	JJD26997_1901	C8J_1443
ICDC07001_CDS02568	Cj1545c	CJE1716	CJJ81176_1530	JJD26997_1903	C8J_1444
ICDC07001_CDS02575	Cj1548c	CJE1719	CJJ81176_1533	JJD26997_1905	C8J_1447
ICDC07001_CDS02603	Cj1565c	CJE1736	CJJ81176_1550	JJD26997_1916	C8J_1462
ICDC07001_CDS02604	Cj1565c	CJE1736	CJJ81176_1550	JJD26997_1916	C8J_1462
ICDC07001_CDS02605	Cj1566c	CJE1737	CJJ81176_1551	JJD26997_1917	C8J_1463
ICDC07001_CDS02606	Cj1567c	CJE1738	CJJ81176_1552	JJD26997_1918	C8J_1464
ICDC07001_CDS02608	Cj1567c	CJE1738	CJJ81176_1552	JJD26997_1918	C8J_1464
ICDC07001_CDS02610	Cj1568c	CJE1739	CJJ81176_1553	JJD26997_1919	C8J_1465
ICDC07001_CDS02613	Cj1570c	CJE1741	CJJ81176_1555	JJD26997_1921	C8J_1467
ICDC07001_CDS02614	Cj1571c	CJE1742	CJJ81176_1556	JJD26997_1922	C8J_1468
ICDC07001_CDS02615	Cj1572c	CJE1743	CJJ81176_1557	JJD26997_1923	C8J_1469
ICDC07001_CDS02616	Cj1573c	CJE1744	CJJ81176_1558	JJD26997_1924	C8J_1470
ICDC07001_CDS02617	Cj1574c	CJE1745	CJJ81176_1559	JJD26997_1925	C8J_1471
ICDC07001_CDS02619	Cj1576c	CJE1747	CJJ81176_1561	JJD26997_1927	C8J_1473
ICDC07001_CDS02620	Cj1577c	CJE1748	CJJ81176_1562	JJD26997_1928	C8J_1474
ICDC07001_CDS02622	Cj1578c	CJE1749	CJJ81176_1563	JJD26997_1929	C8J_1475
ICDC07001_CDS02623	Cj1579c	CJE1750	CJJ81176_1564	JJD26997_1930	C8J_1476
ICDC07001_CDS02624	Cj1580c	CJE1751	CJJ81176_1565	JJD26997_1931	C8J_1477
ICDC07001_CDS02625	Cj1581c	CJE1752	CJJ81176_1566	JJD26997_1932	C8J_1478
ICDC07001_CDS02628	Cj1582c	CJE1753	CJJ81176_1567	JJD26997_1933	C8J_1479
ICDC07001_CDS02630	Cj1583c	CJE1754	CJJ81176_1568	JJD26997_1934	C8J_1480
ICDC07001_CDS02637	Cj1586	CJE1757	CJJ81176_1574	JJD26997_1937	C8J_1487
ICDC07001_CDS02638	Cj1587c	CJE1758	CJJ81176_1575	JJD26997_1938	C8J_1488
ICDC07001_CDS02642	Cj1589	CJE1761	CJJ81176_1577	JJD26997_1942	C8J_1491
ICDC07001_CDS02645	Cj1592	CJE1764	CJJ81176_1579	JJD26997_1945	C8J_1494
ICDC07001_CDS02646	Cj1593	CJE1765	CJJ81176_1580	JJD26997_1946	C8J_1495
ICDC07001_CDS02647	Cj1594	CJE1766	CJJ81176_1581	JJD26997_1947	C8J_1496
ICDC07001_CDS02648	Cj1595	CJE1767	CJJ81176_1582	JJD26997_1948	C8J_1497
ICDC07001_CDS02649	Cj1596	CJE1768	CJJ81176_1583	JJD26997_1949	C8J_1498
ICDC07001_CDS02651	Cj1597	CJE1769	CJJ81176_1584	JJD26997_1950	C8J_1499
ICDC07001_CDS02655	Cj1598	CJE1770	CJJ81176_1585	JJD26997_1951	C8J_1500
ICDC07001_CDS02656	Cj1599	CJE1771	CJJ81176_1586	JJD26997_1952	C8J_1501
ICDC07001_CDS02657	Cj1600	CJE1772	CJJ81176_1587	JJD26997_1955	C8J_1502
ICDC07001_CDS02658	Cj1601	CJE1773	CJJ81176_1588	JJD26997_1956	C8J_1503
ICDC07001_CDS02662	Cj1603	CJE1775	CJJ81176_1590	JJD26997_1957	C8J_1504
ICDC07001_CDS02663	Cj1604	CJE1776	CJJ81176_1591	JJD26997_1958	C8J_1505
ICDC07001_CDS02664	Cj1605c	CJE1777	CJJ81176_1592	JJD26997_1959	C8J_1506
ICDC07001_CDS02665	Cj1606c	CJE1778	CJJ81176_1593	JJD26997_1960	C8J_1507
ICDC07001_CDS02667	Cj1607	CJE1779	CJJ81176_1594	JJD26997_1961	C8J_1508
ICDC07001_CDS02668	Cj1608	CJE1780	CJJ81176_1595	JJD26997_1962	C8J_1509
ICDC07001_CDS02669	Cj1609	CJE1781	CJJ81176_1596	JJD26997_1963	C8J_1510
ICDC07001_CDS02670	Cj1610	CJE1782	CJJ81176_1597	JJD26997_1964	C8J_1511
ICDC07001_CDS02673	Cj1612	CJE1784	CJJ81176_1599	JJD26997_1966	C8J_1513
ICDC07001_CDS02674	Cj1613c	CJE1785	CJJ81176_1600	JJD26997_1967	C8J_1514
ICDC07001_CDS02677	Cj1614	CJE1786	CJJ81176_1601	JJD26997_1968	C8J_1515
ICDC07001_CDS02680	Cj1615	CJE1787	CJJ81176_1602	JJD26997_1969	C8J_1516
ICDC07001_CDS02681	Cj1616	CJE1788	CJJ81176_1603	JJD26997_1970	C8J_1517
ICDC07001_CDS02683	Cj1617	CJE1789	CJJ81176_1604	JJD26997_1972	C8J_1518
ICDC07001_CDS02685	Cj1619	CJE1791	CJJ81176_1606	JJD26997_1975	C8J_1520
ICDC07001_CDS02686	Cj1620c	CJE1792	CJJ81176_1607	JJD26997_1974	C8J_1521
ICDC07001_CDS02687	Cj1621	CJE1793	CJJ81176_1608	JJD26997_1977	C8J_1522
ICDC07001_CDS02691	Cj1623	CJE1795	CJJ81176_1614	JJD26997_1983	C8J_1525
ICDC07001_CDS02692	Cj1624c	CJE1796	CJJ81176_1615	JJD26997_1984	C8J_1526
ICDC07001_CDS02695	Cj1626c	CJE1798	CJJ81176_1617	JJD26997_1986	C8J_1528
ICDC07001_CDS02698	Cj1628	CJE1800	CJJ81176_1619	JJD26997_1987	C8J_1530
ICDC07001_CDS02702	Cj1631c	CJE1803	CJJ81176_1622	JJD26997_1991	C8J_1533
ICDC07001_CDS02705	Cj1633	CJE1805	CJJ81176_1624	JJD26997_1992	C8J_1535
ICDC07001_CDS02706	Cj1634c	CJE1806	CJJ81176_1625	JJD26997_1994	C8J_1536
ICDC07001_CDS02708	Cj1635c	CJE1807	CJJ81176_1626	JJD26997_1995	C8J_1537
ICDC07001_CDS02709	Cj1636c	CJE1808	CJJ81176_1627	JJD26997_1996	C8J_1538
ICDC07001_CDS02710	Cj1637c	CJE1809	CJJ81176_1628	JJD26997_1997	C8J_1539
ICDC07001_CDS02711	Cj1638	CJE1810	CJJ81176_1629	JJD26997_1998	C8J_1540
ICDC07001_CDS02714	Cj1640	CJE1812	CJJ81176_1631	JJD26997_2000	C8J_1542
ICDC07001_CDS02716	Cj1641	CJE1813	CJJ81176_1632	JJD26997_2001	C8J_1543
ICDC07001_CDS02719	Cj1643	CJE1815	CJJ81176_1634	JJD26997_2003	C8J_1545
ICDC07001_CDS02720	Cj1644	CJE1816	CJJ81176_1635	JJD26997_2004	C8J_1546
ICDC07001_CDS02723	Cj1645	CJE1817	CJJ81176_1636	JJD26997_2005	C8J_1547
ICDC07001_CDS02724	Cj1646	CJE1818	CJJ81176_1637	JJD26997_2006	C8J_1548
ICDC07001_CDS02725	Cj1647	CJE1819	CJJ81176_1638	JJD26997_2007	C8J_1549
ICDC07001_CDS02727	Cj1648	CJE1820	CJJ81176_1639	JJD26997_2008	C8J_1550
ICDC07001_CDS02728	Cj1649	CJE1821	CJJ81176_1640	JJD26997_2009	C8J_1551
ICDC07001_CDS02730	Cj1651c	CJE1823	CJJ81176_1642	JJD26997_2012	C8J_1553
ICDC07001_CDS02731	Cj1652c	CJE1824	CJJ81176_1643	JJD26997_2013	C8J_1554
ICDC07001_CDS02733	Cj1654c	CJE1826	CJJ81176_1645	JJD26997_2015	C8J_1556
ICDC07001_CDS02734	Cj1655c	CJE1827	CJJ81176_1646	JJD26997_2016	C8J_1557
ICDC07001_CDS02741	Cj1658	CJE1830	CJJ81176_1649	JJD26997_2018	C8J_1560
ICDC07001_CDS02742	Cj1659	CJE1831	CJJ81176_1650	JJD26997_2019	C8J_1561
ICDC07001_CDS02743	Cj1660	CJE1832	CJJ81176_1651	JJD26997_2020	C8J_1562
ICDC07001_CDS02745	Cj1661	CJE1833	CJJ81176_1652	JJD26997_2021	C8J_1563
ICDC07001_CDS02747	Cj1662	CJE1834	CJJ81176_1653	JJD26997_2022	C8J_1564
ICDC07001_CDS02749	Cj1663	CJE1835	CJJ81176_1654	JJD26997_2023	C8J_1565
ICDC07001_CDS02751	Cj1664	CJE1836	CJJ81176_1655	JJD26997_2025	C8J_1566
ICDC07001_CDS02752	Cj1665	CJE1837	CJJ81176_1656	JJD26997_2026	C8J_1567
ICDC07001_CDS02753	Cj1666c	CJE1838	CJJ81176_1657	JJD26997_2027	C8J_1568
ICDC07001_CDS02757	Cj1669c	CJE1841	CJJ81176_1665	JJD26997_2043	C8J_1570
ICDC07001_CDS02759	Cj1670c	CJE1842	CJJ81176_1666	JJD26997_2044	C8J_1571
ICDC07001_CDS02761	Cj1672c	CJE1844	CJJ81176_1668	JJD26997_2046	C8J_1573
ICDC07001_CDS02762	Cj1673c	CJE1845	CJJ81176_1669	JJD26997_2047	C8J_1574
ICDC07001_CDS02764	Cj1674	CJE1846	CJJ81176_1670	JJD26997_2048	C8J_1575
ICDC07001_CDS02767	Cj1676	CJE1848	CJJ81176_1672	JJD26997_2050	C8J_1577
ICDC07001_CDS02768	Cj1680c	CJE1849	CJJ81176_1673	JJD26997_2053	C8J_1578
ICDC07001_CDS02769	Cj1681c	CJE1850	CJJ81176_1674	JJD26997_2054	C8J_1579
ICDC07001_CDS02772	Cj1682c	CJE1851	CJJ81176_1675	JJD26997_2055	C8J_1580
ICDC07001_CDS02774	Cj1684c	CJE1852	CJJ81176_1676	JJD26997_2056	C8J_1581
ICDC07001_CDS02775	Cj1685c	CJE1853	CJJ81176_1677	JJD26997_2057	C8J_1582
ICDC07001_CDS02776	Cj1686c	CJE1854	CJJ81176_1678	JJD26997_2058	C8J_1583
ICDC07001_CDS02780	Cj1687	CJE1855	CJJ81176_1679	JJD26997_2059	C8J_1584
ICDC07001_CDS02784	Cj1688c	CJE1856	CJJ81176_1685	JJD26997_2062	C8J_1592
ICDC07001_CDS02785	Cj1689c	CJE1857	CJJ81176_1686	JJD26997_2063	C8J_1593
ICDC07001_CDS02786	Cj1690c	CJE1858	CJJ81176_1687	JJD26997_2064	C8J_1594
ICDC07001_CDS02787	Cj1691c	CJE1859	CJJ81176_1688	JJD26997_2065	C8J_1595
ICDC07001_CDS02788	Cj1692c	CJE1860	CJJ81176_1689	JJD26997_2066	C8J_1596
ICDC07001_CDS02790	Cj1693c	CJE1861	CJJ81176_1690	JJD26997_2067	C8J_1597
ICDC07001_CDS02792	Cj1695c	CJE1863	CJJ81176_1692	JJD26997_2069	C8J_1599
ICDC07001_CDS02794	Cj1697c	CJE1865	CJJ81176_1694	JJD26997_2071	C8J_1601
ICDC07001_CDS02798	Cj1700c	CJE1868	CJJ81176_1697	JJD26997_2074	C8J_1604
ICDC07001_CDS02800	Cj1701c	CJE1869	CJJ81176_1698	JJD26997_2075	C8J_1605
ICDC07001_CDS02801	Cj1702c	CJE1870	CJJ81176_1699	JJD26997_2076	C8J_1606
ICDC07001_CDS02804	Cj1704c	CJE1872	CJJ81176_1701	JJD26997_2078	C8J_1608
ICDC07001_CDS02807	Cj1706c	CJE1874	CJJ81176_1703	JJD26997_2080	C8J_1610
ICDC07001_CDS02808	Cj1707c	CJE1875	CJJ81176_0001	JJD26997_2081	C8J_1611
ICDC07001_CDS02811	Cj1709c	CJE1878	CJJ81176_0003	JJD26997_2083	C8J_1613
ICDC07001_CDS02812	Cj1710c	CJE1879	CJJ81176_0004	JJD26997_2084	C8J_1614
ICDC07001_CDS02813	Cj1711c	CJE1880	CJJ81176_0005	JJD26997_2085	C8J_1615
ICDC07001_CDS02815	Cj1712	CJE1881	CJJ81176_0006	JJD26997_2086	C8J_1616
ICDC07001_CDS02816	Cj1713	CJE1882	CJJ81176_0007	JJD26997_2087	C8J_1617
ICDC07001_CDS02820	Cj1715	CJE1885	CJJ81176_0013	JJD26997_2093	C8J_1621
ICDC07001_CDS02822	Cj1716c	CJE1886	CJJ81176_0014	JJD26997_2092	C8J_1622
ICDC07001_CDS02823	Cj1717c	CJE1887	CJJ81176_0015	JJD26997_2094	C8J_1623
ICDC07001_CDS02824	Cj1718c	CJE1888	CJJ81176_0016	JJD26997_2095	C8J_1624
ICDC07001_CDS02825	Cj1719c	CJE1889	CJJ81176_0017	JJD26997_2096	C8J_1625
ICDC07001_CDS02832	Cj1724c	CJE1892	CJJ81176_0020	JJD26997_2097	C8J_1628
ICDC07001_CDS02845	Cj1731c	CJE1897	CJJ81176_0026	JJD26997_2104	C8J_1630
