# Supplementary material for: Genomic Characterization of the Guillain-Barre Syndrome-Associated Campylobacter jejuni ICDCCJ07001 Isolate
Source: PLoS One. 2010 Nov 29;5(11):e15060. doi: 10.1371/journal.pone.0015060 (PMC2993937; doi:10.1371/journal.pone.0015060)
Supplement: File S2 — 1,351 Commonly presented homology CDSs in the human C. jejuni subsp. jejuni 07001, 81-176, 81-116 and NCTC11168 isolates. BLASTN analyses were performed between C. jejuni 07001 and three other sequenced genomes of human C. jejuni subsp. jejuni 81-176, 81-116 and NCTC11168 isolates. 1,351 homologous genes from strain 07001 were also observed in the human 81-176, 81-116 and NCTC11168 isolates. The homologous CDSs were summarized in the Supplementary File S2. (XLS) [file pone.0015060.s002.xls]

## Sheet: 1351 commonly presented CDSs
ICDCCJ07001	NCTC11168	81-176	81116
ICDC07001_CDS00002	Cj0001	CJJ81176_0027	C8J_0001
ICDC07001_CDS00004	Cj0002	CJJ81176_0028	C8J_0002
ICDC07001_CDS00005	Cj0003	CJJ81176_0029	C8J_0003
ICDC07001_CDS00007	Cj0004c	CJJ81176_0030	C8J_0004
ICDC07001_CDS00008	Cj0005c	CJJ81176_0031	C8J_0005
ICDC07001_CDS00010	Cj0006	CJJ81176_0032	C8J_0006
ICDC07001_CDS00012	Cj0007	CJJ81176_0033	C8J_0007
ICDC07001_CDS00013	Cj0009	CJJ81176_0035	C8J_0008
ICDC07001_CDS00016	Cj0010c	CJJ81176_0036	C8J_0009
ICDC07001_CDS00019	Cj0012c	CJJ81176_0038	C8J_0011
ICDC07001_CDS00023	Cj0013	CJJ81176_0039	C8J_0012
ICDC07001_CDS00026	Cj0015c	CJJ81176_0042	C8J_0014
ICDC07001_CDS00028	Cj0016	CJJ81176_0043	C8J_0015
ICDC07001_CDS00030	Cj0017c	CJJ81176_0044	C8J_0016
ICDC07001_CDS00033	Cj0019c	CJJ81176_0046	C8J_0018
ICDC07001_CDS00034	Cj0020c	CJJ81176_0047	C8J_0019
ICDC07001_CDS00041	Cj0023	CJJ81176_0050	C8J_0022
ICDC07001_CDS00043	Cj0024	CJJ81176_0051	C8J_0023
ICDC07001_CDS00046	Cj0025c	CJJ81176_0052	C8J_0024
ICDC07001_CDS00048	Cj0026c	CJJ81176_0053	C8J_0025
ICDC07001_CDS00049	Cj0027	CJJ81176_0054	C8J_0026
ICDC07001_CDS00050	Cj0028	CJJ81176_0055	C8J_0027
ICDC07001_CDS00051	Cj0029	CJJ81176_0056	C8J_0028
ICDC07001_CDS00087	Cj0034c	CJJ81176_0072	C8J_0037
ICDC07001_CDS00094	Cj0035c	CJJ81176_0073	C8J_0038
ICDC07001_CDS00096	Cj0036	CJJ81176_0074	C8J_0039
ICDC07001_CDS00098	Cj0037c	CJJ81176_0075	C8J_0040
ICDC07001_CDS00100	Cj0038c	CJJ81176_0076	C8J_0041
ICDC07001_CDS00103	Cj0039c	CJJ81176_0077	C8J_0042
ICDC07001_CDS00104	Cj0040	CJJ81176_0078	C8J_0043
ICDC07001_CDS00105	Cj0041	CJJ81176_0079	C8J_0044
ICDC07001_CDS00106	Cj0042	CJJ81176_0080	C8J_0045
ICDC07001_CDS00108	Cj0043	CJJ81176_0081	C8J_0046
ICDC07001_CDS00111	Cj0044c	CJJ81176_0082	C8J_0047
ICDC07001_CDS00113	Cj0045c	CJJ81176_0083	C8J_0048
ICDC07001_CDS00119	Cj0053c	CJJ81176_0090	C8J_0050
ICDC07001_CDS00123	Cj0054c	CJJ81176_0091	C8J_0051
ICDC07001_CDS00125	Cj0059c	CJJ81176_0097	C8J_0052
ICDC07001_CDS00126	Cj0060c	CJJ81176_0098	C8J_0053
ICDC07001_CDS00128	Cj0061c	CJJ81176_0099	C8J_0054
ICDC07001_CDS00130	Cj0062c	CJJ81176_0100	C8J_0055
ICDC07001_CDS00132	Cj0063c	CJJ81176_0101	C8J_0056
ICDC07001_CDS00134	Cj0064c	CJJ81176_0102	C8J_0057
ICDC07001_CDS00136	Cj0065c	CJJ81176_0103	C8J_0058
ICDC07001_CDS00137	Cj0066c	CJJ81176_0104	C8J_0059
ICDC07001_CDS00139	Cj0067	CJJ81176_0105	C8J_0060
ICDC07001_CDS00140	Cj0068	CJJ81176_0106	C8J_0061
ICDC07001_CDS00141	Cj0069	CJJ81176_0107	C8J_0062
ICDC07001_CDS00149	Cj0073c	CJJ81176_0110	C8J_0066
ICDC07001_CDS00150	Cj0074c	CJJ81176_0111	C8J_0067
ICDC07001_CDS00151	Cj0075c	CJJ81176_0112	C8J_0068
ICDC07001_CDS00154	Cj0076c	CJJ81176_0113	C8J_0069
ICDC07001_CDS00155	Cj0077c	CJJ81176_0114	C8J_0070
ICDC07001_CDS00157	Cj0078c	CJJ81176_0115	C8J_0071
ICDC07001_CDS00158	Cj0079c	CJJ81176_0116	C8J_0072
ICDC07001_CDS00162	Cj0081	CJJ81176_0118	C8J_0074
ICDC07001_CDS00164	Cj0082	CJJ81176_0119	C8J_0075
ICDC07001_CDS00171	Cj0085c	CJJ81176_0120	C8J_0077
ICDC07001_CDS00172	Cj0086c	CJJ81176_0121	C8J_0078
ICDC07001_CDS00174	Cj0087	CJJ81176_0122	C8J_0079
ICDC07001_CDS00176	Cj0088	CJJ81176_0123	C8J_0081
ICDC07001_CDS00178	Cj0089	CJJ81176_0124	C8J_0082
ICDC07001_CDS00179	Cj0090	CJJ81176_0125	C8J_0083
ICDC07001_CDS00180	Cj0091	CJJ81176_0126	C8J_0084
ICDC07001_CDS00181	Cj0092	CJJ81176_0127	C8J_0085
ICDC07001_CDS00183	Cj0093	CJJ81176_0128	C8J_0086
ICDC07001_CDS00185	Cj0094	CJJ81176_0129	C8J_0087
ICDC07001_CDS00187	Cj0096	CJJ81176_0131	C8J_0089
ICDC07001_CDS00189	Cj0097	CJJ81176_0132	C8J_0090
ICDC07001_CDS00191	Cj0098	CJJ81176_0133	C8J_0091
ICDC07001_CDS00192	Cj0099	CJJ81176_0134	C8J_0092
ICDC07001_CDS00193	Cj0100	CJJ81176_0135	C8J_0093
ICDC07001_CDS00194	Cj0101	CJJ81176_0136	C8J_0094
ICDC07001_CDS00196	Cj0102	CJJ81176_0137	C8J_0095
ICDC07001_CDS00197	Cj0103	CJJ81176_0138	C8J_0096
ICDC07001_CDS00198	Cj0104	CJJ81176_0139	C8J_0097
ICDC07001_CDS00201	Cj0105	CJJ81176_0140	C8J_0098
ICDC07001_CDS00203	Cj0106	CJJ81176_0141	C8J_0099
ICDC07001_CDS00204	Cj0107	CJJ81176_0142	C8J_0100
ICDC07001_CDS00205	Cj0108	CJJ81176_0143	C8J_0101
ICDC07001_CDS00206	Cj0109	CJJ81176_0144	C8J_0102
ICDC07001_CDS00208	Cj0110	CJJ81176_0145	C8J_0103
ICDC07001_CDS00210	Cj0111	CJJ81176_0146	C8J_0104
ICDC07001_CDS00211	Cj0112	CJJ81176_0147	C8J_0105
ICDC07001_CDS00212	Cj0113	CJJ81176_0148	C8J_0106
ICDC07001_CDS00213	Cj0114	CJJ81176_0149	C8J_0107
ICDC07001_CDS00214	Cj0115	CJJ81176_0150	C8J_0108
ICDC07001_CDS00215	Cj0116	CJJ81176_0151	C8J_0109
ICDC07001_CDS00216	Cj0117	CJJ81176_0152	C8J_0110
ICDC07001_CDS00218	Cj0118	CJJ81176_0153	C8J_0111
ICDC07001_CDS00219	Cj0119	CJJ81176_0154	C8J_0112
ICDC07001_CDS00220	Cj0120	CJJ81176_0155	C8J_0113
ICDC07001_CDS00221	Cj0121	CJJ81176_0156	C8J_0114
ICDC07001_CDS01390	Cj0815	CJJ81176_0835	C8J_0115
ICDC07001_CDS00226	Cj0123c	CJJ81176_0158	C8J_0116
ICDC07001_CDS00227	Cj0124c	CJJ81176_0159	C8J_0117
ICDC07001_CDS00228	Cj0125c	CJJ81176_0160	C8J_0118
ICDC07001_CDS00229	Cj0126c	CJJ81176_0161	C8J_0119
ICDC07001_CDS00231	Cj0127c	CJJ81176_0162	C8J_0120
ICDC07001_CDS00232	Cj0128c	CJJ81176_0163	C8J_0121
ICDC07001_CDS00234	Cj0129c	CJJ81176_0164	C8J_0122
ICDC07001_CDS00236	Cj0130	CJJ81176_0165	C8J_0123
ICDC07001_CDS00237	Cj0131	CJJ81176_0166	C8J_0124
ICDC07001_CDS00238	Cj0132	CJJ81176_0167	C8J_0125
ICDC07001_CDS00239	Cj0133	CJJ81176_0168	C8J_0126
ICDC07001_CDS00240	Cj0134	CJJ81176_0169	C8J_0127
ICDC07001_CDS00244	Cj0136	CJJ81176_0171	C8J_0129
ICDC07001_CDS00245	Cj0136	CJJ81176_0171	C8J_0129
ICDC07001_CDS00246	Cj0137	CJJ81176_0172	C8J_0130
ICDC07001_CDS00247	Cj0138	CJJ81176_0173	C8J_0131
ICDC07001_CDS00256	Cj0140	CJJ81176_0176	C8J_0134
ICDC07001_CDS00258	Cj0141c	CJJ81176_0177	C8J_0135
ICDC07001_CDS00259	Cj0142c	CJJ81176_0178	C8J_0136
ICDC07001_CDS00260	Cj0143c	CJJ81176_0179	C8J_0137
ICDC07001_CDS00261	Cj0144	CJJ81176_0180	C8J_0138
ICDC07001_CDS00262	Cj0144	CJJ81176_0180	C8J_0138
ICDC07001_CDS00265	Cj0145	CJJ81176_0181	C8J_0139
ICDC07001_CDS00266	Cj0146c	CJJ81176_0182	C8J_0143
ICDC07001_CDS00268	Cj0147c	CJJ81176_0183	C8J_0144
ICDC07001_CDS00269	Cj0148c	CJJ81176_0184	C8J_0145
ICDC07001_CDS00272	Cj0149c	CJJ81176_0185	C8J_0146
ICDC07001_CDS00273	Cj0149c	CJJ81176_0185	C8J_0146
ICDC07001_CDS00274	Cj0150c	CJJ81176_0186	C8J_0147
ICDC07001_CDS00275	Cj0151c	CJJ81176_0187	C8J_0148
ICDC07001_CDS00276	Cj0152c	CJJ81176_0188	C8J_0149
ICDC07001_CDS00278	Cj0153c	CJJ81176_0189	C8J_0150
ICDC07001_CDS00281	Cj0154c	CJJ81176_0190	C8J_0151
ICDC07001_CDS00282	Cj0154c	CJJ81176_0190	C8J_0151
ICDC07001_CDS00284	Cj0156c	CJJ81176_0192	C8J_0153
ICDC07001_CDS00286	Cj0157c	CJJ81176_0193	C8J_0154
ICDC07001_CDS00288	Cj0158c	CJJ81176_0194	C8J_0155
ICDC07001_CDS00289	Cj0159c	CJJ81176_0195	C8J_0156
ICDC07001_CDS00290	Cj0160c	CJJ81176_0196	C8J_0157
ICDC07001_CDS00292	Cj0161c	CJJ81176_0197	C8J_0158
ICDC07001_CDS00293	Cj0162c	CJJ81176_0198	C8J_0159
ICDC07001_CDS00294	Cj0163c	CJJ81176_0199	C8J_0160
ICDC07001_CDS00295	Cj0164c	CJJ81176_0200	C8J_0161
ICDC07001_CDS00296	Cj0166	CJJ81176_0201	C8J_0162
ICDC07001_CDS00297	Cj0167c	CJJ81176_0202	C8J_0163
ICDC07001_CDS00300	Cj0169	CJJ81176_0205	C8J_0165
ICDC07001_CDS00301	Cj0172c	CJJ81176_0208	C8J_0166
ICDC07001_CDS00302	Cj0173c	CJJ81176_0209	C8J_0167
ICDC07001_CDS00303	Cj0174c	CJJ81176_0210	C8J_0168
ICDC07001_CDS00304	Cj0175c	CJJ81176_0211	C8J_0169
ICDC07001_CDS00306	Cj0175c	CJJ81176_0211	C8J_0169
ICDC07001_CDS00313	Cj0182	CJJ81176_0213	C8J_0171
ICDC07001_CDS00314	Cj0183	CJJ81176_0214	C8J_0172
ICDC07001_CDS00316	Cj0184c	CJJ81176_0215	C8J_0173
ICDC07001_CDS00318	Cj0186c	CJJ81176_0217	C8J_0175
ICDC07001_CDS00320	Cj0187c	CJJ81176_0218	C8J_0176
ICDC07001_CDS00321	Cj0188c	CJJ81176_0219	C8J_0177
ICDC07001_CDS00323	Cj0189c	CJJ81176_0220	C8J_0178
ICDC07001_CDS00324	Cj0190c	CJJ81176_0221	C8J_0179
ICDC07001_CDS00326	Cj0191c	CJJ81176_0222	C8J_0180
ICDC07001_CDS00328	Cj0192c	CJJ81176_0223	C8J_0181
ICDC07001_CDS00329	Cj0193c	CJJ81176_0224	C8J_0182
ICDC07001_CDS00330	Cj0194	CJJ81176_0225	C8J_0183
ICDC07001_CDS00332	Cj0195	CJJ81176_0226	C8J_0184
ICDC07001_CDS00333	Cj0196c	CJJ81176_0227	C8J_0185
ICDC07001_CDS00334	Cj0197c	CJJ81176_0228	C8J_0186
ICDC07001_CDS00335	Cj0198c	CJJ81176_0229	C8J_0187
ICDC07001_CDS00336	Cj0199c	CJJ81176_0230	C8J_0188
ICDC07001_CDS00338	Cj0199c	CJJ81176_0230	C8J_0188
ICDC07001_CDS00341	Cj0200c	CJJ81176_0231	C8J_0189
ICDC07001_CDS00345	Cj0201c	CJJ81176_0232	C8J_0190
ICDC07001_CDS00347	Cj0202c	CJJ81176_0233	C8J_0191
ICDC07001_CDS00351	Cj0203	CJJ81176_0235	C8J_0192
ICDC07001_CDS00353	Cj0204	CJJ81176_0236	C8J_0193
ICDC07001_CDS00357	Cj0205	CJJ81176_0237	C8J_0194
ICDC07001_CDS00358	Cj0206	CJJ81176_0238	C8J_0195
ICDC07001_CDS00359	Cj0206	CJJ81176_0238	C8J_0195
ICDC07001_CDS00361	Cj0207	CJJ81176_0239	C8J_0196
ICDC07001_CDS00363	Cj0208	CJJ81176_0240	C8J_0197
ICDC07001_CDS00375	Cj0224	CJJ81176_0249	C8J_0202
ICDC07001_CDS00376	Cj0225	CJJ81176_0250	C8J_0203
ICDC07001_CDS00377	Cj0226	CJJ81176_0251	C8J_0204
ICDC07001_CDS00378	Cj0227	CJJ81176_0252	C8J_0205
ICDC07001_CDS00379	Cj0228c	CJJ81176_0253	C8J_0206
ICDC07001_CDS00382	Cj0229	CJJ81176_0254	C8J_0207
ICDC07001_CDS00383	Cj0230c	CJJ81176_0255	C8J_0208
ICDC07001_CDS00384	Cj0230c	CJJ81176_0255	C8J_0208
ICDC07001_CDS00385	Cj0231c	CJJ81176_0256	C8J_0209
ICDC07001_CDS00387	Cj0232c	CJJ81176_0257	C8J_0210
ICDC07001_CDS00388	Cj0233c	CJJ81176_0258	C8J_0211
ICDC07001_CDS00389	Cj0234c	CJJ81176_0259	C8J_0212
ICDC07001_CDS00391	Cj0235c	CJJ81176_0260	C8J_0213
ICDC07001_CDS00393	Cj0236c	CJJ81176_0261	C8J_0214
ICDC07001_CDS00396	Cj0237	CJJ81176_0262	C8J_0215
ICDC07001_CDS00397	Cj0238	CJJ81176_0263	C8J_0216
ICDC07001_CDS00398	Cj0239c	CJJ81176_0264	C8J_0217
ICDC07001_CDS00400	Cj0240c	CJJ81176_0265	C8J_0218
ICDC07001_CDS00401	Cj0241c	CJJ81176_0266	C8J_0219
ICDC07001_CDS00402	Cj0243c	CJJ81176_0267	C8J_0220
ICDC07001_CDS00407	Cj0245	CJJ81176_0270	C8J_0222
ICDC07001_CDS00408	Cj0246c	CJJ81176_0271	C8J_0223
ICDC07001_CDS00410	Cj0248	CJJ81176_0275	C8J_0225
ICDC07001_CDS00411	Cj0249	CJJ81176_0276	C8J_0226
ICDC07001_CDS00412	Cj0250c	CJJ81176_0277	C8J_0227
ICDC07001_CDS00416	Cj0252	CJJ81176_0279	C8J_0229
ICDC07001_CDS00418	Cj0254	CJJ81176_0281	C8J_0231
ICDC07001_CDS00419	Cj0254	CJJ81176_0281	C8J_0231
ICDC07001_CDS00421	Cj0255c	CJJ81176_0282	C8J_0232
ICDC07001_CDS00422	Cj0256	CJJ81176_0283	C8J_0233
ICDC07001_CDS00423	Cj0257	CJJ81176_0284	C8J_0234
ICDC07001_CDS00426	Cj0259	CJJ81176_0286	C8J_0236
ICDC07001_CDS00430	Cj0261c	CJJ81176_0288	C8J_0238
ICDC07001_CDS00433	Cj0262c	CJJ81176_0289	C8J_0239
ICDC07001_CDS00434	Cj0263	CJJ81176_0290	C8J_0240
ICDC07001_CDS00435	Cj0264c	CJJ81176_0291	C8J_0241
ICDC07001_CDS00436	Cj0265c	CJJ81176_0292	C8J_0242
ICDC07001_CDS00438	Cj0266c	CJJ81176_0293	C8J_0243
ICDC07001_CDS00439	Cj0267c	CJJ81176_0294	C8J_0244
ICDC07001_CDS00440	Cj0268c	CJJ81176_0295	C8J_0245
ICDC07001_CDS00441	Cj0269c	CJJ81176_0296	C8J_0246
ICDC07001_CDS00444	Cj0271	CJJ81176_0298	C8J_0248
ICDC07001_CDS00445	Cj0272	CJJ81176_0299	C8J_0249
ICDC07001_CDS00446	Cj0273	CJJ81176_0300	C8J_0250
ICDC07001_CDS00447	Cj0274	CJJ81176_0301	C8J_0251
ICDC07001_CDS00448	Cj0275	CJJ81176_0302	C8J_0252
ICDC07001_CDS00449	Cj0276	CJJ81176_0303	C8J_0253
ICDC07001_CDS00450	Cj0277	CJJ81176_0304	C8J_0254
ICDC07001_CDS00451	Cj0279	CJJ81176_0305	C8J_0255
ICDC07001_CDS00452	Cj0279	CJJ81176_0305	C8J_0255
ICDC07001_CDS00453	Cj0280	CJJ81176_0306	C8J_0256
ICDC07001_CDS00454	Cj0281c	CJJ81176_0307	C8J_0257
ICDC07001_CDS00456	Cj0282c	CJJ81176_0308	C8J_0258
ICDC07001_CDS00457	Cj0283c	CJJ81176_0309	C8J_0259
ICDC07001_CDS00458	Cj0284c	CJJ81176_0310	C8J_0260
ICDC07001_CDS00460	Cj0285c	CJJ81176_0311	C8J_0261
ICDC07001_CDS00461	Cj0286c	CJJ81176_0312	C8J_0262
ICDC07001_CDS00462	Cj0287c	CJJ81176_0313	C8J_0263
ICDC07001_CDS00465	Cj0288c	CJJ81176_0314	C8J_0264
ICDC07001_CDS00468	Cj0289c	CJJ81176_0315	C8J_0268
ICDC07001_CDS00469	Cj0291c	CJJ81176_0316	C8J_0269
ICDC07001_CDS00471	Cj0293	CJJ81176_0317	C8J_0270
ICDC07001_CDS00472	Cj0294	CJJ81176_0318	C8J_0271
ICDC07001_CDS00473	Cj0296c	CJJ81176_0319	C8J_0273
ICDC07001_CDS00474	Cj0297c	CJJ81176_0320	C8J_0274
ICDC07001_CDS00475	Cj0298c	CJJ81176_0321	C8J_0275
ICDC07001_CDS00491	Cj0307	CJJ81176_0329	C8J_0284
ICDC07001_CDS00492	Cj0308c	CJJ81176_0330	C8J_0285
ICDC07001_CDS00493	Cj0309c	CJJ81176_0331	C8J_0286
ICDC07001_CDS00494	Cj0310c	CJJ81176_0332	C8J_0287
ICDC07001_CDS00495	Cj0311	CJJ81176_0333	C8J_0288
ICDC07001_CDS00498	Cj0313	CJJ81176_0335	C8J_0290
ICDC07001_CDS00499	Cj0314	CJJ81176_0336	C8J_0291
ICDC07001_CDS00500	Cj0315	CJJ81176_0337	C8J_0292
ICDC07001_CDS00501	Cj0316	CJJ81176_0338	C8J_0293
ICDC07001_CDS00502	Cj0317	CJJ81176_0339	C8J_0294
ICDC07001_CDS00503	Cj0318	CJJ81176_0340	C8J_0295
ICDC07001_CDS00504	Cj0318	CJJ81176_0340	C8J_0295
ICDC07001_CDS00505	Cj0319	CJJ81176_0341	C8J_0296
ICDC07001_CDS00506	Cj0320	CJJ81176_0342	C8J_0297
ICDC07001_CDS00507	Cj0321	CJJ81176_0343	C8J_0298
ICDC07001_CDS00508	Cj0322	CJJ81176_0344	C8J_0299
ICDC07001_CDS00509	Cj0323	CJJ81176_0345	C8J_0300
ICDC07001_CDS00510	Cj0324	CJJ81176_0346	C8J_0301
ICDC07001_CDS00511	Cj0325	CJJ81176_0347	C8J_0302
ICDC07001_CDS00515	Cj0326	CJJ81176_0348	C8J_0303
ICDC07001_CDS00516	Cj0327	CJJ81176_0349	C8J_0304
ICDC07001_CDS00517	Cj0328c	CJJ81176_0350	C8J_0305
ICDC07001_CDS00518	Cj0329c	CJJ81176_0351	C8J_0306
ICDC07001_CDS00520	Cj0331c	CJJ81176_0353	C8J_0308
ICDC07001_CDS00521	Cj0332c	CJJ81176_0354	C8J_0309
ICDC07001_CDS00524	Cj0334	CJJ81176_0356	C8J_0311
ICDC07001_CDS00525	Cj0335	CJJ81176_0357	C8J_0312
ICDC07001_CDS00526	Cj0336c	CJJ81176_0358	C8J_0313
ICDC07001_CDS00528	Cj0337c	CJJ81176_0359	C8J_0314
ICDC07001_CDS00529	Cj0338c	CJJ81176_0360	C8J_0315
ICDC07001_CDS00531	Cj0339	CJJ81176_0361	C8J_0316
ICDC07001_CDS00532	Cj0340	CJJ81176_0364	C8J_0317
ICDC07001_CDS00533	Cj0341c	CJJ81176_0365	C8J_0318
ICDC07001_CDS00534	Cj0342c	CJJ81176_0366	C8J_0319
ICDC07001_CDS00536	Cj0343c	CJJ81176_0367	C8J_0320
ICDC07001_CDS00539	Cj0345	CJJ81176_0369	C8J_0322
ICDC07001_CDS00540	Cj0346	CJJ81176_0370	C8J_0323
ICDC07001_CDS00541	Cj0347	CJJ81176_0371	C8J_0324
ICDC07001_CDS00542	Cj0348	CJJ81176_0372	C8J_0325
ICDC07001_CDS00543	Cj0349	CJJ81176_0373	C8J_0326
ICDC07001_CDS00546	Cj0350	CJJ81176_0374	C8J_0327
ICDC07001_CDS00548	Cj0351	CJJ81176_0375	C8J_0328
ICDC07001_CDS00549	Cj0352	CJJ81176_0376	C8J_0329
ICDC07001_CDS00551	Cj0353c	CJJ81176_0377	C8J_0330
ICDC07001_CDS00554	Cj0355c	CJJ81176_0379	C8J_0332
ICDC07001_CDS00555	Cj0356c	CJJ81176_0380	C8J_0333
ICDC07001_CDS00556	Cj0357c	CJJ81176_0381	C8J_0334
ICDC07001_CDS00557	Cj0358	CJJ81176_0382	C8J_0335
ICDC07001_CDS00560	Cj0360	CJJ81176_0383	C8J_0336
ICDC07001_CDS00561	Cj0361	CJJ81176_0384	C8J_0337
ICDC07001_CDS00562	Cj0362	CJJ81176_0385	C8J_0338
ICDC07001_CDS00563	Cj0363c	CJJ81176_0386	C8J_0339
ICDC07001_CDS00566	Cj0365c	CJJ81176_0388	C8J_0341
ICDC07001_CDS00567	Cj0366c	CJJ81176_0389	C8J_0342
ICDC07001_CDS00568	Cj0366c	CJJ81176_0389	C8J_0342
ICDC07001_CDS00569	Cj0367c	CJJ81176_0390	C8J_0343
ICDC07001_CDS00571	Cj0368c	CJJ81176_0391	C8J_0344
ICDC07001_CDS00573	Cj0369c	CJJ81176_0392	C8J_0345
ICDC07001_CDS00577	Cj0371	CJJ81176_0395	C8J_0347
ICDC07001_CDS00581	Cj0372	CJJ81176_0396	C8J_0348
ICDC07001_CDS00582	Cj0373	CJJ81176_0397	C8J_0349
ICDC07001_CDS00583	Cj0374	CJJ81176_0398	C8J_0350
ICDC07001_CDS00584	Cj0375	CJJ81176_0399	C8J_0351
ICDC07001_CDS00586	Cj0376	CJJ81176_0400	C8J_0352
ICDC07001_CDS00588	Cj0377	CJJ81176_0401	C8J_0353
ICDC07001_CDS00590	Cj0378c	CJJ81176_0402	C8J_0354
ICDC07001_CDS00591	Cj0379c	CJJ81176_0403	C8J_0355
ICDC07001_CDS00596	Cj0381c	CJJ81176_0404	C8J_0356
ICDC07001_CDS00597	Cj0382c	CJJ81176_0405	C8J_0357
ICDC07001_CDS00598	Cj0383c	CJJ81176_0406	C8J_0358
ICDC07001_CDS00599	Cj0384c	CJJ81176_0407	C8J_0359
ICDC07001_CDS00600	Cj0385c	CJJ81176_0408	C8J_0360
ICDC07001_CDS00602	Cj0386	CJJ81176_0409	C8J_0361
ICDC07001_CDS00603	Cj0387	CJJ81176_0410	C8J_0362
ICDC07001_CDS00604	Cj0388	CJJ81176_0411	C8J_0363
ICDC07001_CDS00606	Cj0389	CJJ81176_0412	C8J_0364
ICDC07001_CDS00607	Cj0390	CJJ81176_0413	C8J_0365
ICDC07001_CDS00608	Cj0391c	CJJ81176_0414	C8J_0366
ICDC07001_CDS00610	Cj0392c	CJJ81176_0415	C8J_0367
ICDC07001_CDS00612	Cj0393c	CJJ81176_0416	C8J_0368
ICDC07001_CDS00614	Cj0394c	CJJ81176_0417	C8J_0369
ICDC07001_CDS00617	Cj0396c	CJJ81176_0419	C8J_0371
ICDC07001_CDS00624	Cj0399	CJJ81176_0422	C8J_0374
ICDC07001_CDS00625	Cj0400	CJJ81176_0423	C8J_0375
ICDC07001_CDS00626	Cj0401	CJJ81176_0424	C8J_0376
ICDC07001_CDS00627	Cj0402	CJJ81176_0425	C8J_0377
ICDC07001_CDS00628	Cj0403	CJJ81176_0427	C8J_0378
ICDC07001_CDS00629	Cj0404	CJJ81176_0428	C8J_0379
ICDC07001_CDS00630	Cj0405	CJJ81176_0429	C8J_0380
ICDC07001_CDS00632	Cj0406c	CJJ81176_0430	C8J_0381
ICDC07001_CDS00634	Cj0407	CJJ81176_0431	C8J_0382
ICDC07001_CDS00635	Cj0408	CJJ81176_0432	C8J_0383
ICDC07001_CDS00636	Cj0409	CJJ81176_0433	C8J_0384
ICDC07001_CDS00637	Cj0410	CJJ81176_0434	C8J_0385
ICDC07001_CDS00638	Cj0411	CJJ81176_0435	C8J_0386
ICDC07001_CDS00639	Cj0412	CJJ81176_0436	C8J_0387
ICDC07001_CDS00640	Cj0413	CJJ81176_0437	C8J_0388
ICDC07001_CDS00642	Cj0414	CJJ81176_0438	C8J_0389
ICDC07001_CDS00644	Cj0415	CJJ81176_0439	C8J_0390
ICDC07001_CDS00650	Cj0418c	CJJ81176_0441	C8J_0393
ICDC07001_CDS00652	Cj0419	CJJ81176_0442	C8J_0394
ICDC07001_CDS00654	Cj0420	CJJ81176_0443	C8J_0395
ICDC07001_CDS00656	Cj0421c	CJJ81176_0444	C8J_0396
ICDC07001_CDS00663	Cj0426	CJJ81176_0446	C8J_0401
ICDC07001_CDS00664	Cj0427	CJJ81176_0447	C8J_0402
ICDC07001_CDS00665	Cj0428	CJJ81176_0448	C8J_0403
ICDC07001_CDS00667	Cj0429c	CJJ81176_0449	C8J_0404
ICDC07001_CDS00669	Cj0430	CJJ81176_0450	C8J_0405
ICDC07001_CDS00671	Cj0431	CJJ81176_0451	C8J_0406
ICDC07001_CDS00688	Cj0432c	CJJ81176_0458	C8J_0407
ICDC07001_CDS00689	Cj0433c	CJJ81176_0459	C8J_0408
ICDC07001_CDS00691	Cj0434	CJJ81176_0460	C8J_0409
ICDC07001_CDS00694	Cj0435	CJJ81176_0461	C8J_0410
ICDC07001_CDS00695	Cj0436	CJJ81176_0462	C8J_0411
ICDC07001_CDS00699	Cj0437	CJJ81176_0463	C8J_0412
ICDC07001_CDS00701	Cj0438	CJJ81176_0464	C8J_0413
ICDC07001_CDS00703	Cj0439	CJJ81176_0465	C8J_0414
ICDC07001_CDS00705	Cj0440c	CJJ81176_0466	C8J_0415
ICDC07001_CDS00708	Cj0442	CJJ81176_0469	C8J_0417
ICDC07001_CDS00709	Cj0443	CJJ81176_0470	C8J_0418
ICDC07001_CDS00712	Cj0447	CJJ81176_0472	C8J_0420
ICDC07001_CDS00714	Cj0448c	CJJ81176_0473	C8J_0421
ICDC07001_CDS00720	Cj0451	CJJ81176_0476	C8J_0424
ICDC07001_CDS00721	Cj0452	CJJ81176_0477	C8J_0425
ICDC07001_CDS00723	Cj0453	CJJ81176_0478	C8J_0426
ICDC07001_CDS00725	Cj0454c	CJJ81176_0479	C8J_0427
ICDC07001_CDS00726	Cj0455c	CJJ81176_0480	C8J_0428
ICDC07001_CDS00727	Cj0456c	CJJ81176_0481	C8J_0429
ICDC07001_CDS00729	Cj0457c	CJJ81176_0482	C8J_0430
ICDC07001_CDS00730	Cj0458c	CJJ81176_0483	C8J_0431
ICDC07001_CDS00732	Cj0460	CJJ81176_0485	C8J_0433
ICDC07001_CDS00736	Cj0461c	CJJ81176_0486	C8J_0434
ICDC07001_CDS00737	Cj0462	CJJ81176_0487	C8J_0435
ICDC07001_CDS00738	Cj0463	CJJ81176_0488	C8J_0436
ICDC07001_CDS00740	Cj0464	CJJ81176_0489	C8J_0437
ICDC07001_CDS00741	Cj0465c	CJJ81176_0490	C8J_0438
ICDC07001_CDS00742	Cj0466	CJJ81176_0491	C8J_0439
ICDC07001_CDS00745	Cj0467	CJJ81176_0492	C8J_0440
ICDC07001_CDS00746	Cj0468	CJJ81176_0493	C8J_0441
ICDC07001_CDS00747	Cj0469	CJJ81176_0494	C8J_0442
ICDC07001_CDS00749	Cj0470	CJJ81176_0499	C8J_0443
ICDC07001_CDS00752	Cj0473	CJJ81176_0503	C8J_0446
ICDC07001_CDS00753	Cj0474	CJJ81176_0505	C8J_0447
ICDC07001_CDS00754	Cj0475	CJJ81176_0506	C8J_0448
ICDC07001_CDS00755	Cj0476	CJJ81176_0507	C8J_0449
ICDC07001_CDS00756	Cj0477	CJJ81176_0508	C8J_0450
ICDC07001_CDS00757	Cj0478	CJJ81176_0509	C8J_0451
ICDC07001_CDS00760	Cj0479	CJJ81176_0510	C8J_0452
ICDC07001_CDS00761	Cj0491	CJJ81176_0511	C8J_0453
ICDC07001_CDS00763	Cj0492	CJJ81176_0512	C8J_0454
ICDC07001_CDS00764	Cj0493	CJJ81176_0513	C8J_0455
ICDC07001_CDS00768	Cj0495	CJJ81176_0516	C8J_0457
ICDC07001_CDS00770	Cj0496	CJJ81176_0517	C8J_0458
ICDC07001_CDS00772	Cj0497	CJJ81176_0518	C8J_0459
ICDC07001_CDS00774	Cj0498	CJJ81176_0519	C8J_0460
ICDC07001_CDS00775	Cj0499	CJJ81176_0520	C8J_0461
ICDC07001_CDS00776	Cj0500	CJJ81176_0521	C8J_0462
ICDC07001_CDS01632	Cj0967	CJJ81176_0525	C8J_0463
ICDC07001_CDS01642	Cj0975	CJJ81176_0530	C8J_0466
ICDC07001_CDS00781	Cj0503c	CJJ81176_0531	C8J_0467
ICDC07001_CDS00782	Cj0504c	CJJ81176_0532	C8J_0468
ICDC07001_CDS00783	Cj0505c	CJJ81176_0533	C8J_0469
ICDC07001_CDS00786	Cj0506	CJJ81176_0534	C8J_0470
ICDC07001_CDS00788	Cj0507	CJJ81176_0535	C8J_0471
ICDC07001_CDS00789	Cj0508	CJJ81176_0536	C8J_0472
ICDC07001_CDS00790	Cj0509c	CJJ81176_0537	C8J_0473
ICDC07001_CDS00792	Cj0511	CJJ81176_0539	C8J_0475
ICDC07001_CDS00793	Cj0512	CJJ81176_0540	C8J_0476
ICDC07001_CDS00795	Cj0514	CJJ81176_0542	C8J_0478
ICDC07001_CDS00796	Cj0515	CJJ81176_0543	C8J_0479
ICDC07001_CDS00797	Cj0516	CJJ81176_0544	C8J_0480
ICDC07001_CDS00799	Cj0517	CJJ81176_0545	C8J_0481
ICDC07001_CDS00800	Cj0518	CJJ81176_0546	C8J_0482
ICDC07001_CDS00802	Cj0518	CJJ81176_0546	C8J_0482
ICDC07001_CDS00805	Cj0519	CJJ81176_0547	C8J_0483
ICDC07001_CDS00807	Cj0520	CJJ81176_0548	C8J_0484
ICDC07001_CDS00809	Cj0522	CJJ81176_0549	C8J_0485
ICDC07001_CDS00810	Cj0525c	CJJ81176_0550	C8J_0486
ICDC07001_CDS00812	Cj0527c	CJJ81176_0552	C8J_0488
ICDC07001_CDS00813	Cj0528c	CJJ81176_0553	C8J_0489
ICDC07001_CDS00816	Cj0529c	CJJ81176_0554	C8J_0490
ICDC07001_CDS00817	Cj0530	CJJ81176_0555	C8J_0491
ICDC07001_CDS00818	Cj0530	CJJ81176_0555	C8J_0491
ICDC07001_CDS00819	Cj0531	CJJ81176_0556	C8J_0492
ICDC07001_CDS00820	Cj0532	CJJ81176_0557	C8J_0493
ICDC07001_CDS00821	Cj0533	CJJ81176_0558	C8J_0494
ICDC07001_CDS00822	Cj0534	CJJ81176_0559	C8J_0495
ICDC07001_CDS00823	Cj0535	CJJ81176_0560	C8J_0496
ICDC07001_CDS00824	Cj0536	CJJ81176_0561	C8J_0497
ICDC07001_CDS00825	Cj0537	CJJ81176_0562	C8J_0498
ICDC07001_CDS00826	Cj0538	CJJ81176_0563	C8J_0499
ICDC07001_CDS00828	Cj0540	CJJ81176_0565	C8J_0501
ICDC07001_CDS00829	Cj0541	CJJ81176_0566	C8J_0502
ICDC07001_CDS00830	Cj0542	CJJ81176_0567	C8J_0503
ICDC07001_CDS00831	Cj0543	CJJ81176_0568	C8J_0504
ICDC07001_CDS00833	Cj0544	CJJ81176_0569	C8J_0505
ICDC07001_CDS00834	Cj0545	CJJ81176_0570	C8J_0506
ICDC07001_CDS00836	Cj0546	CJJ81176_0571	C8J_0507
ICDC07001_CDS00840	Cj0547	CJJ81176_0572	C8J_0508
ICDC07001_CDS00842	Cj0548	CJJ81176_0573	C8J_0509
ICDC07001_CDS00843	Cj0549	CJJ81176_0574	C8J_0510
ICDC07001_CDS00849	Cj0551	CJJ81176_0576	C8J_0512
ICDC07001_CDS00851	Cj0552	CJJ81176_0577	C8J_0513
ICDC07001_CDS00852	Cj0553	CJJ81176_0578	C8J_0514
ICDC07001_CDS00853	Cj0554	CJJ81176_0579	C8J_0515
ICDC07001_CDS00857	Cj0555	CJJ81176_0580	C8J_0516
ICDC07001_CDS00859	Cj0556	CJJ81176_0581	C8J_0517
ICDC07001_CDS00861	Cj0557c	CJJ81176_0582	C8J_0518
ICDC07001_CDS00862	Cj0558c	CJJ81176_0583	C8J_0519
ICDC07001_CDS00864	Cj0559	CJJ81176_0584	C8J_0520
ICDC07001_CDS00865	Cj0559	CJJ81176_0584	C8J_0520
ICDC07001_CDS00868	Cj0560	CJJ81176_0585	C8J_0521
ICDC07001_CDS00869	Cj0561c	CJJ81176_0586	C8J_0522
ICDC07001_CDS00870	Cj0562	CJJ81176_0587	C8J_0523
ICDC07001_CDS00871	Cj0563	CJJ81176_0588	C8J_0524
ICDC07001_CDS00883	Cj0570	CJJ81176_0595	C8J_0531
ICDC07001_CDS00886	Cj0570	CJJ81176_0596	C8J_0532
ICDC07001_CDS00887	Cj0571	CJJ81176_0597	C8J_0533
ICDC07001_CDS00890	Cj0572	CJJ81176_0600	C8J_0534
ICDC07001_CDS00891	Cj0573	CJJ81176_0601	C8J_0535
ICDC07001_CDS00892	Cj0574	CJJ81176_0602	C8J_0536
ICDC07001_CDS00893	Cj0575	CJJ81176_0603	C8J_0537
ICDC07001_CDS00894	Cj0576	CJJ81176_0604	C8J_0538
ICDC07001_CDS00895	Cj0577c	CJJ81176_0605	C8J_0539
ICDC07001_CDS00899	Cj0578c	CJJ81176_0606	C8J_0540
ICDC07001_CDS00900	Cj0579c	CJJ81176_0607	C8J_0541
ICDC07001_CDS00902	Cj0580c	CJJ81176_0608	C8J_0542
ICDC07001_CDS00903	Cj0581	CJJ81176_0609	C8J_0543
ICDC07001_CDS00904	Cj0582	CJJ81176_0610	C8J_0544
ICDC07001_CDS00906	Cj0583	CJJ81176_0611	C8J_0545
ICDC07001_CDS00907	Cj0584	CJJ81176_0612	C8J_0546
ICDC07001_CDS00909	Cj0585	CJJ81176_0613	C8J_0547
ICDC07001_CDS00911	Cj0586	CJJ81176_0614	C8J_0548
ICDC07001_CDS00914	Cj0587	CJJ81176_0615	C8J_0549
ICDC07001_CDS00917	Cj0588	CJJ81176_0616	C8J_0550
ICDC07001_CDS00918	Cj0589	CJJ81176_0617	C8J_0551
ICDC07001_CDS00919	Cj0590	CJJ81176_0618	C8J_0552
ICDC07001_CDS00921	Cj0592c	CJJ81176_0620	C8J_0554
ICDC07001_CDS00923	Cj0593c	CJJ81176_0621	C8J_0555
ICDC07001_CDS00924	Cj0594c	CJJ81176_0622	C8J_0556
ICDC07001_CDS00925	Cj0595c	CJJ81176_0623	C8J_0557
ICDC07001_CDS00926	Cj0596	CJJ81176_0624	C8J_0558
ICDC07001_CDS00927	Cj0597	CJJ81176_0625	C8J_0559
ICDC07001_CDS00930	Cj0598	CJJ81176_0626	C8J_0560
ICDC07001_CDS00931	Cj0599	CJJ81176_0627	C8J_0561
ICDC07001_CDS00932	Cj0600	CJJ81176_0628	C8J_0562
ICDC07001_CDS00933	Cj0601c	CJJ81176_0629	C8J_0563
ICDC07001_CDS00935	Cj0602c	CJJ81176_0630	C8J_0564
ICDC07001_CDS00938	Cj0603c	CJJ81176_0631	C8J_0565
ICDC07001_CDS00941	Cj0604	CJJ81176_0632	C8J_0566
ICDC07001_CDS00942	Cj0605	CJJ81176_0634	C8J_0567
ICDC07001_CDS00943	Cj0606	CJJ81176_0635	C8J_0568
ICDC07001_CDS00944	Cj0607	CJJ81176_0636	C8J_0569
ICDC07001_CDS00946	Cj0607	CJJ81176_0636	C8J_0569
ICDC07001_CDS00947	Cj0608	CJJ81176_0637	C8J_0570
ICDC07001_CDS00949	Cj0609c	CJJ81176_0638	C8J_0571
ICDC07001_CDS00950	Cj0609c	CJJ81176_0638	C8J_0571
ICDC07001_CDS00951	Cj0610c	CJJ81176_0639	C8J_0572
ICDC07001_CDS00953	Cj0611c	CJJ81176_0640	C8J_0573
ICDC07001_CDS00955	Cj0612c	CJJ81176_0641	C8J_0574
ICDC07001_CDS00958	Cj0613	CJJ81176_0642	C8J_0575
ICDC07001_CDS00959	Cj0614	CJJ81176_0643	C8J_0576
ICDC07001_CDS00960	Cj0615	CJJ81176_0644	C8J_0577
ICDC07001_CDS00961	Cj0616	CJJ81176_0645	C8J_0578
ICDC07001_CDS00967	Cj0619	CJJ81176_0648	C8J_0579
ICDC07001_CDS00969	Cj0620	CJJ81176_0649	C8J_0580
ICDC07001_CDS00970	Cj0621	CJJ81176_0650	C8J_0581
ICDC07001_CDS00972	Cj0622	CJJ81176_0651	C8J_0582
ICDC07001_CDS00974	Cj0623	CJJ81176_0652	C8J_0583
ICDC07001_CDS00976	Cj0625	CJJ81176_0654	C8J_0585
ICDC07001_CDS00978	Cj0626	CJJ81176_0655	C8J_0586
ICDC07001_CDS00979	Cj0627	CJJ81176_0656	C8J_0587
ICDC07001_CDS00980	Cj0630c	CJJ81176_0658	C8J_0589
ICDC07001_CDS00981	Cj0631c	CJJ81176_0659	C8J_0590
ICDC07001_CDS00982	Cj0632	CJJ81176_0660	C8J_0591
ICDC07001_CDS00983	Cj0633	CJJ81176_0661	C8J_0592
ICDC07001_CDS00984	Cj0634	CJJ81176_0662	C8J_0593
ICDC07001_CDS00985	Cj0635	CJJ81176_0663	C8J_0594
ICDC07001_CDS00986	Cj0636	CJJ81176_0664	C8J_0595
ICDC07001_CDS00988	Cj0637c	CJJ81176_0665	C8J_0596
ICDC07001_CDS00989	Cj0638c	CJJ81176_0666	C8J_0597
ICDC07001_CDS00991	Cj0639c	CJJ81176_0667	C8J_0598
ICDC07001_CDS00992	Cj0640c	CJJ81176_0668	C8J_0599
ICDC07001_CDS00993	Cj0641	CJJ81176_0669	C8J_0600
ICDC07001_CDS00996	Cj0642	CJJ81176_0670	C8J_0601
ICDC07001_CDS00998	Cj0643	CJJ81176_0671	C8J_0602
ICDC07001_CDS01000	Cj0644	CJJ81176_0672	C8J_0603
ICDC07001_CDS01001	Cj0645	CJJ81176_0673	C8J_0604
ICDC07001_CDS01002	Cj0646	CJJ81176_0674	C8J_0605
ICDC07001_CDS01003	Cj0647	CJJ81176_0675	C8J_0606
ICDC07001_CDS01004	Cj0648	CJJ81176_0676	C8J_0607
ICDC07001_CDS01005	Cj0649	CJJ81176_0677	C8J_0608
ICDC07001_CDS01006	Cj0650	CJJ81176_0678	C8J_0609
ICDC07001_CDS01007	Cj0651	CJJ81176_0679	C8J_0610
ICDC07001_CDS01008	Cj0652	CJJ81176_0680	C8J_0611
ICDC07001_CDS01010	Cj0653c	CJJ81176_0681	C8J_0612
ICDC07001_CDS01017	Cj0659c	CJJ81176_0686	C8J_0615
ICDC07001_CDS01019	Cj0660c	CJJ81176_0687	C8J_0616
ICDC07001_CDS01021	Cj0661c	CJJ81176_0688	C8J_0617
ICDC07001_CDS01024	Cj0662c	CJJ81176_0689	C8J_0618
ICDC07001_CDS01025	Cj0663c	CJJ81176_0690	C8J_0619
ICDC07001_CDS01026	Cj0664c	CJJ81176_0691	C8J_0620
ICDC07001_CDS01028	Cj0665c	CJJ81176_0692	C8J_0621
ICDC07001_CDS01032	Cj0668	CJJ81176_0694	C8J_0623
ICDC07001_CDS01033	Cj0669	CJJ81176_0695	C8J_0624
ICDC07001_CDS01035	Cj0670	CJJ81176_0696	C8J_0625
ICDC07001_CDS01038	Cj0671	CJJ81176_0697	C8J_0626
ICDC07001_CDS01046	Cj0677	CJJ81176_0700	C8J_0629
ICDC07001_CDS01051	Cj0679	CJJ81176_0702	C8J_0631
ICDC07001_CDS01053	Cj0679	CJJ81176_0702	C8J_0631
ICDC07001_CDS01055	Cj0679	CJJ81176_0702	C8J_0631
ICDC07001_CDS01058	Cj0680c	CJJ81176_0703	C8J_0632
ICDC07001_CDS01062	Cj0683	CJJ81176_0706	C8J_0635
ICDC07001_CDS01064	Cj0684	CJJ81176_0707	C8J_0636
ICDC07001_CDS01065	Cj0685c	CJJ81176_0708	C8J_0652
ICDC07001_CDS01066	Cj0686	CJJ81176_0709	C8J_0654
ICDC07001_CDS01068	Cj0687c	CJJ81176_0710	C8J_0655
ICDC07001_CDS01070	Cj0688	CJJ81176_0711	C8J_0656
ICDC07001_CDS01071	Cj0689	CJJ81176_0712	C8J_0657
ICDC07001_CDS01072	Cj0691	CJJ81176_0714	C8J_0658
ICDC07001_CDS01073	Cj0692c	CJJ81176_0715	C8J_0659
ICDC07001_CDS01076	Cj0693c	CJJ81176_0716	C8J_0660
ICDC07001_CDS01079	Cj0694	CJJ81176_0717	C8J_0661
ICDC07001_CDS01081	Cj0695	CJJ81176_0718	C8J_0662
ICDC07001_CDS01082	Cj0696	CJJ81176_0719	C8J_0663
ICDC07001_CDS01083	Cj0697	CJJ81176_0720	C8J_0664
ICDC07001_CDS01084	Cj0698	CJJ81176_0721	C8J_0665
ICDC07001_CDS01086	Cj0699c	CJJ81176_0722	C8J_0666
ICDC07001_CDS01088	Cj0700	CJJ81176_0723	C8J_0667
ICDC07001_CDS01089	Cj0701	CJJ81176_0724	C8J_0668
ICDC07001_CDS01090	Cj0702	CJJ81176_0725	C8J_0669
ICDC07001_CDS01091	Cj0703	CJJ81176_0726	C8J_0670
ICDC07001_CDS01092	Cj0704	CJJ81176_0727	C8J_0671
ICDC07001_CDS01093	Cj0705	CJJ81176_0728	C8J_0672
ICDC07001_CDS01095	Cj0706	CJJ81176_0729	C8J_0673
ICDC07001_CDS01097	Cj0707	CJJ81176_0730	C8J_0674
ICDC07001_CDS01098	Cj0708	CJJ81176_0731	C8J_0675
ICDC07001_CDS01099	Cj0709	CJJ81176_0732	C8J_0676
ICDC07001_CDS01103	Cj0712	CJJ81176_0735	C8J_0679
ICDC07001_CDS01105	Cj0713	CJJ81176_0736	C8J_0680
ICDC07001_CDS01106	Cj0714	CJJ81176_0737	C8J_0681
ICDC07001_CDS01107	Cj0715	CJJ81176_0738	C8J_0682
ICDC07001_CDS01108	Cj0716	CJJ81176_0739	C8J_0683
ICDC07001_CDS01109	Cj0717	CJJ81176_0740	C8J_0684
ICDC07001_CDS01113	Cj0718	CJJ81176_0741	C8J_0685
ICDC07001_CDS01114	Cj0718	CJJ81176_0741	C8J_0685
ICDC07001_CDS01116	Cj0719c	CJJ81176_0742	C8J_0686
ICDC07001_CDS01117	Cj0720c	CJJ81176_0743	C8J_0687
ICDC07001_CDS01118	Cj0721c	CJJ81176_0744	C8J_0688
ICDC07001_CDS01120	Cj0722c	CJJ81176_0745	C8J_0689
ICDC07001_CDS01122	Cj0723c	CJJ81176_0746	C8J_0690
ICDC07001_CDS01219	Cj0725c	CJJ81176_0748	C8J_0692
ICDC07001_CDS01220	Cj0726c	CJJ81176_0749	C8J_0693
ICDC07001_CDS01222	Cj0727	CJJ81176_0750	C8J_0694
ICDC07001_CDS01224	Cj0728	CJJ81176_0751	C8J_0695
ICDC07001_CDS01225	Cj0729	CJJ81176_0752	C8J_0696
ICDC07001_CDS01227	Cj0730	CJJ81176_0753	C8J_0697
ICDC07001_CDS01228	Cj0731	CJJ81176_0754	C8J_0698
ICDC07001_CDS01229	Cj0732	CJJ81176_0755	C8J_0699
ICDC07001_CDS01230	Cj0733	CJJ81176_0756	C8J_0700
ICDC07001_CDS01234	Cj0734c	CJJ81176_0757	C8J_0701
ICDC07001_CDS01236	Cj0736	CJJ81176_0759	C8J_0703
ICDC07001_CDS01277	Cj0757	CJJ81176_0773	C8J_0708
ICDC07001_CDS01278	Cj0758	CJJ81176_0774	C8J_0709
ICDC07001_CDS01281	Cj0759	CJJ81176_0775	C8J_0710
ICDC07001_CDS01297	Cj0760	CJJ81176_0781	C8J_0711
ICDC07001_CDS01299	Cj0761	CJJ81176_0782	C8J_0712
ICDC07001_CDS01300	Cj0762c	CJJ81176_0783	C8J_0713
ICDC07001_CDS01302	Cj0763c	CJJ81176_0784	C8J_0714
ICDC07001_CDS01303	Cj0764c	CJJ81176_0785	C8J_0715
ICDC07001_CDS01306	Cj0766c	CJJ81176_0787	C8J_0717
ICDC07001_CDS01307	Cj0767c	CJJ81176_0788	C8J_0718
ICDC07001_CDS01308	Cj0768c	CJJ81176_0789	C8J_0719
ICDC07001_CDS01309	Cj0769c	CJJ81176_0790	C8J_0720
ICDC07001_CDS01310	Cj0770c	CJJ81176_0791	C8J_0721
ICDC07001_CDS01312	Cj0771c	CJJ81176_0792	C8J_0722
ICDC07001_CDS01314	Cj0772c	CJJ81176_0793	C8J_0723
ICDC07001_CDS01318	Cj0773c	CJJ81176_0794	C8J_0724
ICDC07001_CDS01319	Cj0774c	CJJ81176_0795	C8J_0725
ICDC07001_CDS01320	Cj0775c	CJJ81176_0796	C8J_0726
ICDC07001_CDS01321	Cj0775c	CJJ81176_0796	C8J_0726
ICDC07001_CDS01323	Cj0776c	CJJ81176_0797	C8J_0727
ICDC07001_CDS01325	Cj0777	CJJ81176_0798	C8J_0728
ICDC07001_CDS01326	Cj0778	CJJ81176_0799	C8J_0729
ICDC07001_CDS01328	Cj0779	CJJ81176_0800	C8J_0730
ICDC07001_CDS01331	Cj0780	CJJ81176_0801	C8J_0731
ICDC07001_CDS01332	Cj0781	CJJ81176_0802	C8J_0732
ICDC07001_CDS01334	Cj0782	CJJ81176_0803	C8J_0733
ICDC07001_CDS01336	Cj0783	CJJ81176_0804	C8J_0734
ICDC07001_CDS01337	Cj0784	CJJ81176_0805	C8J_0735
ICDC07001_CDS01338	Cj0784	CJJ81176_0805	C8J_0735
ICDC07001_CDS01339	Cj0785	CJJ81176_0806	C8J_0736
ICDC07001_CDS01343	Cj0788	CJJ81176_0809	C8J_0739
ICDC07001_CDS01345	Cj0789	CJJ81176_0810	C8J_0740
ICDC07001_CDS01346	Cj0790	CJJ81176_0811	C8J_0741
ICDC07001_CDS01347	Cj0791c	CJJ81176_0812	C8J_0742
ICDC07001_CDS01350	Cj0792	CJJ81176_0813	C8J_0743
ICDC07001_CDS01351	Cj0793	CJJ81176_0814	C8J_0744
ICDC07001_CDS01358	Cj0795c	CJJ81176_0816	C8J_0746
ICDC07001_CDS01359	Cj0796c	CJJ81176_0817	C8J_0747
ICDC07001_CDS01363	Cj0798c	CJJ81176_0819	C8J_0749
ICDC07001_CDS01366	Cj0799c	CJJ81176_0820	C8J_0750
ICDC07001_CDS01367	Cj0800c	CJJ81176_0821	C8J_0751
ICDC07001_CDS01368	Cj0801	CJJ81176_0822	C8J_0752
ICDC07001_CDS01369	Cj0802	CJJ81176_0823	C8J_0753
ICDC07001_CDS01370	Cj0802	CJJ81176_0823	C8J_0753
ICDC07001_CDS01371	Cj0803	CJJ81176_0824	C8J_0754
ICDC07001_CDS01373	Cj0804	CJJ81176_0825	C8J_0755
ICDC07001_CDS01375	Cj0805	CJJ81176_0826	C8J_0756
ICDC07001_CDS01376	Cj0806	CJJ81176_0827	C8J_0757
ICDC07001_CDS01377	Cj0807	CJJ81176_0828	C8J_0758
ICDC07001_CDS01379	Cj0808c	CJJ81176_0829	C8J_0759
ICDC07001_CDS01383	Cj0810	CJJ81176_0831	C8J_0761
ICDC07001_CDS01385	Cj0811	CJJ81176_0832	C8J_0762
ICDC07001_CDS01386	Cj0812	CJJ81176_0833	C8J_0763
ICDC07001_CDS01388	Cj0813	CJJ81176_0834	C8J_0764
ICDC07001_CDS01394	Cj0820c	CJJ81176_0837	C8J_0767
ICDC07001_CDS01397	Cj0821	CJJ81176_0838	C8J_0768
ICDC07001_CDS01399	Cj0822	CJJ81176_0839	C8J_0769
ICDC07001_CDS01403	Cj0823	CJJ81176_0840	C8J_0770
ICDC07001_CDS01405	Cj0824	CJJ81176_0841	C8J_0771
ICDC07001_CDS01407	Cj0825	CJJ81176_0842	C8J_0772
ICDC07001_CDS01408	Cj0826	CJJ81176_0843	C8J_0773
ICDC07001_CDS01409	Cj0827	CJJ81176_0844	C8J_0774
ICDC07001_CDS01411	Cj0828c	CJJ81176_0845	C8J_0775
ICDC07001_CDS01412	Cj0829c	CJJ81176_0846	C8J_0776
ICDC07001_CDS01414	Cj0830	CJJ81176_0847	C8J_0777
ICDC07001_CDS01415	Cj0831c	CJJ81176_0848	C8J_0778
ICDC07001_CDS01417	Cj0832c	CJJ81176_0849	C8J_0779
ICDC07001_CDS01419	Cj0833c	CJJ81176_0850	C8J_0780
ICDC07001_CDS01421	Cj0834c	CJJ81176_0851	C8J_0781
ICDC07001_CDS01423	Cj0835c	CJJ81176_0852	C8J_0782
ICDC07001_CDS01424	Cj0836	CJJ81176_0853	C8J_0783
ICDC07001_CDS01427	Cj0837c	CJJ81176_0854	C8J_0784
ICDC07001_CDS01428	Cj0838c	CJJ81176_0855	C8J_0785
ICDC07001_CDS01430	Cj0840c	CJJ81176_0857	C8J_0787
ICDC07001_CDS01435	Cj0843c	CJJ81176_0859	C8J_0790
ICDC07001_CDS01437	Cj0845c	CJJ81176_0861	C8J_0792
ICDC07001_CDS01439	Cj0846	CJJ81176_0862	C8J_0793
ICDC07001_CDS01440	Cj0846	CJJ81176_0862	C8J_0793
ICDC07001_CDS01441	Cj0847	CJJ81176_0863	C8J_0794
ICDC07001_CDS01443	Cj0849c	CJJ81176_0865	C8J_0796
ICDC07001_CDS01446	Cj0850c	CJJ81176_0866	C8J_0797
ICDC07001_CDS01447	Cj0851c	CJJ81176_0867	C8J_0798
ICDC07001_CDS01448	Cj0852c	CJJ81176_0868	C8J_0799
ICDC07001_CDS01449	Cj0853c	CJJ81176_0869	C8J_0800
ICDC07001_CDS01450	Cj0854c	CJJ81176_0870	C8J_0801
ICDC07001_CDS01451	Cj0855	CJJ81176_0871	C8J_0802
ICDC07001_CDS01452	Cj0856	CJJ81176_0872	C8J_0803
ICDC07001_CDS01453	Cj0857c	CJJ81176_0873	C8J_0804
ICDC07001_CDS01455	Cj0858c	CJJ81176_0874	C8J_0805
ICDC07001_CDS01459	Cj0861c	CJJ81176_0877	C8J_0808
ICDC07001_CDS01461	Cj0862c	CJJ81176_0878	C8J_0809
ICDC07001_CDS01462	Cj0863c	CJJ81176_0879	C8J_0810
ICDC07001_CDS01464	Cj0864	CJJ81176_0880	C8J_0811
ICDC07001_CDS01466	Cj0865	CJJ81176_0881	C8J_0812
ICDC07001_CDS01472	Cj0872	CJJ81176_0883	C8J_0814
ICDC07001_CDS01474	Cj0874c	CJJ81176_0885	C8J_0815
ICDC07001_CDS01479	Cj0879c	CJJ81176_0887	C8J_0817
ICDC07001_CDS01481	Cj0881c	CJJ81176_0889	C8J_0819
ICDC07001_CDS01482	Cj0882c	CJJ81176_0890	C8J_0820
ICDC07001_CDS01484	Cj0883c	CJJ81176_0891	C8J_0821
ICDC07001_CDS01486	Cj0886c	CJJ81176_0893	C8J_0823
ICDC07001_CDS01488	Cj0887c	CJJ81176_0894	C8J_0824
ICDC07001_CDS01490	Cj0888c	CJJ81176_0897	C8J_0825
ICDC07001_CDS01494	Cj0888c	CJJ81176_0897	C8J_0825
ICDC07001_CDS01497	Cj0889c	CJJ81176_0898	C8J_0826
ICDC07001_CDS01499	Cj0889c	CJJ81176_0898	C8J_0826
ICDC07001_CDS01500	Cj0890c	CJJ81176_0899	C8J_0827
ICDC07001_CDS01501	Cj0891c	CJJ81176_0900	C8J_0828
ICDC07001_CDS01502	Cj0892c	CJJ81176_0901	C8J_0829
ICDC07001_CDS01503	Cj0893c	CJJ81176_0902	C8J_0830
ICDC07001_CDS01505	Cj0894c	CJJ81176_0903	C8J_0831
ICDC07001_CDS01506	Cj0895c	CJJ81176_0904	C8J_0832
ICDC07001_CDS01508	Cj0895c	CJJ81176_0904	C8J_0832
ICDC07001_CDS01509	Cj0896c	CJJ81176_0905	C8J_0833
ICDC07001_CDS01510	Cj0897c	CJJ81176_0906	C8J_0834
ICDC07001_CDS01512	Cj0898	CJJ81176_0907	C8J_0835
ICDC07001_CDS01513	Cj0899c	CJJ81176_0908	C8J_0836
ICDC07001_CDS01516	Cj0901	CJJ81176_0910	C8J_0838
ICDC07001_CDS01517	Cj0902	CJJ81176_0911	C8J_0839
ICDC07001_CDS01518	Cj0903c	CJJ81176_0912	C8J_0840
ICDC07001_CDS01520	Cj0904c	CJJ81176_0913	C8J_0841
ICDC07001_CDS01521	Cj0905c	CJJ81176_0914	C8J_0842
ICDC07001_CDS01523	Cj0906c	CJJ81176_0915	C8J_0843
ICDC07001_CDS01526	Cj0908	CJJ81176_0916	C8J_0844
ICDC07001_CDS01527	Cj0909	CJJ81176_0917	C8J_0845
ICDC07001_CDS01528	Cj0910	CJJ81176_0918	C8J_0846
ICDC07001_CDS01530	Cj0911	CJJ81176_0919	C8J_0847
ICDC07001_CDS01531	Cj0912c	CJJ81176_0920	C8J_0848
ICDC07001_CDS01535	Cj0914c	CJJ81176_0921	C8J_0850
ICDC07001_CDS01537	Cj0915	CJJ81176_0922	C8J_0851
ICDC07001_CDS01539	Cj0917c	CJJ81176_0924	C8J_0853
ICDC07001_CDS01541	Cj0918c	CJJ81176_0925	C8J_0855
ICDC07001_CDS01542	Cj0919c	CJJ81176_0926	C8J_0856
ICDC07001_CDS01543	Cj0920c	CJJ81176_0927	C8J_0857
ICDC07001_CDS01544	Cj0921c	CJJ81176_0928	C8J_0858
ICDC07001_CDS01545	Cj0922c	CJJ81176_0929	C8J_0859
ICDC07001_CDS01546	Cj0923c	CJJ81176_0930	C8J_0860
ICDC07001_CDS01547	Cj0924c	CJJ81176_0931	C8J_0861
ICDC07001_CDS01548	Cj0925	CJJ81176_0932	C8J_0862
ICDC07001_CDS01549	Cj0926	CJJ81176_1732	C8J_0863
ICDC07001_CDS01550	Cj0927	CJJ81176_0934	C8J_0864
ICDC07001_CDS01551	Cj0928	CJJ81176_0935	C8J_0865
ICDC07001_CDS01555	Cj0929	CJJ81176_0936	C8J_0866
ICDC07001_CDS01556	Cj0930	CJJ81176_0937	C8J_0867
ICDC07001_CDS01557	Cj0931c	CJJ81176_0938	C8J_0868
ICDC07001_CDS01558	Cj0932c	CJJ81176_0939	C8J_0869
ICDC07001_CDS01560	Cj0933c	CJJ81176_0940	C8J_0870
ICDC07001_CDS01563	Cj0934c	CJJ81176_0941	C8J_0871
ICDC07001_CDS01564	Cj0935c	CJJ81176_0942	C8J_0872
ICDC07001_CDS01566	Cj0936	CJJ81176_0943	C8J_0873
ICDC07001_CDS01586	Cj0937	CJJ81176_0954	C8J_0880
ICDC07001_CDS01589	Cj0938c	CJJ81176_0955	C8J_0881
ICDC07001_CDS01590	Cj0938c	CJJ81176_0955	C8J_0881
ICDC07001_CDS01591	Cj0939c	CJJ81176_0956	C8J_0882
ICDC07001_CDS01593	Cj0940c	CJJ81176_0964	C8J_0883
ICDC07001_CDS01594	Cj0941c	CJJ81176_0965	C8J_0884
ICDC07001_CDS01595	Cj0942c	CJJ81176_0966	C8J_0885
ICDC07001_CDS01598	Cj0943	CJJ81176_0967	C8J_0886
ICDC07001_CDS01600	Cj0944c	CJJ81176_0968	C8J_0887
ICDC07001_CDS01601	Cj0945c	CJJ81176_0969	C8J_0888
ICDC07001_CDS01602	Cj0946	CJJ81176_0970	C8J_0889
ICDC07001_CDS01603	Cj0947c	CJJ81176_0971	C8J_0890
ICDC07001_CDS01604	Cj0948c	CJJ81176_0972	C8J_0891
ICDC07001_CDS01605	Cj0949c	CJJ81176_0973	C8J_0892
ICDC07001_CDS01607	Cj0950c	CJJ81176_0974	C8J_0893
ICDC07001_CDS01609	Cj0951c	CJJ81176_0975	C8J_0894
ICDC07001_CDS01610	Cj0953c	CJJ81176_0976	C8J_0895
ICDC07001_CDS01611	Cj0954c	CJJ81176_0977	C8J_0896
ICDC07001_CDS01612	Cj0955c	CJJ81176_0978	C8J_0897
ICDC07001_CDS01613	Cj0956c	CJJ81176_0979	C8J_0898
ICDC07001_CDS01614	Cj0957c	CJJ81176_0980	C8J_0899
ICDC07001_CDS01615	Cj0958c	CJJ81176_0981	C8J_0900
ICDC07001_CDS01616	Cj0958c	CJJ81176_0981	C8J_0900
ICDC07001_CDS01618	Cj0959c	CJJ81176_0982	C8J_0901
ICDC07001_CDS01619	Cj0960c	CJJ81176_0983	C8J_0902
ICDC07001_CDS01621	Cj0962	CJJ81176_0985	C8J_0904
ICDC07001_CDS01625	Cj0963	CJJ81176_0986	C8J_0905
ICDC07001_CDS01626	Cj0964	CJJ81176_0987	C8J_0906
ICDC07001_CDS01628	Cj0965c	CJJ81176_0988	C8J_0907
ICDC07001_CDS01644	Cj0976	CJJ81176_0995	C8J_0915
ICDC07001_CDS01646	Cj0977	CJJ81176_0996	C8J_0916
ICDC07001_CDS01648	Cj0979c	CJJ81176_0998	C8J_0918
ICDC07001_CDS01650	Cj0980	CJJ81176_0999	C8J_0919
ICDC07001_CDS01651	Cj0981c	CJJ81176_1000	C8J_0920
ICDC07001_CDS01653	Cj0982c	CJJ81176_1001	C8J_0921
ICDC07001_CDS01659	Cj0983	CJJ81176_1002	C8J_0922
ICDC07001_CDS01660	Cj0984	CJJ81176_1003	C8J_0923
ICDC07001_CDS01661	Cj0985c	CJJ81176_1004	C8J_0924
ICDC07001_CDS01668	Cj0987c	CJJ81176_1006	C8J_0925
ICDC07001_CDS01670	Cj0990c	CJJ81176_1008	C8J_0927
ICDC07001_CDS01672	Cj0991c	CJJ81176_1009	C8J_0928
ICDC07001_CDS01673	Cj0992c	CJJ81176_1010	C8J_0929
ICDC07001_CDS01674	Cj0993c	CJJ81176_1011	C8J_0930
ICDC07001_CDS01675	Cj0994c	CJJ81176_1012	C8J_0931
ICDC07001_CDS01677	Cj0995c	CJJ81176_1013	C8J_0932
ICDC07001_CDS01678	Cj0996	CJJ81176_1014	C8J_0933
ICDC07001_CDS01679	Cj0997	CJJ81176_1015	C8J_0934
ICDC07001_CDS01680	Cj0998c	CJJ81176_1016	C8J_0935
ICDC07001_CDS01681	Cj0999c	CJJ81176_1017	C8J_0936
ICDC07001_CDS01683	Cj1000	CJJ81176_1018	C8J_0937
ICDC07001_CDS01686	Cj1001	CJJ81176_1019	C8J_0938
ICDC07001_CDS01688	Cj1002c	CJJ81176_1020	C8J_0939
ICDC07001_CDS01690	Cj1003c	CJJ81176_1021	C8J_0940
ICDC07001_CDS01691	Cj1004	CJJ81176_1022	C8J_0941
ICDC07001_CDS01692	Cj1005c	CJJ81176_1023	C8J_0942
ICDC07001_CDS01694	Cj1005c	CJJ81176_1023	C8J_0942
ICDC07001_CDS01696	Cj1006c	CJJ81176_1024	C8J_0943
ICDC07001_CDS01698	Cj1007c	CJJ81176_1025	C8J_0944
ICDC07001_CDS01701	Cj1008c	CJJ81176_1026	C8J_0945
ICDC07001_CDS01702	Cj1009c	CJJ81176_1027	C8J_0946
ICDC07001_CDS01704	Cj1010	CJJ81176_1028	C8J_0947
ICDC07001_CDS01706	Cj1011	CJJ81176_1029	C8J_0948
ICDC07001_CDS01709	Cj1012c	CJJ81176_1031	C8J_0949
ICDC07001_CDS01711	Cj1013c	CJJ81176_1032	C8J_0950
ICDC07001_CDS01712	Cj1013c	CJJ81176_1032	C8J_0950
ICDC07001_CDS01713	Cj1013c	CJJ81176_1032	C8J_0950
ICDC07001_CDS01714	Cj1014c	CJJ81176_1033	C8J_0951
ICDC07001_CDS01715	Cj1015c	CJJ81176_1034	C8J_0952
ICDC07001_CDS01717	Cj1016c	CJJ81176_1035	C8J_0953
ICDC07001_CDS01719	Cj1017c	CJJ81176_1036	C8J_0954
ICDC07001_CDS01720	Cj1018c	CJJ81176_1037	C8J_0955
ICDC07001_CDS01721	Cj1019c	CJJ81176_1038	C8J_0956
ICDC07001_CDS01722	Cj1020c	CJJ81176_1039	C8J_0957
ICDC07001_CDS01724	Cj1022c	CJJ81176_1041	C8J_0959
ICDC07001_CDS01725	Cj1023c	CJJ81176_1042	C8J_0960
ICDC07001_CDS01727	Cj1024c	CJJ81176_1043	C8J_0961
ICDC07001_CDS01728	Cj1025c	CJJ81176_1044	C8J_0962
ICDC07001_CDS01729	Cj1026c	CJJ81176_1045	C8J_0963
ICDC07001_CDS01732	Cj1027c	CJJ81176_1046	C8J_0964
ICDC07001_CDS01736	Cj1028c	CJJ81176_1047	C8J_0965
ICDC07001_CDS01738	Cj1029c	CJJ81176_1048	C8J_0966
ICDC07001_CDS01740	Cj1030c	CJJ81176_1049	C8J_0967
ICDC07001_CDS01741	Cj1031	CJJ81176_1050	C8J_0968
ICDC07001_CDS01742	Cj1031	CJJ81176_1050	C8J_0968
ICDC07001_CDS01743	Cj1032	CJJ81176_1051	C8J_0969
ICDC07001_CDS01745	Cj1033	CJJ81176_1052	C8J_0970
ICDC07001_CDS01747	Cj1033	CJJ81176_1052	C8J_0970
ICDC07001_CDS01748	Cj1034c	CJJ81176_1053	C8J_0971
ICDC07001_CDS01751	Cj1035c	CJJ81176_1054	C8J_0972
ICDC07001_CDS01755	Cj1037c	CJJ81176_1056	C8J_0974
ICDC07001_CDS01757	Cj1038	CJJ81176_1057	C8J_0975
ICDC07001_CDS01759	Cj1039	CJJ81176_1058	C8J_0976
ICDC07001_CDS01760	Cj1040c	CJJ81176_1059	C8J_0977
ICDC07001_CDS01761	Cj1040c	CJJ81176_1061	C8J_0977
ICDC07001_CDS01762	Cj1041c	CJJ81176_1062	C8J_0978
ICDC07001_CDS01764	Cj1042c	CJJ81176_1063	C8J_0979
ICDC07001_CDS01766	Cj1043c	CJJ81176_1064	C8J_0980
ICDC07001_CDS01768	Cj1044c	CJJ81176_1065	C8J_0981
ICDC07001_CDS01770	Cj1045c	CJJ81176_1066	C8J_0982
ICDC07001_CDS01772	Cj1046c	CJJ81176_1067	C8J_0983
ICDC07001_CDS01774	Cj1048c	CJJ81176_1069	C8J_0989
ICDC07001_CDS01777	Cj1050c	CJJ81176_1071	C8J_0991
ICDC07001_CDS01781	Cj1052c	CJJ81176_1072	C8J_0994
ICDC07001_CDS01782	Cj1053c	CJJ81176_1073	C8J_0995
ICDC07001_CDS01783	Cj1054c	CJJ81176_1074	C8J_0996
ICDC07001_CDS01784	Cj1054c	CJJ81176_1074	C8J_0996
ICDC07001_CDS01788	Cj1056c	CJJ81176_1076	C8J_0997
ICDC07001_CDS01792	Cj1058c	CJJ81176_1078	C8J_0999
ICDC07001_CDS01793	Cj1059c	CJJ81176_1079	C8J_1000
ICDC07001_CDS01796	Cj1061c	CJJ81176_1080	C8J_1002
ICDC07001_CDS01797	Cj1062	CJJ81176_1081	C8J_1003
ICDC07001_CDS01799	Cj1063	CJJ81176_1082	C8J_1004
ICDC07001_CDS01805	Cj1066	CJJ81176_1084	C8J_1007
ICDC07001_CDS01806	Cj1067	CJJ81176_1085	C8J_1008
ICDC07001_CDS01808	Cj1068	CJJ81176_1086	C8J_1009
ICDC07001_CDS01809	Cj1069	CJJ81176_1087	C8J_1010
ICDC07001_CDS01812	Cj1070	CJJ81176_1088	C8J_1011
ICDC07001_CDS01814	Cj1071	CJJ81176_1089	C8J_1012
ICDC07001_CDS01816	Cj1073c	CJJ81176_1091	C8J_1014
ICDC07001_CDS01818	Cj1074c	CJJ81176_1092	C8J_1015
ICDC07001_CDS01820	Cj1075	CJJ81176_1093	C8J_1016
ICDC07001_CDS01824	Cj1077	CJJ81176_1095	C8J_1018
ICDC07001_CDS01825	Cj1078	CJJ81176_1096	C8J_1019
ICDC07001_CDS01826	Cj1079	CJJ81176_1097	C8J_1020
ICDC07001_CDS01827	Cj1080c	CJJ81176_1098	C8J_1021
ICDC07001_CDS01828	Cj1081c	CJJ81176_1099	C8J_1022
ICDC07001_CDS01829	Cj1082c	CJJ81176_1100	C8J_1023
ICDC07001_CDS01830	Cj1083c	CJJ81176_1101	C8J_1024
ICDC07001_CDS01831	Cj1084c	CJJ81176_1102	C8J_1025
ICDC07001_CDS01833	Cj1085c	CJJ81176_1103	C8J_1026
ICDC07001_CDS01836	Cj1087c	CJJ81176_1105	C8J_1028
ICDC07001_CDS01838	Cj1088c	CJJ81176_1106	C8J_1029
ICDC07001_CDS01842	Cj1089c	CJJ81176_1107	C8J_1030
ICDC07001_CDS01843	Cj1090c	CJJ81176_1108	C8J_1031
ICDC07001_CDS01844	Cj1091c	CJJ81176_1109	C8J_1032
ICDC07001_CDS01845	Cj1091c	CJJ81176_1109	C8J_1032
ICDC07001_CDS01847	Cj1092c	CJJ81176_1110	C8J_1033
ICDC07001_CDS01848	Cj1093c	CJJ81176_1111	C8J_1034
ICDC07001_CDS01851	Cj1095	CJJ81176_1113	C8J_1036
ICDC07001_CDS01852	Cj1096c	CJJ81176_1114	C8J_1037
ICDC07001_CDS01855	Cj1097	CJJ81176_1115	C8J_1038
ICDC07001_CDS01856	Cj1098	CJJ81176_1116	C8J_1039
ICDC07001_CDS01857	Cj1099	CJJ81176_1117	C8J_1040
ICDC07001_CDS01858	Cj1100	CJJ81176_1118	C8J_1041
ICDC07001_CDS01860	Cj1101	CJJ81176_1119	C8J_1042
ICDC07001_CDS01861	Cj1102	CJJ81176_1120	C8J_1043
ICDC07001_CDS01864	Cj1104	CJJ81176_1122	C8J_1045
ICDC07001_CDS01865	Cj1105	CJJ81176_1123	C8J_1046
ICDC07001_CDS01867	Cj1106	CJJ81176_1124	C8J_1047
ICDC07001_CDS01871	Cj1108	CJJ81176_1126	C8J_1049
ICDC07001_CDS01875	Cj1109	CJJ81176_1127	C8J_1050
ICDC07001_CDS01876	Cj1110c	CJJ81176_1128	C8J_1051
ICDC07001_CDS01877	Cj1111c	CJJ81176_1129	C8J_1052
ICDC07001_CDS01878	Cj1112c	CJJ81176_1130	C8J_1053
ICDC07001_CDS01879	Cj1113	CJJ81176_1131	C8J_1054
ICDC07001_CDS01880	Cj1114c	CJJ81176_1132	C8J_1055
ICDC07001_CDS01882	Cj1115c	CJJ81176_1133	C8J_1056
ICDC07001_CDS01884	Cj1116c	CJJ81176_1134	C8J_1057
ICDC07001_CDS01885	Cj1117c	CJJ81176_1135	C8J_1058
ICDC07001_CDS01886	Cj1118c	CJJ81176_1136	C8J_1059
ICDC07001_CDS01888	Cj1119c	CJJ81176_1137	C8J_1060
ICDC07001_CDS01889	Cj1120c	CJJ81176_1138	C8J_1061
ICDC07001_CDS01890	Cj1121c	CJJ81176_1139	C8J_1062
ICDC07001_CDS01892	Cj1123c	CJJ81176_1140	C8J_1063
ICDC07001_CDS01893	Cj1124c	CJJ81176_1141	C8J_1064
ICDC07001_CDS01895	Cj1125c	CJJ81176_1142	C8J_1065
ICDC07001_CDS01896	Cj1125c	CJJ81176_1142	C8J_1065
ICDC07001_CDS01897	Cj1126c	CJJ81176_1143	C8J_1066
ICDC07001_CDS01900	Cj1126c	CJJ81176_1143	C8J_1066
ICDC07001_CDS01901	Cj1127c	CJJ81176_1144	C8J_1067
ICDC07001_CDS01903	Cj1128c	CJJ81176_1145	C8J_1068
ICDC07001_CDS01904	Cj1129c	CJJ81176_1146	C8J_1069
ICDC07001_CDS01906	Cj1130c	CJJ81176_1147	C8J_1070
ICDC07001_CDS01908	Cj1131c	CJJ81176_1148	C8J_1071
ICDC07001_CDS01910	Cj1132c	CJJ81176_1149	C8J_1072
ICDC07001_CDS01912	Cj1133	CJJ81176_1150	C8J_1073
ICDC07001_CDS01913	Cj1133	CJJ81176_1150	C8J_1073
ICDC07001_CDS01914	Cj1134	CJJ81176_1151	C8J_1074
ICDC07001_CDS01930	Cj1146c	CJJ81176_1163	C8J_1091
ICDC07001_CDS01933	Cj1148	CJJ81176_1164	C8J_1092
ICDC07001_CDS01936	Cj1149c	CJJ81176_1166	C8J_1095
ICDC07001_CDS01938	Cj1150c	CJJ81176_1167	C8J_1096
ICDC07001_CDS01939	Cj1151c	CJJ81176_1168	C8J_1097
ICDC07001_CDS01940	Cj1152c	CJJ81176_1169	C8J_1098
ICDC07001_CDS01941	Cj1153	CJJ81176_1170	C8J_1099
ICDC07001_CDS01944	Cj1155c	CJJ81176_1172	C8J_1101
ICDC07001_CDS01946	Cj1156	CJJ81176_1173	C8J_1102
ICDC07001_CDS01947	Cj1157	CJJ81176_1174	C8J_1103
ICDC07001_CDS01948	Cj1158c	CJJ81176_1746	C8J_1104
ICDC07001_CDS01950	Cj1161c	CJJ81176_1176	C8J_1105
ICDC07001_CDS01953	Cj1163c	CJJ81176_1178	C8J_1107
ICDC07001_CDS01956	Cj1165c	CJJ81176_1180	C8J_1109
ICDC07001_CDS01957	Cj1166c	CJJ81176_1181	C8J_1110
ICDC07001_CDS01959	Cj1167	CJJ81176_1182	C8J_1111
ICDC07001_CDS01960	Cj1168c	CJJ81176_1183	C8J_1112
ICDC07001_CDS01962	Cj1170c	CJJ81176_1185	C8J_1114
ICDC07001_CDS01963	Cj1171c	CJJ81176_1186	C8J_1115
ICDC07001_CDS01964	Cj1172c	CJJ81176_1187	C8J_1116
ICDC07001_CDS01966	Cj1173	CJJ81176_1188	C8J_1117
ICDC07001_CDS01967	Cj1174	CJJ81176_1189	C8J_1118
ICDC07001_CDS01968	Cj1175c	CJJ81176_1190	C8J_1119
ICDC07001_CDS01970	Cj1177c	CJJ81176_1192	C8J_1121
ICDC07001_CDS01971	Cj1178c	CJJ81176_1193	C8J_1122
ICDC07001_CDS01972	Cj1179c	CJJ81176_1194	C8J_1123
ICDC07001_CDS01973	Cj1180c	CJJ81176_1195	C8J_1124
ICDC07001_CDS01974	Cj1181c	CJJ81176_1196	C8J_1125
ICDC07001_CDS01975	Cj1182c	CJJ81176_1197	C8J_1126
ICDC07001_CDS01977	Cj1183c	CJJ81176_1198	C8J_1127
ICDC07001_CDS01979	Cj1184c	CJJ81176_1199	C8J_1128
ICDC07001_CDS01980	Cj1185c	CJJ81176_1200	C8J_1129
ICDC07001_CDS01981	Cj1186c	CJJ81176_1201	C8J_1130
ICDC07001_CDS01984	Cj1187c	CJJ81176_1202	C8J_1131
ICDC07001_CDS01985	Cj1188c	CJJ81176_1203	C8J_1132
ICDC07001_CDS01986	Cj1189c	CJJ81176_1204	C8J_1133
ICDC07001_CDS01987	Cj1190c	CJJ81176_1205	C8J_1134
ICDC07001_CDS01988	Cj1191c	CJJ81176_1206	C8J_1135
ICDC07001_CDS01991	Cj1192	CJJ81176_1207	C8J_1136
ICDC07001_CDS01992	Cj1193c	CJJ81176_1208	C8J_1137
ICDC07001_CDS01995	Cj1194	CJJ81176_1209	C8J_1138
ICDC07001_CDS01996	Cj1195c	CJJ81176_1210	C8J_1139
ICDC07001_CDS01997	Cj1196c	CJJ81176_1211	C8J_1140
ICDC07001_CDS01998	Cj1197c	CJJ81176_1212	C8J_1141
ICDC07001_CDS01999	Cj1197c	CJJ81176_1212	C8J_1141
ICDC07001_CDS02004	Cj1198	CJJ81176_1213	C8J_1142
ICDC07001_CDS02008	Cj1199	CJJ81176_1214	C8J_1143
ICDC07001_CDS02009	Cj1200	CJJ81176_1215	C8J_1144
ICDC07001_CDS02011	Cj1201	CJJ81176_1216	C8J_1145
ICDC07001_CDS02014	Cj1202	CJJ81176_1217	C8J_1146
ICDC07001_CDS02016	Cj1204c	CJJ81176_1219	C8J_1147
ICDC07001_CDS02020	Cj1205c	CJJ81176_1220	C8J_1148
ICDC07001_CDS02021	Cj1206c	CJJ81176_1221	C8J_1149
ICDC07001_CDS02022	Cj1207c	CJJ81176_1222	C8J_1150
ICDC07001_CDS02026	Cj1209	CJJ81176_1223	C8J_1152
ICDC07001_CDS02027	Cj1210	CJJ81176_1224	C8J_1153
ICDC07001_CDS02031	Cj1212c	CJJ81176_1225	C8J_1155
ICDC07001_CDS02032	Cj1213c	CJJ81176_1226	C8J_1156
ICDC07001_CDS02033	Cj1214c	CJJ81176_1227	C8J_1157
ICDC07001_CDS02035	Cj1215	CJJ81176_1228	C8J_1158
ICDC07001_CDS02037	Cj1217c	CJJ81176_1230	C8J_1160
ICDC07001_CDS02039	Cj1218c	CJJ81176_1231	C8J_1161
ICDC07001_CDS02040	Cj1219c	CJJ81176_1232	C8J_1162
ICDC07001_CDS02046	Cj1221	CJJ81176_1234	C8J_1164
ICDC07001_CDS02049	Cj1222c	CJJ81176_1235	C8J_1165
ICDC07001_CDS02051	Cj1223c	CJJ81176_1236	C8J_1166
ICDC07001_CDS02054	Cj1224	CJJ81176_1237	C8J_1167
ICDC07001_CDS02055	Cj1225	CJJ81176_1238	C8J_1168
ICDC07001_CDS02057	Cj1226c	CJJ81176_1240	C8J_1169
ICDC07001_CDS02058	Cj1227c	CJJ81176_1241	C8J_1170
ICDC07001_CDS02060	Cj1228c	CJJ81176_1242	C8J_1171
ICDC07001_CDS02063	Cj1229	CJJ81176_1243	C8J_1172
ICDC07001_CDS02064	Cj1230	CJJ81176_1244	C8J_1173
ICDC07001_CDS02066	Cj1231	CJJ81176_1245	C8J_1174
ICDC07001_CDS02067	Cj1232	CJJ81176_1246	C8J_1175
ICDC07001_CDS02069	Cj1233	CJJ81176_1247	C8J_1176
ICDC07001_CDS02072	Cj1234	CJJ81176_1248	C8J_1177
ICDC07001_CDS02073	Cj1235	CJJ81176_1249	C8J_1178
ICDC07001_CDS02075	Cj1236	CJJ81176_1250	C8J_1179
ICDC07001_CDS02077	Cj1237c	CJJ81176_1251	C8J_1180
ICDC07001_CDS02078	Cj1238	CJJ81176_1252	C8J_1181
ICDC07001_CDS02079	Cj1239	CJJ81176_1253	C8J_1182
ICDC07001_CDS02080	Cj1240c	CJJ81176_1254	C8J_1183
ICDC07001_CDS02081	Cj1241	CJJ81176_1256	C8J_1184
ICDC07001_CDS02083	Cj1242	CJJ81176_1257	C8J_1185
ICDC07001_CDS02085	Cj1243	CJJ81176_1258	C8J_1186
ICDC07001_CDS02086	Cj1244	CJJ81176_1259	C8J_1187
ICDC07001_CDS02088	Cj1245c	CJJ81176_1260	C8J_1188
ICDC07001_CDS02090	Cj1246c	CJJ81176_1261	C8J_1189
ICDC07001_CDS02091	Cj1247c	CJJ81176_1262	C8J_1190
ICDC07001_CDS02095	Cj1248	CJJ81176_1264	C8J_1191
ICDC07001_CDS02096	Cj1249	CJJ81176_1265	C8J_1192
ICDC07001_CDS02098	Cj1250	CJJ81176_1266	C8J_1194
ICDC07001_CDS02099	Cj1251	CJJ81176_1267	C8J_1195
ICDC07001_CDS02101	Cj1252	CJJ81176_1268	C8J_1196
ICDC07001_CDS02103	Cj1253	CJJ81176_1269	C8J_1197
ICDC07001_CDS02104	Cj1254	CJJ81176_1270	C8J_1198
ICDC07001_CDS02108	Cj1256c	CJJ81176_1272	C8J_1200
ICDC07001_CDS02111	Cj1257c	CJJ81176_1273	C8J_1201
ICDC07001_CDS02112	Cj1258	CJJ81176_1274	C8J_1202
ICDC07001_CDS02113	Cj1259	CJJ81176_1275	C8J_1203
ICDC07001_CDS02114	Cj1260c	CJJ81176_1276	C8J_1204
ICDC07001_CDS02115	Cj1261	CJJ81176_1277	C8J_1205
ICDC07001_CDS02116	Cj1262	CJJ81176_1278	C8J_1206
ICDC07001_CDS02119	Cj1263	CJJ81176_1279	C8J_1207
ICDC07001_CDS02120	Cj1264c	CJJ81176_1280	C8J_1208
ICDC07001_CDS02121	Cj1265c	CJJ81176_1281	C8J_1209
ICDC07001_CDS02122	Cj1266c	CJJ81176_1282	C8J_1210
ICDC07001_CDS02124	Cj1267c	CJJ81176_1283	C8J_1211
ICDC07001_CDS02125	Cj1268c	CJJ81176_1284	C8J_1212
ICDC07001_CDS02126	Cj1269c	CJJ81176_1285	C8J_1213
ICDC07001_CDS02127	Cj1270c	CJJ81176_1286	C8J_1214
ICDC07001_CDS02128	Cj1271c	CJJ81176_1287	C8J_1215
ICDC07001_CDS02129	Cj1272c	CJJ81176_1288	C8J_1216
ICDC07001_CDS02130	Cj1272c	CJJ81176_1288	C8J_1216
ICDC07001_CDS02132	Cj1274c	CJJ81176_1290	C8J_1218
ICDC07001_CDS02134	Cj1275c	CJJ81176_1291	C8J_1219
ICDC07001_CDS02136	Cj1276c	CJJ81176_1292	C8J_1220
ICDC07001_CDS02137	Cj1277c	CJJ81176_1293	C8J_1221
ICDC07001_CDS02140	Cj1278c	CJJ81176_1294	C8J_1222
ICDC07001_CDS02142	Cj1279c	CJJ81176_1295	C8J_1223
ICDC07001_CDS02143	Cj1280c	CJJ81176_1296	C8J_1224
ICDC07001_CDS02146	Cj1282	CJJ81176_1297	C8J_1225
ICDC07001_CDS02150	Cj1283	CJJ81176_1300	C8J_1226
ICDC07001_CDS02151	Cj1284	CJJ81176_1301	C8J_1227
ICDC07001_CDS02154	Cj1285c	CJJ81176_1302	C8J_1228
ICDC07001_CDS02156	Cj1286c	CJJ81176_1303	C8J_1229
ICDC07001_CDS02158	Cj1287c	CJJ81176_1304	C8J_1230
ICDC07001_CDS02159	Cj1288c	CJJ81176_1305	C8J_1231
ICDC07001_CDS02163	Cj1289	CJJ81176_1306	C8J_1232
ICDC07001_CDS02165	Cj1290c	CJJ81176_1307	C8J_1233
ICDC07001_CDS02166	Cj1291c	CJJ81176_1308	C8J_1234
ICDC07001_CDS02169	Cj1292	CJJ81176_1309	C8J_1235
ICDC07001_CDS02172	Cj1294	CJJ81176_1311	C8J_1237
ICDC07001_CDS02174	Cj1295	CJJ81176_1313	C8J_1238
ICDC07001_CDS02197	Cj1311	CJJ81176_1328	C8J_1244
ICDC07001_CDS02206	Cj1312	CJJ81176_1329	C8J_1245
ICDC07001_CDS02209	Cj1313	CJJ81176_1330	C8J_1246
ICDC07001_CDS02210	Cj1314c	CJJ81176_1331	C8J_1248
ICDC07001_CDS02211	Cj1315c	CJJ81176_1332	C8J_1249
ICDC07001_CDS02212	Cj1316c	CJJ81176_1333	C8J_1250
ICDC07001_CDS02213	Cj1317	CJJ81176_1334	C8J_1251
ICDC07001_CDS02230	Cj1343c	CJJ81176_1342	C8J_1259
ICDC07001_CDS02232	Cj1344c	CJJ81176_1343	C8J_1260
ICDC07001_CDS02234	Cj1345c	CJJ81176_1344	C8J_1261
ICDC07001_CDS02236	Cj1346c	CJJ81176_1345	C8J_1262
ICDC07001_CDS02237	Cj1347c	CJJ81176_1346	C8J_1263
ICDC07001_CDS02238	Cj1348c	CJJ81176_1347	C8J_1264
ICDC07001_CDS02239	Cj1349c	CJJ81176_1348	C8J_1265
ICDC07001_CDS02241	Cj1350	CJJ81176_1349	C8J_1266
ICDC07001_CDS02242	Cj1351	CJJ81176_1350	C8J_1267
ICDC07001_CDS02245	Cj1352	CJJ81176_1351	C8J_1268
ICDC07001_CDS02246	Cj1353	CJJ81176_1352	C8J_1269
ICDC07001_CDS02247	Cj1353	CJJ81176_1352	C8J_1269
ICDC07001_CDS02250	Cj1354	CJJ81176_1353	C8J_1270
ICDC07001_CDS02251	Cj1355	CJJ81176_1354	C8J_1271
ICDC07001_CDS02257	Cj1356c	CJJ81176_1358	C8J_1274
ICDC07001_CDS02258	Cj1357c	CJJ81176_1359	C8J_1275
ICDC07001_CDS02259	Cj1357c	CJJ81176_1359	C8J_1275
ICDC07001_CDS02260	Cj1358c	CJJ81176_1360	C8J_1276
ICDC07001_CDS02262	Cj1359	CJJ81176_1361	C8J_1277
ICDC07001_CDS02270	Cj1361c	CJJ81176_1363	C8J_1279
ICDC07001_CDS02271	Cj1362	CJJ81176_1364	C8J_1280
ICDC07001_CDS02273	Cj1363	CJJ81176_1365	C8J_1281
ICDC07001_CDS02274	Cj1364c	CJJ81176_1366	C8J_1282
ICDC07001_CDS02275	Cj1366c	CJJ81176_1368	C8J_1283
ICDC07001_CDS02279	Cj1367c	CJJ81176_1369	C8J_1284
ICDC07001_CDS02285	Cj1370	CJJ81176_1373	C8J_1289
ICDC07001_CDS02286	Cj1371	CJJ81176_1374	C8J_1290
ICDC07001_CDS02289	Cj1372	CJJ81176_1375	C8J_1291
ICDC07001_CDS02292	Cj1373	CJJ81176_1376	C8J_1292
ICDC07001_CDS02294	Cj1374c	CJJ81176_1377	C8J_1293
ICDC07001_CDS02297	Cj1375	CJJ81176_1378	C8J_1294
ICDC07001_CDS02298	Cj1375	CJJ81176_1378	C8J_1294
ICDC07001_CDS02302	Cj1377c	CJJ81176_1379	C8J_1295
ICDC07001_CDS02305	Cj1378	CJJ81176_1380	C8J_1296
ICDC07001_CDS02307	Cj1379	CJJ81176_1381	C8J_1297
ICDC07001_CDS02308	Cj1380	CJJ81176_1382	C8J_1298
ICDC07001_CDS02311	Cj1381	CJJ81176_1383	C8J_1299
ICDC07001_CDS02312	Cj1382c	CJJ81176_1384	C8J_1300
ICDC07001_CDS02315	Cj1383c	CJJ81176_1385	C8J_1301
ICDC07001_CDS02317	Cj1384c	CJJ81176_1386	C8J_1302
ICDC07001_CDS02320	Cj1385	CJJ81176_1387	C8J_1303
ICDC07001_CDS02322	Cj1386	CJJ81176_1388	C8J_1304
ICDC07001_CDS02326	Cj1388	CJJ81176_1390	C8J_1306
ICDC07001_CDS02331	Cj1392	CJJ81176_1392	C8J_1308
ICDC07001_CDS02332	Cj1394	CJJ81176_1393	C8J_1309
ICDC07001_CDS02339	Cj1398	CJJ81176_1396	C8J_1312
ICDC07001_CDS02340	Cj1399c	CJJ81176_1398	C8J_1313
ICDC07001_CDS02342	Cj1400c	CJJ81176_1399	C8J_1314
ICDC07001_CDS02343	Cj1401c	CJJ81176_1400	C8J_1315
ICDC07001_CDS02344	Cj1402c	CJJ81176_1401	C8J_1316
ICDC07001_CDS02345	Cj1403c	CJJ81176_1402	C8J_1317
ICDC07001_CDS02346	Cj1404	CJJ81176_1403	C8J_1318
ICDC07001_CDS02347	Cj1405	CJJ81176_1404	C8J_1319
ICDC07001_CDS02348	Cj1406c	CJJ81176_1405	C8J_1320
ICDC07001_CDS02351	Cj1407c	CJJ81176_1406	C8J_1321
ICDC07001_CDS02352	Cj1408	CJJ81176_1407	C8J_1322
ICDC07001_CDS02353	Cj1409	CJJ81176_1408	C8J_1323
ICDC07001_CDS02354	Cj1410c	CJJ81176_1409	C8J_1324
ICDC07001_CDS02355	Cj1411c	CJJ81176_1410	C8J_1325
ICDC07001_CDS02358	Cj1412c	CJJ81176_1411	C8J_1326
ICDC07001_CDS02359	Cj1413c	CJJ81176_1412	C8J_1327
ICDC07001_CDS02360	Cj1414c	CJJ81176_1413	C8J_1328
ICDC07001_CDS02410	Cj1443c	CJJ81176_1437	C8J_1350
ICDC07001_CDS02411	Cj1444c	CJJ81176_1438	C8J_1351
ICDC07001_CDS02412	Cj1445c	CJJ81176_1439	C8J_1352
ICDC07001_CDS02413	Cj1447c	CJJ81176_1440	C8J_1353
ICDC07001_CDS02415	Cj1449c	CJJ81176_1442	C8J_1355
ICDC07001_CDS02416	Cj1450	CJJ81176_1443	C8J_1356
ICDC07001_CDS02417	Cj1451	CJJ81176_1444	C8J_1357
ICDC07001_CDS02418	Cj1452	CJJ81176_1445	C8J_1358
ICDC07001_CDS02422	Cj1453c	CJJ81176_1446	C8J_1359
ICDC07001_CDS02425	Cj1454c	CJJ81176_1447	C8J_1360
ICDC07001_CDS02426	Cj1455	CJJ81176_1448	C8J_1361
ICDC07001_CDS02429	Cj1456c	CJJ81176_1449	C8J_1362
ICDC07001_CDS02430	Cj1457c	CJJ81176_1450	C8J_1363
ICDC07001_CDS02431	Cj1458c	CJJ81176_1451	C8J_1364
ICDC07001_CDS02434	Cj1459	CJJ81176_1452	C8J_1365
ICDC07001_CDS02436	Cj1460	CJJ81176_1453	C8J_1366
ICDC07001_CDS02437	Cj1461	CJJ81176_1454	C8J_1367
ICDC07001_CDS02439	Cj1462	CJJ81176_1455	C8J_1368
ICDC07001_CDS02440	Cj1463	CJJ81176_1456	C8J_1369
ICDC07001_CDS02443	Cj1465	CJJ81176_1458	C8J_1371
ICDC07001_CDS02444	Cj1466	CJJ81176_1459	C8J_1372
ICDC07001_CDS02445	Cj1467	CJJ81176_1460	C8J_1373
ICDC07001_CDS02446	Cj1468	CJJ81176_1462	C8J_1374
ICDC07001_CDS02451	Cj1471c	CJJ81176_1464	C8J_1376
ICDC07001_CDS02452	Cj1472c	CJJ81176_1465	C8J_1377
ICDC07001_CDS02454	Cj1473c	CJJ81176_1466	C8J_1378
ICDC07001_CDS02456	Cj1474c	CJJ81176_1467	C8J_1379
ICDC07001_CDS02460	Cj1476c	CJJ81176_1469	C8J_1381
ICDC07001_CDS02461	Cj1477c	CJJ81176_1470	C8J_1382
ICDC07001_CDS02462	Cj1478c	CJJ81176_1471	C8J_1383
ICDC07001_CDS02466	Cj1479c	CJJ81176_1472	C8J_1384
ICDC07001_CDS02467	Cj1480c	CJJ81176_1473	C8J_1385
ICDC07001_CDS02469	Cj1481c	CJJ81176_1474	C8J_1386
ICDC07001_CDS02474	Cj1482c	CJJ81176_1475	C8J_1387
ICDC07001_CDS02477	Cj1484c	CJJ81176_1477	C8J_1389
ICDC07001_CDS02480	Cj1487c	CJJ81176_1479	C8J_1392
ICDC07001_CDS02483	Cj1489c	CJJ81176_1481	C8J_1394
ICDC07001_CDS02484	Cj1490c	CJJ81176_1482	C8J_1395
ICDC07001_CDS02485	Cj1490c	CJJ81176_1482	C8J_1395
ICDC07001_CDS02487	Cj1491c	CJJ81176_1483	C8J_1396
ICDC07001_CDS02489	Cj1492c	CJJ81176_1484	C8J_1397
ICDC07001_CDS02490	Cj1493c	CJJ81176_1485	C8J_1398
ICDC07001_CDS02491	Cj1494c	CJJ81176_1486	C8J_1399
ICDC07001_CDS02492	Cj1495c	CJJ81176_1487	C8J_1400
ICDC07001_CDS02494	Cj1496c	CJJ81176_1488	C8J_1401
ICDC07001_CDS02495	Cj1497c	CJJ81176_1489	C8J_1402
ICDC07001_CDS02496	Cj1498c	CJJ81176_1490	C8J_1403
ICDC07001_CDS02501	Cj1500	CJJ81176_1492	C8J_1404
ICDC07001_CDS02503	Cj1502c	CJJ81176_1494	C8J_1405
ICDC07001_CDS02504	Cj1503c	CJJ81176_1495	C8J_1406
ICDC07001_CDS02505	Cj1504c	CJJ81176_1496	C8J_1407
ICDC07001_CDS02508	Cj1505c	CJJ81176_1497	C8J_1408
ICDC07001_CDS02511	Cj1506c	CJJ81176_1498	C8J_1409
ICDC07001_CDS02512	Cj1507c	CJJ81176_1499	C8J_1410
ICDC07001_CDS02514	Cj1508c	CJJ81176_1500	C8J_1411
ICDC07001_CDS02515	Cj1509c	CJJ81176_1501	C8J_1412
ICDC07001_CDS02516	Cj1510c	CJJ81176_1502	C8J_1413
ICDC07001_CDS02518	Cj1511c	CJJ81176_1503	C8J_1414
ICDC07001_CDS02519	Cj1511c	CJJ81176_1504	C8J_1415
ICDC07001_CDS02521	Cj1514c	CJJ81176_1506	C8J_1417
ICDC07001_CDS02522	Cj1515c	CJJ81176_1507	C8J_1418
ICDC07001_CDS02525	Cj1516	CJJ81176_1508	C8J_1419
ICDC07001_CDS02528	Cj1518	CJJ81176_1510	C8J_1421
ICDC07001_CDS02529	Cj1519	CJJ81176_1511	C8J_1422
ICDC07001_CDS02545	Cj1529c	CJJ81176_1514	C8J_1428
ICDC07001_CDS02547	Cj1530	CJJ81176_1515	C8J_1429
ICDC07001_CDS02548	Cj1531	CJJ81176_1516	C8J_1430
ICDC07001_CDS02549	Cj1532	CJJ81176_1517	C8J_1431
ICDC07001_CDS02551	Cj1533c	CJJ81176_1518	C8J_1432
ICDC07001_CDS02552	Cj1534c	CJJ81176_1519	C8J_1433
ICDC07001_CDS02553	Cj1535c	CJJ81176_1520	C8J_1434
ICDC07001_CDS02554	Cj1536c	CJJ81176_1521	C8J_1435
ICDC07001_CDS02557	Cj1537c	CJJ81176_1522	C8J_1436
ICDC07001_CDS02558	Cj1538c	CJJ81176_1523	C8J_1437
ICDC07001_CDS02560	Cj1539c	CJJ81176_1524	C8J_1438
ICDC07001_CDS02561	Cj1540	CJJ81176_1525	C8J_1439
ICDC07001_CDS02562	Cj1541	CJJ81176_1526	C8J_1440
ICDC07001_CDS02563	Cj1542	CJJ81176_1527	C8J_1441
ICDC07001_CDS02564	Cj1543	CJJ81176_1528	C8J_1442
ICDC07001_CDS02565	Cj1543	CJJ81176_1528	C8J_1442
ICDC07001_CDS02566	Cj1544c	CJJ81176_1529	C8J_1443
ICDC07001_CDS02568	Cj1545c	CJJ81176_1530	C8J_1444
ICDC07001_CDS02571	Cj1546	CJJ81176_1531	C8J_1445
ICDC07001_CDS02575	Cj1548c	CJJ81176_1533	C8J_1447
ICDC07001_CDS02598	Cj1563c	CJJ81176_1547	C8J_1460
ICDC07001_CDS02601	Cj1564	CJJ81176_1548	C8J_1461
ICDC07001_CDS02603	Cj1565c	CJJ81176_1550	C8J_1462
ICDC07001_CDS02604	Cj1565c	CJJ81176_1550	C8J_1462
ICDC07001_CDS02605	Cj1566c	CJJ81176_1551	C8J_1463
ICDC07001_CDS02606	Cj1567c	CJJ81176_1552	C8J_1464
ICDC07001_CDS02608	Cj1567c	CJJ81176_1552	C8J_1464
ICDC07001_CDS02610	Cj1568c	CJJ81176_1553	C8J_1465
ICDC07001_CDS02613	Cj1570c	CJJ81176_1555	C8J_1467
ICDC07001_CDS02614	Cj1571c	CJJ81176_1556	C8J_1468
ICDC07001_CDS02615	Cj1572c	CJJ81176_1557	C8J_1469
ICDC07001_CDS02616	Cj1573c	CJJ81176_1558	C8J_1470
ICDC07001_CDS02617	Cj1574c	CJJ81176_1559	C8J_1471
ICDC07001_CDS02619	Cj1576c	CJJ81176_1561	C8J_1473
ICDC07001_CDS02620	Cj1577c	CJJ81176_1562	C8J_1474
ICDC07001_CDS02622	Cj1578c	CJJ81176_1563	C8J_1475
ICDC07001_CDS02623	Cj1579c	CJJ81176_1564	C8J_1476
ICDC07001_CDS02624	Cj1580c	CJJ81176_1565	C8J_1477
ICDC07001_CDS02625	Cj1581c	CJJ81176_1566	C8J_1478
ICDC07001_CDS02628	Cj1582c	CJJ81176_1567	C8J_1479
ICDC07001_CDS02630	Cj1583c	CJJ81176_1568	C8J_1480
ICDC07001_CDS02631	Cj1584c	CJJ81176_1569	C8J_1481
ICDC07001_CDS02637	Cj1586	CJJ81176_1574	C8J_1487
ICDC07001_CDS02638	Cj1587c	CJJ81176_1575	C8J_1488
ICDC07001_CDS02640	Cj1588c	CJJ81176_1576	C8J_1490
ICDC07001_CDS02641	Cj1589	CJJ81176_1577	C8J_1491
ICDC07001_CDS02642	Cj1589	CJJ81176_1577	C8J_1491
ICDC07001_CDS02645	Cj1592	CJJ81176_1579	C8J_1494
ICDC07001_CDS02646	Cj1593	CJJ81176_1580	C8J_1495
ICDC07001_CDS02647	Cj1594	CJJ81176_1581	C8J_1496
ICDC07001_CDS02648	Cj1595	CJJ81176_1582	C8J_1497
ICDC07001_CDS02649	Cj1596	CJJ81176_1583	C8J_1498
ICDC07001_CDS02651	Cj1597	CJJ81176_1584	C8J_1499
ICDC07001_CDS02655	Cj1598	CJJ81176_1585	C8J_1500
ICDC07001_CDS02656	Cj1599	CJJ81176_1586	C8J_1501
ICDC07001_CDS02657	Cj1600	CJJ81176_1587	C8J_1502
ICDC07001_CDS02658	Cj1601	CJJ81176_1588	C8J_1503
ICDC07001_CDS02662	Cj1603	CJJ81176_1590	C8J_1504
ICDC07001_CDS02663	Cj1604	CJJ81176_1591	C8J_1505
ICDC07001_CDS02664	Cj1605c	CJJ81176_1592	C8J_1506
ICDC07001_CDS02665	Cj1606c	CJJ81176_1593	C8J_1507
ICDC07001_CDS02667	Cj1607	CJJ81176_1594	C8J_1508
ICDC07001_CDS02668	Cj1608	CJJ81176_1595	C8J_1509
ICDC07001_CDS02669	Cj1609	CJJ81176_1596	C8J_1510
ICDC07001_CDS02670	Cj1610	CJJ81176_1597	C8J_1511
ICDC07001_CDS02673	Cj1612	CJJ81176_1599	C8J_1513
ICDC07001_CDS02674	Cj1613c	CJJ81176_1600	C8J_1514
ICDC07001_CDS02677	Cj1614	CJJ81176_1601	C8J_1515
ICDC07001_CDS02680	Cj1615	CJJ81176_1602	C8J_1516
ICDC07001_CDS02681	Cj1616	CJJ81176_1603	C8J_1517
ICDC07001_CDS02683	Cj1617	CJJ81176_1604	C8J_1518
ICDC07001_CDS02684	Cj1618c	CJJ81176_1605	C8J_1519
ICDC07001_CDS02685	Cj1619	CJJ81176_1606	C8J_1520
ICDC07001_CDS02686	Cj1620c	CJJ81176_1607	C8J_1521
ICDC07001_CDS02687	Cj1621	CJJ81176_1608	C8J_1522
ICDC07001_CDS02690	Cj1622	CJJ81176_1613	C8J_1524
ICDC07001_CDS02691	Cj1623	CJJ81176_1614	C8J_1525
ICDC07001_CDS02692	Cj1624c	CJJ81176_1615	C8J_1526
ICDC07001_CDS02693	Cj1625c	CJJ81176_1616	C8J_1527
ICDC07001_CDS02695	Cj1626c	CJJ81176_1617	C8J_1528
ICDC07001_CDS02697	Cj1627c	CJJ81176_1618	C8J_1529
ICDC07001_CDS02698	Cj1628	CJJ81176_1619	C8J_1530
ICDC07001_CDS02701	Cj1630	CJJ81176_1621	C8J_1532
ICDC07001_CDS02702	Cj1631c	CJJ81176_1622	C8J_1533
ICDC07001_CDS02705	Cj1633	CJJ81176_1624	C8J_1535
ICDC07001_CDS02706	Cj1634c	CJJ81176_1625	C8J_1536
ICDC07001_CDS02708	Cj1635c	CJJ81176_1626	C8J_1537
ICDC07001_CDS02709	Cj1636c	CJJ81176_1627	C8J_1538
ICDC07001_CDS02710	Cj1637c	CJJ81176_1628	C8J_1539
ICDC07001_CDS02711	Cj1638	CJJ81176_1629	C8J_1540
ICDC07001_CDS02714	Cj1640	CJJ81176_1631	C8J_1542
ICDC07001_CDS02716	Cj1641	CJJ81176_1632	C8J_1543
ICDC07001_CDS02719	Cj1643	CJJ81176_1634	C8J_1545
ICDC07001_CDS02720	Cj1644	CJJ81176_1635	C8J_1546
ICDC07001_CDS02723	Cj1645	CJJ81176_1636	C8J_1547
ICDC07001_CDS02724	Cj1646	CJJ81176_1637	C8J_1548
ICDC07001_CDS02725	Cj1647	CJJ81176_1638	C8J_1549
ICDC07001_CDS02727	Cj1648	CJJ81176_1639	C8J_1550
ICDC07001_CDS02728	Cj1649	CJJ81176_1640	C8J_1551
ICDC07001_CDS02729	Cj1650	CJJ81176_1641	C8J_1552
ICDC07001_CDS02730	Cj1651c	CJJ81176_1642	C8J_1553
ICDC07001_CDS02731	Cj1652c	CJJ81176_1643	C8J_1554
ICDC07001_CDS02732	Cj1653c	CJJ81176_1644	C8J_1555
ICDC07001_CDS02733	Cj1654c	CJJ81176_1645	C8J_1556
ICDC07001_CDS02734	Cj1655c	CJJ81176_1646	C8J_1557
ICDC07001_CDS02741	Cj1658	CJJ81176_1649	C8J_1560
ICDC07001_CDS02742	Cj1659	CJJ81176_1650	C8J_1561
ICDC07001_CDS02743	Cj1660	CJJ81176_1651	C8J_1562
ICDC07001_CDS02745	Cj1661	CJJ81176_1652	C8J_1563
ICDC07001_CDS02747	Cj1662	CJJ81176_1653	C8J_1564
ICDC07001_CDS02749	Cj1663	CJJ81176_1654	C8J_1565
ICDC07001_CDS02751	Cj1664	CJJ81176_1655	C8J_1566
ICDC07001_CDS02752	Cj1665	CJJ81176_1656	C8J_1567
ICDC07001_CDS02753	Cj1666c	CJJ81176_1657	C8J_1568
ICDC07001_CDS02757	Cj1669c	CJJ81176_1665	C8J_1570
ICDC07001_CDS02759	Cj1670c	CJJ81176_1666	C8J_1571
ICDC07001_CDS02761	Cj1672c	CJJ81176_1668	C8J_1573
ICDC07001_CDS02762	Cj1673c	CJJ81176_1669	C8J_1574
ICDC07001_CDS02764	Cj1674	CJJ81176_1670	C8J_1575
ICDC07001_CDS02767	Cj1676	CJJ81176_1672	C8J_1577
ICDC07001_CDS02768	Cj1680c	CJJ81176_1673	C8J_1578
ICDC07001_CDS02769	Cj1681c	CJJ81176_1674	C8J_1579
ICDC07001_CDS02772	Cj1682c	CJJ81176_1675	C8J_1580
ICDC07001_CDS02774	Cj1684c	CJJ81176_1676	C8J_1581
ICDC07001_CDS02775	Cj1685c	CJJ81176_1677	C8J_1582
ICDC07001_CDS02776	Cj1686c	CJJ81176_1678	C8J_1583
ICDC07001_CDS02780	Cj1687	CJJ81176_1679	C8J_1584
ICDC07001_CDS02784	Cj1688c	CJJ81176_1685	C8J_1592
ICDC07001_CDS02785	Cj1689c	CJJ81176_1686	C8J_1593
ICDC07001_CDS02786	Cj1690c	CJJ81176_1687	C8J_1594
ICDC07001_CDS02787	Cj1691c	CJJ81176_1688	C8J_1595
ICDC07001_CDS02788	Cj1692c	CJJ81176_1689	C8J_1596
ICDC07001_CDS02790	Cj1693c	CJJ81176_1690	C8J_1597
ICDC07001_CDS02792	Cj1695c	CJJ81176_1692	C8J_1599
ICDC07001_CDS02794	Cj1697c	CJJ81176_1694	C8J_1601
ICDC07001_CDS02798	Cj1700c	CJJ81176_1697	C8J_1604
ICDC07001_CDS02800	Cj1701c	CJJ81176_1698	C8J_1605
ICDC07001_CDS02801	Cj1702c	CJJ81176_1699	C8J_1606
ICDC07001_CDS02804	Cj1704c	CJJ81176_1701	C8J_1608
ICDC07001_CDS02807	Cj1706c	CJJ81176_1703	C8J_1610
ICDC07001_CDS02808	Cj1707c	CJJ81176_0001	C8J_1611
ICDC07001_CDS02811	Cj1709c	CJJ81176_0003	C8J_1613
ICDC07001_CDS02812	Cj1710c	CJJ81176_0004	C8J_1614
ICDC07001_CDS02813	Cj1711c	CJJ81176_0005	C8J_1615
ICDC07001_CDS02815	Cj1712	CJJ81176_0006	C8J_1616
ICDC07001_CDS02816	Cj1713	CJJ81176_0007	C8J_1617
ICDC07001_CDS02820	Cj1715	CJJ81176_0013	C8J_1621
ICDC07001_CDS02822	Cj1716c	CJJ81176_0014	C8J_1622
ICDC07001_CDS02823	Cj1717c	CJJ81176_0015	C8J_1623
ICDC07001_CDS02824	Cj1718c	CJJ81176_0016	C8J_1624
ICDC07001_CDS02825	Cj1719c	CJJ81176_0017	C8J_1625
ICDC07001_CDS02828	Cj1720	CJJ81176_0018	C8J_1626
ICDC07001_CDS02832	Cj1724c	CJJ81176_0020	C8J_1628
ICDC07001_CDS02845	Cj1731c	CJJ81176_0026	C8J_1630
