# Supplementary material for: Genomic Characterization of the Guillain-Barre Syndrome-Associated Campylobacter jejuni ICDCCJ07001 Isolate
Source: PLoS One. 2010 Nov 29;5(11):e15060. doi: 10.1371/journal.pone.0015060 (PMC2993937; doi:10.1371/journal.pone.0015060)
Supplement: File S3 — Homology CDSs between C. jejuni subsp. jejuni 07001, C. jejuni 81-176, 81-116, NCTC11168, RM1221 and C. jejuni subsp. doylei 269.97. BLASTN analyses were performed between C. jejuni 07001 and five other sequenced genomes of strains: C. jejuni subsp. jejuni 81-176, 81-116, NCTC11168, RM1221 and C. jejuni subsp. doylei 269.97. There were 1,441, 1,416, 1,396, 1,409 and 1,229 homologous genes between strains 07001 and 81-176, 81-116, NCTC11168, RM1221, and 269.97, respectively. The homologous CDSs between C. jejuni subsp. jejuni 07001 and 81-176, 81-116, NCTC11168, RM1221 and 269.97 were summarized in the Supplementary File S3. (XLS) [file pone.0015060.s003.xls]

## Sheet: Homologous CDSs 
1229 homologous CDSs between ICDCCJ07001 and 269.97			1409 homologous CDSs between ICDCCJ07001 and RM1221			1396 homologous CDSs between ICDCCJ07001 and NCTC11168			1441 homologous CDSs between ICDCCJ07001 and 81-176			1416 homologous CDSs between ICDCCJ07001 and 81116
ICDCCJ07001	269.97		ICDCCJ07001	RM1221		ICDCCJ07001	NCTC11168		ICDCCJ07001	81-176		ICDCCJ07001	81116
ICDCCJ07001_01	JJD26997_0001		ICDCCJ07001_01	CJE0001		ICDCCJ07001_01	Cj0001		ICDCCJ07001_01	CJJ81176_0027		ICDCCJ07001_01	C8J_0001
ICDCCJ07001_02	JJD26997_0002		ICDCCJ07001_02	CJE0002		ICDCCJ07001_02	Cj0002		ICDCCJ07001_02	CJJ81176_0028		ICDCCJ07001_02	C8J_0002
ICDCCJ07001_03	JJD26997_0003		ICDCCJ07001_03	CJE0003		ICDCCJ07001_03	Cj0003		ICDCCJ07001_03	CJJ81176_0029		ICDCCJ07001_03	C8J_0003
ICDCCJ07001_06	JJD26997_0006		ICDCCJ07001_04	CJE0004		ICDCCJ07001_04	Cj0004c		ICDCCJ07001_04	CJJ81176_0030		ICDCCJ07001_04	C8J_0004
ICDCCJ07001_07	JJD26997_0007		ICDCCJ07001_05	CJE0005		ICDCCJ07001_05	Cj0005c		ICDCCJ07001_05	CJJ81176_0031		ICDCCJ07001_05	C8J_0005
ICDCCJ07001_08	JJD26997_0009		ICDCCJ07001_06	CJE0006		ICDCCJ07001_06	Cj0006		ICDCCJ07001_06	CJJ81176_0032		ICDCCJ07001_06	C8J_0006
ICDCCJ07001_09	JJD26997_0010		ICDCCJ07001_07	CJE0007		ICDCCJ07001_07	Cj0007		ICDCCJ07001_07	CJJ81176_0033		ICDCCJ07001_07	C8J_0007
ICDCCJ07001_10	JJD26997_0012		ICDCCJ07001_08	CJE0008		ICDCCJ07001_08	Cj0009		ICDCCJ07001_08	CJJ81176_0035		ICDCCJ07001_08	C8J_0008
ICDCCJ07001_11	JJD26997_0013		ICDCCJ07001_09	CJE0009		ICDCCJ07001_09	Cj0010c		ICDCCJ07001_09	CJJ81176_0036		ICDCCJ07001_09	C8J_0009
ICDCCJ07001_12	JJD26997_0015		ICDCCJ07001_10	CJE0011		ICDCCJ07001_10	Cj0012c		ICDCCJ07001_10	CJJ81176_0038		ICDCCJ07001_10	C8J_0011
ICDCCJ07001_13	JJD26997_0016		ICDCCJ07001_11	CJE0012		ICDCCJ07001_11	Cj0013		ICDCCJ07001_11	CJJ81176_0039		ICDCCJ07001_11	C8J_0012
ICDCCJ07001_14	JJD26997_0017		ICDCCJ07001_12	CJE0015		ICDCCJ07001_12	Cj0015c		ICDCCJ07001_12	CJJ81176_0042		ICDCCJ07001_12	C8J_0014
ICDCCJ07001_19	JJD26997_0025		ICDCCJ07001_13	CJE0016		ICDCCJ07001_13	Cj0016		ICDCCJ07001_13	CJJ81176_0043		ICDCCJ07001_13	C8J_0015
ICDCCJ07001_20	JJD26997_0026		ICDCCJ07001_14	CJE0017		ICDCCJ07001_14	Cj0017c		ICDCCJ07001_14	CJJ81176_0044		ICDCCJ07001_14	C8J_0016
ICDCCJ07001_21	JJD26997_0027		ICDCCJ07001_15	CJE0019		ICDCCJ07001_15	Cj0019c		ICDCCJ07001_15	CJJ81176_0046		ICDCCJ07001_15	C8J_0018
ICDCCJ07001_22	JJD26997_0028		ICDCCJ07001_16	CJE0020		ICDCCJ07001_16	Cj0020c		ICDCCJ07001_16	CJJ81176_0047		ICDCCJ07001_16	C8J_0019
ICDCCJ07001_23	JJD26997_0029		ICDCCJ07001_19	CJE0023		ICDCCJ07001_19	Cj0023		ICDCCJ07001_19	CJJ81176_0050		ICDCCJ07001_19	C8J_0022
ICDCCJ07001_24	JJD26997_0030		ICDCCJ07001_20	CJE0024		ICDCCJ07001_20	Cj0024		ICDCCJ07001_20	CJJ81176_0051		ICDCCJ07001_20	C8J_0023
ICDCCJ07001_25	JJD26997_0031		ICDCCJ07001_21	CJE0025		ICDCCJ07001_21	Cj0025c		ICDCCJ07001_21	CJJ81176_0052		ICDCCJ07001_21	C8J_0024
ICDCCJ07001_35	JJD26997_0042		ICDCCJ07001_22	CJE0026		ICDCCJ07001_22	Cj0026c		ICDCCJ07001_22	CJJ81176_0053		ICDCCJ07001_22	C8J_0025
ICDCCJ07001_36	JJD26997_0043		ICDCCJ07001_23	CJE0027		ICDCCJ07001_23	Cj0027		ICDCCJ07001_23	CJJ81176_0054		ICDCCJ07001_23	C8J_0026
ICDCCJ07001_38	JJD26997_0048		ICDCCJ07001_24	CJE0028		ICDCCJ07001_24	Cj0028		ICDCCJ07001_24	CJJ81176_0055		ICDCCJ07001_24	C8J_0027
ICDCCJ07001_40	JJD26997_0050		ICDCCJ07001_25	CJE0029		ICDCCJ07001_25	Cj0029		ICDCCJ07001_25	CJJ81176_0056		ICDCCJ07001_25	C8J_0028
ICDCCJ07001_41	JJD26997_0051		ICDCCJ07001_38	CJE0033		ICDCCJ07001_38	Cj0034c		ICDCCJ07001_31	CJJ81176_0063		ICDCCJ07001_31	C8J_0029
ICDCCJ07001_42	JJD26997_0052		ICDCCJ07001_39	CJE0034		ICDCCJ07001_39	Cj0035c		ICDCCJ07001_32	CJJ81176_0064		ICDCCJ07001_32	C8J_0030
ICDCCJ07001_43	JJD26997_0053		ICDCCJ07001_40	CJE0035		ICDCCJ07001_40	Cj0036		ICDCCJ07001_33	CJJ81176_0065		ICDCCJ07001_33	C8J_0031
ICDCCJ07001_45	JJD26997_0056		ICDCCJ07001_41	CJE0036		ICDCCJ07001_41	Cj0037c		ICDCCJ07001_34	CJJ81176_0066		ICDCCJ07001_34	C8J_0032
ICDCCJ07001_47	JJD26997_0058		ICDCCJ07001_42	CJE0037		ICDCCJ07001_42	Cj0038c		ICDCCJ07001_35	CJJ81176_0067		ICDCCJ07001_35	C8J_0033
ICDCCJ07001_48	JJD26997_0059		ICDCCJ07001_43	CJE0038		ICDCCJ07001_43	Cj0039c		ICDCCJ07001_38	CJJ81176_0072		ICDCCJ07001_36	C8J_0034
ICDCCJ07001_52	JJD26997_0062		ICDCCJ07001_44	CJE0039		ICDCCJ07001_44	Cj0040		ICDCCJ07001_39	CJJ81176_0073		ICDCCJ07001_38	C8J_0037
ICDCCJ07001_53	JJD26997_0063		ICDCCJ07001_45	CJE0040		ICDCCJ07001_45	Cj0041		ICDCCJ07001_40	CJJ81176_0074		ICDCCJ07001_39	C8J_0038
ICDCCJ07001_54	JJD26997_0069		ICDCCJ07001_46	CJE0041		ICDCCJ07001_46	Cj0042		ICDCCJ07001_41	CJJ81176_0075		ICDCCJ07001_40	C8J_0039
ICDCCJ07001_55	JJD26997_0070		ICDCCJ07001_47	CJE0042		ICDCCJ07001_47	Cj0043		ICDCCJ07001_42	CJJ81176_0076		ICDCCJ07001_41	C8J_0040
ICDCCJ07001_56	JJD26997_0071		ICDCCJ07001_48	CJE0043		ICDCCJ07001_48	Cj0044c		ICDCCJ07001_43	CJJ81176_0077		ICDCCJ07001_42	C8J_0041
ICDCCJ07001_57	JJD26997_0072		ICDCCJ07001_49	CJE0044		ICDCCJ07001_49	Cj0045c		ICDCCJ07001_44	CJJ81176_0078		ICDCCJ07001_43	C8J_0042
ICDCCJ07001_58	JJD26997_0073		ICDCCJ07001_52	CJE0048		ICDCCJ07001_52	Cj0053c		ICDCCJ07001_45	CJJ81176_0079		ICDCCJ07001_44	C8J_0043
ICDCCJ07001_59	JJD26997_0074		ICDCCJ07001_53	CJE0049		ICDCCJ07001_53	Cj0054c		ICDCCJ07001_46	CJJ81176_0080		ICDCCJ07001_45	C8J_0044
ICDCCJ07001_60	JJD26997_0075		ICDCCJ07001_54	CJE0056		ICDCCJ07001_54	Cj0059c		ICDCCJ07001_47	CJJ81176_0081		ICDCCJ07001_46	C8J_0045
ICDCCJ07001_61	JJD26997_0076		ICDCCJ07001_55	CJE0057		ICDCCJ07001_55	Cj0060c		ICDCCJ07001_48	CJJ81176_0082		ICDCCJ07001_47	C8J_0046
ICDCCJ07001_62	JJD26997_0077		ICDCCJ07001_56	CJE0058		ICDCCJ07001_56	Cj0061c		ICDCCJ07001_49	CJJ81176_0083		ICDCCJ07001_48	C8J_0047
ICDCCJ07001_63	JJD26997_0078		ICDCCJ07001_57	CJE0059		ICDCCJ07001_57	Cj0062c		ICDCCJ07001_50	CJJ81176_0084		ICDCCJ07001_49	C8J_0048
ICDCCJ07001_69	JJD26997_0084		ICDCCJ07001_58	CJE0060		ICDCCJ07001_58	Cj0063c		ICDCCJ07001_51	CJJ81176_0086		ICDCCJ07001_52	C8J_0050
ICDCCJ07001_70	JJD26997_0085		ICDCCJ07001_59	CJE0061		ICDCCJ07001_59	Cj0064c		ICDCCJ07001_52	CJJ81176_0090		ICDCCJ07001_53	C8J_0051
ICDCCJ07001_71	JJD26997_0086		ICDCCJ07001_60	CJE0062		ICDCCJ07001_60	Cj0065c		ICDCCJ07001_53	CJJ81176_0091		ICDCCJ07001_54	C8J_0052
ICDCCJ07001_72	JJD26997_0087		ICDCCJ07001_61	CJE0063		ICDCCJ07001_61	Cj0066c		ICDCCJ07001_54	CJJ81176_0097		ICDCCJ07001_55	C8J_0053
ICDCCJ07001_76	JJD26997_0090		ICDCCJ07001_62	CJE0064		ICDCCJ07001_62	Cj0067		ICDCCJ07001_55	CJJ81176_0098		ICDCCJ07001_56	C8J_0054
ICDCCJ07001_77	JJD26997_0091		ICDCCJ07001_63	CJE0065		ICDCCJ07001_63	Cj0068		ICDCCJ07001_56	CJJ81176_0099		ICDCCJ07001_57	C8J_0055
ICDCCJ07001_79	JJD26997_0092		ICDCCJ07001_64	CJE0066		ICDCCJ07001_64	Cj0069		ICDCCJ07001_57	CJJ81176_0100		ICDCCJ07001_58	C8J_0056
ICDCCJ07001_80	JJD26997_0093		ICDCCJ07001_69	CJE0069		ICDCCJ07001_69	Cj0073c		ICDCCJ07001_58	CJJ81176_0101		ICDCCJ07001_59	C8J_0057
ICDCCJ07001_81	JJD26997_0094		ICDCCJ07001_70	CJE0070		ICDCCJ07001_70	Cj0074c		ICDCCJ07001_59	CJJ81176_0102		ICDCCJ07001_60	C8J_0058
ICDCCJ07001_82	JJD26997_0095		ICDCCJ07001_71	CJE0071		ICDCCJ07001_71	Cj0075c		ICDCCJ07001_60	CJJ81176_0103		ICDCCJ07001_61	C8J_0059
ICDCCJ07001_88	JJD26997_0098		ICDCCJ07001_72	CJE0072		ICDCCJ07001_72	Cj0076c		ICDCCJ07001_61	CJJ81176_0104		ICDCCJ07001_62	C8J_0060
ICDCCJ07001_89	JJD26997_0100		ICDCCJ07001_73	CJE0073		ICDCCJ07001_73	Cj0077c		ICDCCJ07001_62	CJJ81176_0105		ICDCCJ07001_63	C8J_0061
ICDCCJ07001_91	JJD26997_0105		ICDCCJ07001_74	CJE0074		ICDCCJ07001_74	Cj0078c		ICDCCJ07001_63	CJJ81176_0106		ICDCCJ07001_64	C8J_0062
ICDCCJ07001_92	JJD26997_0106		ICDCCJ07001_75	CJE0075		ICDCCJ07001_75	Cj0079c		ICDCCJ07001_64	CJJ81176_0107		ICDCCJ07001_65	C8J_0064
ICDCCJ07001_93	JJD26997_0107		ICDCCJ07001_76	CJE0077		ICDCCJ07001_76	Cj0081		ICDCCJ07001_65	CJJ81176_0108		ICDCCJ07001_66	C8J_0065
ICDCCJ07001_94	JJD26997_0108		ICDCCJ07001_77	CJE0078		ICDCCJ07001_77	Cj0082		ICDCCJ07001_69	CJJ81176_0110		ICDCCJ07001_67	C8J_0913
ICDCCJ07001_95	JJD26997_0109		ICDCCJ07001_79	CJE0080		ICDCCJ07001_79	Cj0085c		ICDCCJ07001_70	CJJ81176_0111		ICDCCJ07001_68	C8J_0912
ICDCCJ07001_96	JJD26997_0110		ICDCCJ07001_80	CJE0081		ICDCCJ07001_80	Cj0086c		ICDCCJ07001_71	CJJ81176_0112		ICDCCJ07001_69	C8J_0066
ICDCCJ07001_97	JJD26997_0111		ICDCCJ07001_81	CJE0082		ICDCCJ07001_81	Cj0087		ICDCCJ07001_72	CJJ81176_0113		ICDCCJ07001_70	C8J_0067
ICDCCJ07001_98	JJD26997_0112		ICDCCJ07001_82	CJE0083		ICDCCJ07001_82	Cj0088		ICDCCJ07001_73	CJJ81176_0114		ICDCCJ07001_71	C8J_0068
ICDCCJ07001_99	JJD26997_0113		ICDCCJ07001_83	CJE0084		ICDCCJ07001_83	Cj0089		ICDCCJ07001_74	CJJ81176_0115		ICDCCJ07001_72	C8J_0069
ICDCCJ07001_100	JJD26997_0114		ICDCCJ07001_84	CJE0085		ICDCCJ07001_84	Cj0090		ICDCCJ07001_75	CJJ81176_0116		ICDCCJ07001_73	C8J_0070
ICDCCJ07001_102	JJD26997_0116		ICDCCJ07001_85	CJE0086		ICDCCJ07001_85	Cj0091		ICDCCJ07001_76	CJJ81176_0118		ICDCCJ07001_74	C8J_0071
ICDCCJ07001_103	JJD26997_0117		ICDCCJ07001_86	CJE0087		ICDCCJ07001_86	Cj0092		ICDCCJ07001_77	CJJ81176_0119		ICDCCJ07001_75	C8J_0072
ICDCCJ07001_104	JJD26997_0118		ICDCCJ07001_87	CJE0088		ICDCCJ07001_87	Cj0093		ICDCCJ07001_79	CJJ81176_0120		ICDCCJ07001_76	C8J_0074
ICDCCJ07001_105	JJD26997_0119		ICDCCJ07001_88	CJE0089		ICDCCJ07001_88	Cj0094		ICDCCJ07001_80	CJJ81176_0121		ICDCCJ07001_77	C8J_0075
ICDCCJ07001_106	JJD26997_0120		ICDCCJ07001_89	CJE0091		ICDCCJ07001_89	Cj0096		ICDCCJ07001_81	CJJ81176_0122		ICDCCJ07001_79	C8J_0077
ICDCCJ07001_107	JJD26997_0121		ICDCCJ07001_90	CJE0092		ICDCCJ07001_90	Cj0097		ICDCCJ07001_82	CJJ81176_0123		ICDCCJ07001_80	C8J_0078
ICDCCJ07001_108	JJD26997_0122		ICDCCJ07001_91	CJE0093		ICDCCJ07001_91	Cj0098		ICDCCJ07001_83	CJJ81176_0124		ICDCCJ07001_81	C8J_0079
ICDCCJ07001_109	JJD26997_0123		ICDCCJ07001_92	CJE0094		ICDCCJ07001_92	Cj0099		ICDCCJ07001_84	CJJ81176_0125		ICDCCJ07001_82	C8J_0081
ICDCCJ07001_110	JJD26997_0124		ICDCCJ07001_93	CJE0095		ICDCCJ07001_93	Cj0100		ICDCCJ07001_85	CJJ81176_0126		ICDCCJ07001_83	C8J_0082
ICDCCJ07001_111	JJD26997_0125		ICDCCJ07001_94	CJE0096		ICDCCJ07001_94	Cj0101		ICDCCJ07001_86	CJJ81176_0127		ICDCCJ07001_84	C8J_0083
ICDCCJ07001_112	JJD26997_0126		ICDCCJ07001_95	CJE0097		ICDCCJ07001_95	Cj0102		ICDCCJ07001_87	CJJ81176_0128		ICDCCJ07001_85	C8J_0084
ICDCCJ07001_113	JJD26997_0127		ICDCCJ07001_96	CJE0098		ICDCCJ07001_96	Cj0103		ICDCCJ07001_88	CJJ81176_0129		ICDCCJ07001_86	C8J_0085
ICDCCJ07001_114	JJD26997_0128		ICDCCJ07001_97	CJE0099		ICDCCJ07001_97	Cj0104		ICDCCJ07001_89	CJJ81176_0131		ICDCCJ07001_87	C8J_0086
ICDCCJ07001_116	JJD26997_0136		ICDCCJ07001_98	CJE0100		ICDCCJ07001_98	Cj0105		ICDCCJ07001_90	CJJ81176_0132		ICDCCJ07001_88	C8J_0087
ICDCCJ07001_117	JJD26997_0137		ICDCCJ07001_99	CJE0101		ICDCCJ07001_99	Cj0106		ICDCCJ07001_91	CJJ81176_0133		ICDCCJ07001_89	C8J_0089
ICDCCJ07001_118	JJD26997_0138		ICDCCJ07001_100	CJE0102		ICDCCJ07001_100	Cj0107		ICDCCJ07001_92	CJJ81176_0134		ICDCCJ07001_90	C8J_0090
ICDCCJ07001_119	JJD26997_0139		ICDCCJ07001_101	CJE0103		ICDCCJ07001_101	Cj0108		ICDCCJ07001_93	CJJ81176_0135		ICDCCJ07001_91	C8J_0091
ICDCCJ07001_120	JJD26997_0140		ICDCCJ07001_102	CJE0104		ICDCCJ07001_102	Cj0109		ICDCCJ07001_94	CJJ81176_0136		ICDCCJ07001_92	C8J_0092
ICDCCJ07001_121	JJD26997_0141		ICDCCJ07001_103	CJE0105		ICDCCJ07001_103	Cj0110		ICDCCJ07001_95	CJJ81176_0137		ICDCCJ07001_93	C8J_0093
ICDCCJ07001_122	JJD26997_0142		ICDCCJ07001_104	CJE0106		ICDCCJ07001_104	Cj0111		ICDCCJ07001_96	CJJ81176_0138		ICDCCJ07001_94	C8J_0094
ICDCCJ07001_123	JJD26997_0143		ICDCCJ07001_105	CJE0107		ICDCCJ07001_105	Cj0112		ICDCCJ07001_97	CJJ81176_0139		ICDCCJ07001_95	C8J_0095
ICDCCJ07001_124	JJD26997_0144		ICDCCJ07001_106	CJE0108		ICDCCJ07001_106	Cj0113		ICDCCJ07001_98	CJJ81176_0140		ICDCCJ07001_96	C8J_0096
ICDCCJ07001_125	JJD26997_0145		ICDCCJ07001_107	CJE0109		ICDCCJ07001_107	Cj0114		ICDCCJ07001_99	CJJ81176_0141		ICDCCJ07001_97	C8J_0097
ICDCCJ07001_126	JJD26997_0146		ICDCCJ07001_108	CJE0110		ICDCCJ07001_108	Cj0115		ICDCCJ07001_100	CJJ81176_0142		ICDCCJ07001_98	C8J_0098
ICDCCJ07001_127	JJD26997_0147		ICDCCJ07001_109	CJE0111		ICDCCJ07001_109	Cj0116		ICDCCJ07001_101	CJJ81176_0143		ICDCCJ07001_99	C8J_0099
ICDCCJ07001_128	JJD26997_0149		ICDCCJ07001_110	CJE0112		ICDCCJ07001_110	Cj0117		ICDCCJ07001_102	CJJ81176_0144		ICDCCJ07001_100	C8J_0100
ICDCCJ07001_129	JJD26997_0149		ICDCCJ07001_111	CJE0113		ICDCCJ07001_111	Cj0118		ICDCCJ07001_103	CJJ81176_0145		ICDCCJ07001_101	C8J_0101
ICDCCJ07001_130	JJD26997_0150		ICDCCJ07001_112	CJE0114		ICDCCJ07001_112	Cj0119		ICDCCJ07001_104	CJJ81176_0146		ICDCCJ07001_102	C8J_0102
ICDCCJ07001_131	JJD26997_0151		ICDCCJ07001_113	CJE0115		ICDCCJ07001_113	Cj0120		ICDCCJ07001_105	CJJ81176_0147		ICDCCJ07001_103	C8J_0103
ICDCCJ07001_134	JJD26997_0154		ICDCCJ07001_114	CJE0116		ICDCCJ07001_114	Cj0121		ICDCCJ07001_106	CJJ81176_0148		ICDCCJ07001_104	C8J_0104
ICDCCJ07001_135	JJD26997_0154		ICDCCJ07001_115	CJE0117		ICDCCJ07001_115	Cj0122		ICDCCJ07001_107	CJJ81176_0149		ICDCCJ07001_105	C8J_0105
ICDCCJ07001_136	JJD26997_0153		ICDCCJ07001_116	CJE0118		ICDCCJ07001_116	Cj0123c		ICDCCJ07001_108	CJJ81176_0150		ICDCCJ07001_106	C8J_0106
ICDCCJ07001_137	JJD26997_0155		ICDCCJ07001_117	CJE0119		ICDCCJ07001_117	Cj0124c		ICDCCJ07001_109	CJJ81176_0151		ICDCCJ07001_107	C8J_0107
ICDCCJ07001_138	JJD26997_0156		ICDCCJ07001_118	CJE0120		ICDCCJ07001_118	Cj0125c		ICDCCJ07001_110	CJJ81176_0152		ICDCCJ07001_108	C8J_0108
ICDCCJ07001_140	JJD26997_1720		ICDCCJ07001_119	CJE0121		ICDCCJ07001_119	Cj0126c		ICDCCJ07001_111	CJJ81176_0153		ICDCCJ07001_109	C8J_0109
ICDCCJ07001_141	JJD26997_0160		ICDCCJ07001_120	CJE0122		ICDCCJ07001_120	Cj0127c		ICDCCJ07001_112	CJJ81176_0154		ICDCCJ07001_110	C8J_0110
ICDCCJ07001_142	JJD26997_0161		ICDCCJ07001_121	CJE0123		ICDCCJ07001_121	Cj0128c		ICDCCJ07001_113	CJJ81176_0155		ICDCCJ07001_111	C8J_0111
ICDCCJ07001_143	JJD26997_0162		ICDCCJ07001_122	CJE0124		ICDCCJ07001_122	Cj0129c		ICDCCJ07001_114	CJJ81176_0156		ICDCCJ07001_112	C8J_0112
ICDCCJ07001_144	JJD26997_0163		ICDCCJ07001_123	CJE0125		ICDCCJ07001_123	Cj0130		ICDCCJ07001_116	CJJ81176_0158		ICDCCJ07001_113	C8J_0113
ICDCCJ07001_145	JJD26997_0164		ICDCCJ07001_124	CJE0126		ICDCCJ07001_124	Cj0131		ICDCCJ07001_117	CJJ81176_0159		ICDCCJ07001_114	C8J_0114
ICDCCJ07001_146	JJD26997_0164		ICDCCJ07001_125	CJE0127		ICDCCJ07001_125	Cj0132		ICDCCJ07001_118	CJJ81176_0160		ICDCCJ07001_116	C8J_0116
ICDCCJ07001_147	JJD26997_0165		ICDCCJ07001_126	CJE0128		ICDCCJ07001_126	Cj0133		ICDCCJ07001_119	CJJ81176_0161		ICDCCJ07001_117	C8J_0117
ICDCCJ07001_148	JJD26997_0166		ICDCCJ07001_127	CJE0129		ICDCCJ07001_127	Cj0134		ICDCCJ07001_120	CJJ81176_0162		ICDCCJ07001_118	C8J_0118
ICDCCJ07001_149	JJD26997_0167		ICDCCJ07001_128	CJE0131		ICDCCJ07001_128	Cj0136		ICDCCJ07001_121	CJJ81176_0163		ICDCCJ07001_119	C8J_0119
ICDCCJ07001_150	JJD26997_0168		ICDCCJ07001_129	CJE0131		ICDCCJ07001_129	Cj0136		ICDCCJ07001_122	CJJ81176_0164		ICDCCJ07001_120	C8J_0120
ICDCCJ07001_151	JJD26997_0169		ICDCCJ07001_130	CJE0132		ICDCCJ07001_130	Cj0137		ICDCCJ07001_123	CJJ81176_0165		ICDCCJ07001_121	C8J_0121
ICDCCJ07001_152	JJD26997_0169		ICDCCJ07001_131	CJE0133		ICDCCJ07001_131	Cj0138		ICDCCJ07001_124	CJJ81176_0166		ICDCCJ07001_122	C8J_0122
ICDCCJ07001_153	JJD26997_0171		ICDCCJ07001_134	CJE0135		ICDCCJ07001_134	Cj0140		ICDCCJ07001_125	CJJ81176_0167		ICDCCJ07001_123	C8J_0123
ICDCCJ07001_154	JJD26997_0172		ICDCCJ07001_135	CJE0135		ICDCCJ07001_135	Cj0140		ICDCCJ07001_126	CJJ81176_0168		ICDCCJ07001_124	C8J_0124
ICDCCJ07001_155	JJD26997_0173		ICDCCJ07001_136	CJE0136		ICDCCJ07001_136	Cj0141c		ICDCCJ07001_127	CJJ81176_0169		ICDCCJ07001_125	C8J_0125
ICDCCJ07001_156	JJD26997_0174		ICDCCJ07001_137	CJE0137		ICDCCJ07001_137	Cj0142c		ICDCCJ07001_128	CJJ81176_0171		ICDCCJ07001_126	C8J_0126
ICDCCJ07001_157	JJD26997_0175		ICDCCJ07001_138	CJE0138		ICDCCJ07001_138	Cj0143c		ICDCCJ07001_129	CJJ81176_0171		ICDCCJ07001_127	C8J_0127
ICDCCJ07001_158	JJD26997_0176		ICDCCJ07001_139	CJE0314		ICDCCJ07001_139	Cj0144		ICDCCJ07001_130	CJJ81176_0172		ICDCCJ07001_128	C8J_0129
ICDCCJ07001_159	JJD26997_0177		ICDCCJ07001_140	CJE0140		ICDCCJ07001_140	Cj0144		ICDCCJ07001_131	CJJ81176_0173		ICDCCJ07001_129	C8J_0129
ICDCCJ07001_160	JJD26997_0178		ICDCCJ07001_141	CJE0141		ICDCCJ07001_141	Cj0145		ICDCCJ07001_133	CJJ81176_0174		ICDCCJ07001_130	C8J_0130
ICDCCJ07001_161	JJD26997_0179		ICDCCJ07001_142	CJE0142		ICDCCJ07001_142	Cj0146c		ICDCCJ07001_135	CJJ81176_0176		ICDCCJ07001_131	C8J_0131
ICDCCJ07001_162	JJD26997_0181		ICDCCJ07001_143	CJE0143		ICDCCJ07001_143	Cj0147c		ICDCCJ07001_136	CJJ81176_0177		ICDCCJ07001_135	C8J_0134
ICDCCJ07001_163	JJD26997_0180		ICDCCJ07001_144	CJE0144		ICDCCJ07001_144	Cj0148c		ICDCCJ07001_137	CJJ81176_0178		ICDCCJ07001_136	C8J_0135
ICDCCJ07001_165	JJD26997_0184		ICDCCJ07001_145	CJE0145		ICDCCJ07001_145	Cj0149c		ICDCCJ07001_138	CJJ81176_0179		ICDCCJ07001_137	C8J_0136
ICDCCJ07001_166	JJD26997_0186		ICDCCJ07001_146	CJE0145		ICDCCJ07001_146	Cj0149c		ICDCCJ07001_139	CJJ81176_0180		ICDCCJ07001_138	C8J_0137
ICDCCJ07001_167	JJD26997_0187		ICDCCJ07001_147	CJE0146		ICDCCJ07001_147	Cj0150c		ICDCCJ07001_140	CJJ81176_0180		ICDCCJ07001_139	C8J_0138
ICDCCJ07001_168	JJD26997_0188		ICDCCJ07001_148	CJE0147		ICDCCJ07001_148	Cj0151c		ICDCCJ07001_141	CJJ81176_0181		ICDCCJ07001_140	C8J_0138
ICDCCJ07001_169	JJD26997_0189		ICDCCJ07001_149	CJE0148		ICDCCJ07001_149	Cj0152c		ICDCCJ07001_142	CJJ81176_0182		ICDCCJ07001_141	C8J_0139
ICDCCJ07001_170	JJD26997_0189		ICDCCJ07001_150	CJE0149		ICDCCJ07001_150	Cj0153c		ICDCCJ07001_143	CJJ81176_0183		ICDCCJ07001_142	C8J_0143
ICDCCJ07001_176	JJD26997_0190		ICDCCJ07001_151	CJE0150		ICDCCJ07001_151	Cj0154c		ICDCCJ07001_144	CJJ81176_0184		ICDCCJ07001_143	C8J_0144
ICDCCJ07001_177	JJD26997_0191		ICDCCJ07001_152	CJE0150		ICDCCJ07001_152	Cj0154c		ICDCCJ07001_145	CJJ81176_0185		ICDCCJ07001_144	C8J_0145
ICDCCJ07001_179	JJD26997_0196		ICDCCJ07001_153	CJE0152		ICDCCJ07001_153	Cj0156c		ICDCCJ07001_146	CJJ81176_0185		ICDCCJ07001_145	C8J_0146
ICDCCJ07001_180	JJD26997_0197		ICDCCJ07001_154	CJE0153		ICDCCJ07001_154	Cj0157c		ICDCCJ07001_147	CJJ81176_0186		ICDCCJ07001_146	C8J_0146
ICDCCJ07001_181	JJD26997_0198		ICDCCJ07001_155	CJE0154		ICDCCJ07001_155	Cj0158c		ICDCCJ07001_148	CJJ81176_0187		ICDCCJ07001_147	C8J_0147
ICDCCJ07001_182	JJD26997_0199		ICDCCJ07001_156	CJE0155		ICDCCJ07001_156	Cj0159c		ICDCCJ07001_149	CJJ81176_0188		ICDCCJ07001_148	C8J_0148
ICDCCJ07001_183	JJD26997_0200		ICDCCJ07001_157	CJE0156		ICDCCJ07001_157	Cj0160c		ICDCCJ07001_150	CJJ81176_0189		ICDCCJ07001_149	C8J_0149
ICDCCJ07001_184	JJD26997_0201		ICDCCJ07001_158	CJE0157		ICDCCJ07001_158	Cj0161c		ICDCCJ07001_151	CJJ81176_0190		ICDCCJ07001_150	C8J_0150
ICDCCJ07001_185	JJD26997_0202		ICDCCJ07001_159	CJE0158		ICDCCJ07001_159	Cj0162c		ICDCCJ07001_152	CJJ81176_0190		ICDCCJ07001_151	C8J_0151
ICDCCJ07001_187	JJD26997_0204		ICDCCJ07001_160	CJE0159		ICDCCJ07001_160	Cj0163c		ICDCCJ07001_153	CJJ81176_0192		ICDCCJ07001_152	C8J_0151
ICDCCJ07001_188	JJD26997_0205		ICDCCJ07001_161	CJE0160		ICDCCJ07001_161	Cj0164c		ICDCCJ07001_154	CJJ81176_0193		ICDCCJ07001_153	C8J_0153
ICDCCJ07001_189	JJD26997_0206		ICDCCJ07001_162	CJE0161		ICDCCJ07001_162	Cj0166		ICDCCJ07001_155	CJJ81176_0194		ICDCCJ07001_154	C8J_0154
ICDCCJ07001_190	JJD26997_0207		ICDCCJ07001_163	CJE0162		ICDCCJ07001_163	Cj0167c		ICDCCJ07001_156	CJJ81176_0195		ICDCCJ07001_155	C8J_0155
ICDCCJ07001_191	JJD26997_0208		ICDCCJ07001_165	CJE0164		ICDCCJ07001_165	Cj0169		ICDCCJ07001_157	CJJ81176_0196		ICDCCJ07001_156	C8J_0156
ICDCCJ07001_192	JJD26997_0209		ICDCCJ07001_166	CJE0165		ICDCCJ07001_166	Cj0172c		ICDCCJ07001_158	CJJ81176_0197		ICDCCJ07001_157	C8J_0157
ICDCCJ07001_193	JJD26997_0209		ICDCCJ07001_167	CJE0166		ICDCCJ07001_167	Cj0173c		ICDCCJ07001_159	CJJ81176_0198		ICDCCJ07001_158	C8J_0158
ICDCCJ07001_194	JJD26997_0210		ICDCCJ07001_168	CJE0167		ICDCCJ07001_168	Cj0174c		ICDCCJ07001_160	CJJ81176_0199		ICDCCJ07001_159	C8J_0159
ICDCCJ07001_198	JJD26997_0214		ICDCCJ07001_169	CJE0168		ICDCCJ07001_169	Cj0175c		ICDCCJ07001_161	CJJ81176_0200		ICDCCJ07001_160	C8J_0160
ICDCCJ07001_199	JJD26997_0215		ICDCCJ07001_170	CJE0168		ICDCCJ07001_170	Cj0175c		ICDCCJ07001_162	CJJ81176_0201		ICDCCJ07001_161	C8J_0161
ICDCCJ07001_200	JJD26997_0216		ICDCCJ07001_171	CJE0170		ICDCCJ07001_171	Cj0177		ICDCCJ07001_163	CJJ81176_0202		ICDCCJ07001_162	C8J_0162
ICDCCJ07001_201	JJD26997_0216		ICDCCJ07001_172	CJE0171		ICDCCJ07001_172	Cj0178		ICDCCJ07001_165	CJJ81176_0205		ICDCCJ07001_163	C8J_0163
ICDCCJ07001_202	JJD26997_0217		ICDCCJ07001_173	CJE0172		ICDCCJ07001_173	Cj0179		ICDCCJ07001_166	CJJ81176_0208		ICDCCJ07001_165	C8J_0165
ICDCCJ07001_203	JJD26997_0218		ICDCCJ07001_174	CJE0173		ICDCCJ07001_174	Cj0180		ICDCCJ07001_167	CJJ81176_0209		ICDCCJ07001_166	C8J_0166
ICDCCJ07001_207	JJD26997_0222		ICDCCJ07001_175	CJE0174		ICDCCJ07001_175	Cj0181		ICDCCJ07001_168	CJJ81176_0210		ICDCCJ07001_167	C8J_0167
ICDCCJ07001_208	JJD26997_0223		ICDCCJ07001_176	CJE0175		ICDCCJ07001_176	Cj0182		ICDCCJ07001_169	CJJ81176_0211		ICDCCJ07001_168	C8J_0168
ICDCCJ07001_209	JJD26997_0224		ICDCCJ07001_177	CJE0176		ICDCCJ07001_177	Cj0183		ICDCCJ07001_170	CJJ81176_0211		ICDCCJ07001_169	C8J_0169
ICDCCJ07001_210	JJD26997_0225		ICDCCJ07001_178	CJE0177		ICDCCJ07001_178	Cj0184c		ICDCCJ07001_176	CJJ81176_0213		ICDCCJ07001_170	C8J_0169
ICDCCJ07001_211	JJD26997_0226		ICDCCJ07001_179	CJE0179		ICDCCJ07001_179	Cj0186c		ICDCCJ07001_177	CJJ81176_0214		ICDCCJ07001_176	C8J_0171
ICDCCJ07001_212	JJD26997_0228		ICDCCJ07001_180	CJE0180		ICDCCJ07001_180	Cj0187c		ICDCCJ07001_178	CJJ81176_0215		ICDCCJ07001_177	C8J_0172
ICDCCJ07001_213	JJD26997_0227		ICDCCJ07001_181	CJE0181		ICDCCJ07001_181	Cj0188c		ICDCCJ07001_179	CJJ81176_0217		ICDCCJ07001_178	C8J_0173
ICDCCJ07001_214	JJD26997_0227		ICDCCJ07001_182	CJE0182		ICDCCJ07001_182	Cj0189c		ICDCCJ07001_180	CJJ81176_0218		ICDCCJ07001_179	C8J_0175
ICDCCJ07001_215	JJD26997_0229		ICDCCJ07001_183	CJE0183		ICDCCJ07001_183	Cj0190c		ICDCCJ07001_181	CJJ81176_0219		ICDCCJ07001_180	C8J_0176
ICDCCJ07001_216	JJD26997_0230		ICDCCJ07001_184	CJE0184		ICDCCJ07001_184	Cj0191c		ICDCCJ07001_182	CJJ81176_0220		ICDCCJ07001_181	C8J_0177
ICDCCJ07001_217	JJD26997_0231		ICDCCJ07001_185	CJE0185		ICDCCJ07001_185	Cj0192c		ICDCCJ07001_183	CJJ81176_0221		ICDCCJ07001_182	C8J_0178
ICDCCJ07001_218	JJD26997_0232		ICDCCJ07001_186	CJE0186		ICDCCJ07001_186	Cj0193c		ICDCCJ07001_184	CJJ81176_0222		ICDCCJ07001_183	C8J_0179
ICDCCJ07001_219	JJD26997_0233		ICDCCJ07001_187	CJE0187		ICDCCJ07001_187	Cj0194		ICDCCJ07001_185	CJJ81176_0223		ICDCCJ07001_184	C8J_0180
ICDCCJ07001_220	JJD26997_0234		ICDCCJ07001_188	CJE0188		ICDCCJ07001_188	Cj0195		ICDCCJ07001_186	CJJ81176_0224		ICDCCJ07001_185	C8J_0181
ICDCCJ07001_221	JJD26997_0235		ICDCCJ07001_189	CJE0189		ICDCCJ07001_189	Cj0196c		ICDCCJ07001_187	CJJ81176_0225		ICDCCJ07001_186	C8J_0182
ICDCCJ07001_222	JJD26997_0236		ICDCCJ07001_190	CJE0190		ICDCCJ07001_190	Cj0197c		ICDCCJ07001_188	CJJ81176_0226		ICDCCJ07001_187	C8J_0183
ICDCCJ07001_223	JJD26997_0237		ICDCCJ07001_191	CJE0191		ICDCCJ07001_191	Cj0198c		ICDCCJ07001_189	CJJ81176_0227		ICDCCJ07001_188	C8J_0184
ICDCCJ07001_224	JJD26997_0238		ICDCCJ07001_192	CJE0192		ICDCCJ07001_192	Cj0199c		ICDCCJ07001_190	CJJ81176_0228		ICDCCJ07001_189	C8J_0185
ICDCCJ07001_226	JJD26997_0240		ICDCCJ07001_193	CJE0192		ICDCCJ07001_193	Cj0199c		ICDCCJ07001_191	CJJ81176_0229		ICDCCJ07001_190	C8J_0186
ICDCCJ07001_227	JJD26997_0242		ICDCCJ07001_194	CJE0193		ICDCCJ07001_194	Cj0200c		ICDCCJ07001_192	CJJ81176_0230		ICDCCJ07001_191	C8J_0187
ICDCCJ07001_229	JJD26997_0247		ICDCCJ07001_195	CJE0194		ICDCCJ07001_195	Cj0201c		ICDCCJ07001_193	CJJ81176_0230		ICDCCJ07001_192	C8J_0188
ICDCCJ07001_230	JJD26997_0249		ICDCCJ07001_196	CJE0195		ICDCCJ07001_196	Cj0202c		ICDCCJ07001_194	CJJ81176_0231		ICDCCJ07001_193	C8J_0188
ICDCCJ07001_231	JJD26997_0248		ICDCCJ07001_198	CJE0197		ICDCCJ07001_197	Cj0203		ICDCCJ07001_195	CJJ81176_0232		ICDCCJ07001_194	C8J_0189
ICDCCJ07001_232	JJD26997_0251		ICDCCJ07001_199	CJE0198		ICDCCJ07001_198	Cj0204		ICDCCJ07001_196	CJJ81176_0233		ICDCCJ07001_195	C8J_0190
ICDCCJ07001_233	JJD26997_0253		ICDCCJ07001_200	CJE0199		ICDCCJ07001_199	Cj0205		ICDCCJ07001_197	CJJ81176_0235		ICDCCJ07001_196	C8J_0191
ICDCCJ07001_234	JJD26997_0253		ICDCCJ07001_201	CJE0199		ICDCCJ07001_200	Cj0206		ICDCCJ07001_198	CJJ81176_0236		ICDCCJ07001_197	C8J_0192
ICDCCJ07001_235	JJD26997_0254		ICDCCJ07001_202	CJE0200		ICDCCJ07001_201	Cj0206		ICDCCJ07001_199	CJJ81176_0237		ICDCCJ07001_198	C8J_0193
ICDCCJ07001_236	JJD26997_1725		ICDCCJ07001_203	CJE0201		ICDCCJ07001_202	Cj0207		ICDCCJ07001_200	CJJ81176_0238		ICDCCJ07001_199	C8J_0194
ICDCCJ07001_237	JJD26997_1724		ICDCCJ07001_204	CJE0205		ICDCCJ07001_203	Cj0208		ICDCCJ07001_201	CJJ81176_0238		ICDCCJ07001_200	C8J_0195
ICDCCJ07001_238	JJD26997_1722		ICDCCJ07001_205	CJE0207		ICDCCJ07001_207	Cj0224		ICDCCJ07001_202	CJJ81176_0239		ICDCCJ07001_201	C8J_0195
ICDCCJ07001_239	JJD26997_1721		ICDCCJ07001_207	CJE0275		ICDCCJ07001_208	Cj0225		ICDCCJ07001_203	CJJ81176_0240		ICDCCJ07001_202	C8J_0196
ICDCCJ07001_240	JJD26997_1720		ICDCCJ07001_208	CJE0276		ICDCCJ07001_209	Cj0226		ICDCCJ07001_204	CJJ81176_0242		ICDCCJ07001_203	C8J_0197
ICDCCJ07001_241	JJD26997_1719		ICDCCJ07001_209	CJE0277		ICDCCJ07001_210	Cj0227		ICDCCJ07001_205	CJJ81176_0244		ICDCCJ07001_204	C8J_0198
ICDCCJ07001_242	JJD26997_1711		ICDCCJ07001_210	CJE0278		ICDCCJ07001_211	Cj0228c		ICDCCJ07001_206	CJJ81176_0247		ICDCCJ07001_205	C8J_0199
ICDCCJ07001_244	JJD26997_1710		ICDCCJ07001_211	CJE0279		ICDCCJ07001_212	Cj0229		ICDCCJ07001_207	CJJ81176_0249		ICDCCJ07001_206	C8J_0201
ICDCCJ07001_245	JJD26997_1709		ICDCCJ07001_212	CJE0280		ICDCCJ07001_213	Cj0230c		ICDCCJ07001_208	CJJ81176_0250		ICDCCJ07001_207	C8J_0202
ICDCCJ07001_246	JJD26997_1708		ICDCCJ07001_213	CJE0281		ICDCCJ07001_214	Cj0230c		ICDCCJ07001_209	CJJ81176_0251		ICDCCJ07001_208	C8J_0203
ICDCCJ07001_247	JJD26997_1707		ICDCCJ07001_214	CJE0281		ICDCCJ07001_215	Cj0231c		ICDCCJ07001_210	CJJ81176_0252		ICDCCJ07001_209	C8J_0204
ICDCCJ07001_248	JJD26997_1699		ICDCCJ07001_215	CJE0282		ICDCCJ07001_216	Cj0232c		ICDCCJ07001_211	CJJ81176_0253		ICDCCJ07001_210	C8J_0205
ICDCCJ07001_249	JJD26997_1698		ICDCCJ07001_216	CJE0283		ICDCCJ07001_217	Cj0233c		ICDCCJ07001_212	CJJ81176_0254		ICDCCJ07001_211	C8J_0206
ICDCCJ07001_250	JJD26997_1697		ICDCCJ07001_217	CJE0284		ICDCCJ07001_218	Cj0234c		ICDCCJ07001_213	CJJ81176_0255		ICDCCJ07001_212	C8J_0207
ICDCCJ07001_251	JJD26997_1696		ICDCCJ07001_218	CJE0285		ICDCCJ07001_219	Cj0235c		ICDCCJ07001_214	CJJ81176_0255		ICDCCJ07001_213	C8J_0208
ICDCCJ07001_252	JJD26997_1695		ICDCCJ07001_219	CJE0286		ICDCCJ07001_220	Cj0236c		ICDCCJ07001_215	CJJ81176_0256		ICDCCJ07001_214	C8J_0208
ICDCCJ07001_253	JJD26997_1694		ICDCCJ07001_220	CJE0287		ICDCCJ07001_221	Cj0237		ICDCCJ07001_216	CJJ81176_0257		ICDCCJ07001_215	C8J_0209
ICDCCJ07001_254	JJD26997_1693		ICDCCJ07001_221	CJE0288		ICDCCJ07001_222	Cj0238		ICDCCJ07001_217	CJJ81176_0258		ICDCCJ07001_216	C8J_0210
ICDCCJ07001_255	JJD26997_1692		ICDCCJ07001_222	CJE0289		ICDCCJ07001_223	Cj0239c		ICDCCJ07001_218	CJJ81176_0259		ICDCCJ07001_217	C8J_0211
ICDCCJ07001_256	JJD26997_1692		ICDCCJ07001_223	CJE0290		ICDCCJ07001_224	Cj0240c		ICDCCJ07001_219	CJJ81176_0260		ICDCCJ07001_218	C8J_0212
ICDCCJ07001_258	JJD26997_1690		ICDCCJ07001_224	CJE0291		ICDCCJ07001_225	Cj0241c		ICDCCJ07001_220	CJJ81176_0261		ICDCCJ07001_219	C8J_0213
ICDCCJ07001_259	JJD26997_1689		ICDCCJ07001_226	CJE0293		ICDCCJ07001_226	Cj0243c		ICDCCJ07001_221	CJJ81176_0262		ICDCCJ07001_220	C8J_0214
ICDCCJ07001_260	JJD26997_1688		ICDCCJ07001_227	CJE0295		ICDCCJ07001_227	Cj0245		ICDCCJ07001_222	CJJ81176_0263		ICDCCJ07001_221	C8J_0215
ICDCCJ07001_261	JJD26997_1687		ICDCCJ07001_228	CJE0296		ICDCCJ07001_228	Cj0246c		ICDCCJ07001_223	CJJ81176_0264		ICDCCJ07001_222	C8J_0216
ICDCCJ07001_262	JJD26997_1686		ICDCCJ07001_229	CJE0298		ICDCCJ07001_229	Cj0248		ICDCCJ07001_224	CJJ81176_0265		ICDCCJ07001_223	C8J_0217
ICDCCJ07001_263	JJD26997_1685		ICDCCJ07001_230	CJE0299		ICDCCJ07001_230	Cj0249		ICDCCJ07001_225	CJJ81176_0266		ICDCCJ07001_224	C8J_0218
ICDCCJ07001_264	JJD26997_1684		ICDCCJ07001_231	CJE0300		ICDCCJ07001_231	Cj0250c		ICDCCJ07001_226	CJJ81176_0267		ICDCCJ07001_225	C8J_0219
ICDCCJ07001_265	JJD26997_1683		ICDCCJ07001_232	CJE0302		ICDCCJ07001_232	Cj0252		ICDCCJ07001_227	CJJ81176_0270		ICDCCJ07001_226	C8J_0220
ICDCCJ07001_268	JJD26997_1670		ICDCCJ07001_233	CJE0304		ICDCCJ07001_233	Cj0254		ICDCCJ07001_228	CJJ81176_0271		ICDCCJ07001_227	C8J_0222
ICDCCJ07001_269	JJD26997_1669		ICDCCJ07001_234	CJE0304		ICDCCJ07001_234	Cj0254		ICDCCJ07001_229	CJJ81176_0275		ICDCCJ07001_228	C8J_0223
ICDCCJ07001_270	JJD26997_1668		ICDCCJ07001_235	CJE0305		ICDCCJ07001_235	Cj0255c		ICDCCJ07001_230	CJJ81176_0276		ICDCCJ07001_229	C8J_0225
ICDCCJ07001_271	JJD26997_1667		ICDCCJ07001_236	CJE0306		ICDCCJ07001_236	Cj0256		ICDCCJ07001_231	CJJ81176_0277		ICDCCJ07001_230	C8J_0226
ICDCCJ07001_272	JJD26997_1666		ICDCCJ07001_237	CJE0307		ICDCCJ07001_237	Cj0257		ICDCCJ07001_232	CJJ81176_0279		ICDCCJ07001_231	C8J_0227
ICDCCJ07001_280	JJD26997_1657		ICDCCJ07001_241	CJE0313		ICDCCJ07001_238	Cj0259		ICDCCJ07001_233	CJJ81176_0281		ICDCCJ07001_232	C8J_0229
ICDCCJ07001_281	JJD26997_1658		ICDCCJ07001_244	CJE0315		ICDCCJ07001_239	Cj0261c		ICDCCJ07001_234	CJJ81176_0281		ICDCCJ07001_233	C8J_0231
ICDCCJ07001_282	JJD26997_1656		ICDCCJ07001_245	CJE0316		ICDCCJ07001_240	Cj0262c		ICDCCJ07001_235	CJJ81176_0282		ICDCCJ07001_234	C8J_0231
ICDCCJ07001_283	JJD26997_1655		ICDCCJ07001_246	CJE0317		ICDCCJ07001_241	Cj0263		ICDCCJ07001_236	CJJ81176_0283		ICDCCJ07001_235	C8J_0232
ICDCCJ07001_284	JJD26997_1654		ICDCCJ07001_247	CJE0318		ICDCCJ07001_242	Cj0264c		ICDCCJ07001_237	CJJ81176_0284		ICDCCJ07001_236	C8J_0233
ICDCCJ07001_285	JJD26997_1652		ICDCCJ07001_248	CJE0320		ICDCCJ07001_243	Cj0265c		ICDCCJ07001_238	CJJ81176_0286		ICDCCJ07001_237	C8J_0234
ICDCCJ07001_286	JJD26997_1651		ICDCCJ07001_249	CJE0321		ICDCCJ07001_244	Cj0266c		ICDCCJ07001_239	CJJ81176_0288		ICDCCJ07001_238	C8J_0236
ICDCCJ07001_287	JJD26997_1648		ICDCCJ07001_250	CJE0322		ICDCCJ07001_245	Cj0267c		ICDCCJ07001_240	CJJ81176_0289		ICDCCJ07001_239	C8J_0238
ICDCCJ07001_288	JJD26997_1647		ICDCCJ07001_251	CJE0323		ICDCCJ07001_246	Cj0268c		ICDCCJ07001_241	CJJ81176_0290		ICDCCJ07001_240	C8J_0239
ICDCCJ07001_289	JJD26997_1646		ICDCCJ07001_252	CJE0324		ICDCCJ07001_247	Cj0269c		ICDCCJ07001_242	CJJ81176_0291		ICDCCJ07001_241	C8J_0240
ICDCCJ07001_290	JJD26997_1645		ICDCCJ07001_253	CJE0325		ICDCCJ07001_248	Cj0271		ICDCCJ07001_243	CJJ81176_0292		ICDCCJ07001_242	C8J_0241
ICDCCJ07001_291	JJD26997_1645		ICDCCJ07001_254	CJE0326		ICDCCJ07001_249	Cj0272		ICDCCJ07001_244	CJJ81176_0293		ICDCCJ07001_243	C8J_0242
ICDCCJ07001_292	JJD26997_1644		ICDCCJ07001_255	CJE0327		ICDCCJ07001_250	Cj0273		ICDCCJ07001_245	CJJ81176_0294		ICDCCJ07001_244	C8J_0243
ICDCCJ07001_293	JJD26997_1643		ICDCCJ07001_256	CJE0327		ICDCCJ07001_251	Cj0274		ICDCCJ07001_246	CJJ81176_0295		ICDCCJ07001_245	C8J_0244
ICDCCJ07001_294	JJD26997_1642		ICDCCJ07001_257	CJE0328		ICDCCJ07001_252	Cj0275		ICDCCJ07001_247	CJJ81176_0296		ICDCCJ07001_246	C8J_0245
ICDCCJ07001_295	JJD26997_1641		ICDCCJ07001_258	CJE0329		ICDCCJ07001_253	Cj0276		ICDCCJ07001_248	CJJ81176_0298		ICDCCJ07001_247	C8J_0246
ICDCCJ07001_296	JJD26997_1640		ICDCCJ07001_259	CJE0330		ICDCCJ07001_254	Cj0277		ICDCCJ07001_249	CJJ81176_0299		ICDCCJ07001_248	C8J_0248
ICDCCJ07001_297	JJD26997_1638		ICDCCJ07001_260	CJE0331		ICDCCJ07001_255	Cj0279		ICDCCJ07001_250	CJJ81176_0300		ICDCCJ07001_249	C8J_0249
ICDCCJ07001_298	JJD26997_1634		ICDCCJ07001_261	CJE0332		ICDCCJ07001_256	Cj0279		ICDCCJ07001_251	CJJ81176_0301		ICDCCJ07001_250	C8J_0250
ICDCCJ07001_299	JJD26997_1632		ICDCCJ07001_262	CJE0333		ICDCCJ07001_257	Cj0280		ICDCCJ07001_252	CJJ81176_0302		ICDCCJ07001_251	C8J_0251
ICDCCJ07001_301	JJD26997_1630		ICDCCJ07001_263	CJE0334		ICDCCJ07001_258	Cj0281c		ICDCCJ07001_253	CJJ81176_0303		ICDCCJ07001_252	C8J_0252
ICDCCJ07001_302	JJD26997_1629		ICDCCJ07001_264	CJE0335		ICDCCJ07001_259	Cj0282c		ICDCCJ07001_254	CJJ81176_0304		ICDCCJ07001_253	C8J_0253
ICDCCJ07001_303	JJD26997_1627		ICDCCJ07001_265	CJE0336		ICDCCJ07001_260	Cj0283c		ICDCCJ07001_255	CJJ81176_0305		ICDCCJ07001_254	C8J_0254
ICDCCJ07001_304	JJD26997_1626		ICDCCJ07001_266	CJE0337		ICDCCJ07001_261	Cj0284c		ICDCCJ07001_256	CJJ81176_0305		ICDCCJ07001_255	C8J_0255
ICDCCJ07001_305	JJD26997_1624		ICDCCJ07001_268	CJE0339		ICDCCJ07001_262	Cj0285c		ICDCCJ07001_257	CJJ81176_0306		ICDCCJ07001_256	C8J_0255
ICDCCJ07001_306	JJD26997_1623		ICDCCJ07001_269	CJE0340		ICDCCJ07001_263	Cj0286c		ICDCCJ07001_258	CJJ81176_0307		ICDCCJ07001_257	C8J_0256
ICDCCJ07001_307	JJD26997_1622		ICDCCJ07001_270	CJE0341		ICDCCJ07001_264	Cj0287c		ICDCCJ07001_259	CJJ81176_0308		ICDCCJ07001_258	C8J_0257
ICDCCJ07001_308	JJD26997_1621		ICDCCJ07001_271	CJE0342		ICDCCJ07001_265	Cj0288c		ICDCCJ07001_260	CJJ81176_0309		ICDCCJ07001_259	C8J_0258
ICDCCJ07001_309	JJD26997_1620		ICDCCJ07001_272	CJE0343		ICDCCJ07001_266	Cj0289c		ICDCCJ07001_261	CJJ81176_0310		ICDCCJ07001_260	C8J_0259
ICDCCJ07001_312	JJD26997_1618		ICDCCJ07001_273	CJE0345		ICDCCJ07001_267	Cj0291c		ICDCCJ07001_262	CJJ81176_0311		ICDCCJ07001_261	C8J_0260
ICDCCJ07001_313	JJD26997_1617		ICDCCJ07001_274	CJE0346		ICDCCJ07001_268	Cj0293		ICDCCJ07001_263	CJJ81176_0312		ICDCCJ07001_262	C8J_0261
ICDCCJ07001_314	JJD26997_1616		ICDCCJ07001_275	CJE0347		ICDCCJ07001_269	Cj0294		ICDCCJ07001_264	CJJ81176_0313		ICDCCJ07001_263	C8J_0262
ICDCCJ07001_315	JJD26997_1614		ICDCCJ07001_276	CJE0348		ICDCCJ07001_270	Cj0296c		ICDCCJ07001_265	CJJ81176_0314		ICDCCJ07001_264	C8J_0263
ICDCCJ07001_316	JJD26997_1613		ICDCCJ07001_277	CJE0349		ICDCCJ07001_271	Cj0297c		ICDCCJ07001_266	CJJ81176_0315		ICDCCJ07001_265	C8J_0264
ICDCCJ07001_317	JJD26997_1612		ICDCCJ07001_278	CJE0350		ICDCCJ07001_272	Cj0298c		ICDCCJ07001_267	CJJ81176_0316		ICDCCJ07001_266	C8J_0268
ICDCCJ07001_318	JJD26997_1611		ICDCCJ07001_279	CJE0351		ICDCCJ07001_280	Cj0307		ICDCCJ07001_268	CJJ81176_0317		ICDCCJ07001_267	C8J_0269
ICDCCJ07001_319	JJD26997_1610		ICDCCJ07001_280	CJE0352		ICDCCJ07001_281	Cj0308c		ICDCCJ07001_269	CJJ81176_0318		ICDCCJ07001_268	C8J_0270
ICDCCJ07001_321	JJD26997_1607		ICDCCJ07001_281	CJE0353		ICDCCJ07001_282	Cj0309c		ICDCCJ07001_270	CJJ81176_0319		ICDCCJ07001_269	C8J_0271
ICDCCJ07001_322	JJD26997_1605		ICDCCJ07001_282	CJE0354		ICDCCJ07001_283	Cj0310c		ICDCCJ07001_271	CJJ81176_0320		ICDCCJ07001_270	C8J_0273
ICDCCJ07001_323	JJD26997_1606		ICDCCJ07001_283	CJE0355		ICDCCJ07001_284	Cj0311		ICDCCJ07001_272	CJJ81176_0321		ICDCCJ07001_271	C8J_0274
ICDCCJ07001_324	JJD26997_1603		ICDCCJ07001_284	CJE0356		ICDCCJ07001_285	Cj0313		ICDCCJ07001_273	CJJ81176_0322		ICDCCJ07001_272	C8J_0275
ICDCCJ07001_325	JJD26997_1602		ICDCCJ07001_285	CJE0358		ICDCCJ07001_286	Cj0314		ICDCCJ07001_274	CJJ81176_0323		ICDCCJ07001_280	C8J_0284
ICDCCJ07001_326	JJD26997_1601		ICDCCJ07001_286	CJE0359		ICDCCJ07001_287	Cj0315		ICDCCJ07001_275	CJJ81176_0324		ICDCCJ07001_281	C8J_0285
ICDCCJ07001_328	JJD26997_1597		ICDCCJ07001_287	CJE0360		ICDCCJ07001_288	Cj0316		ICDCCJ07001_276	CJJ81176_0325		ICDCCJ07001_282	C8J_0286
ICDCCJ07001_329	JJD26997_1596		ICDCCJ07001_288	CJE0361		ICDCCJ07001_289	Cj0317		ICDCCJ07001_277	CJJ81176_0326		ICDCCJ07001_283	C8J_0287
ICDCCJ07001_330	JJD26997_1594		ICDCCJ07001_289	CJE0362		ICDCCJ07001_290	Cj0318		ICDCCJ07001_278	CJJ81176_0327		ICDCCJ07001_284	C8J_0288
ICDCCJ07001_333	JJD26997_1591		ICDCCJ07001_290	CJE0363		ICDCCJ07001_291	Cj0318		ICDCCJ07001_279	CJJ81176_0328		ICDCCJ07001_285	C8J_0290
ICDCCJ07001_334	JJD26997_1591		ICDCCJ07001_291	CJE0363		ICDCCJ07001_292	Cj0319		ICDCCJ07001_280	CJJ81176_0329		ICDCCJ07001_286	C8J_0291
ICDCCJ07001_335	JJD26997_1590		ICDCCJ07001_292	CJE0364		ICDCCJ07001_293	Cj0320		ICDCCJ07001_281	CJJ81176_0330		ICDCCJ07001_287	C8J_0292
ICDCCJ07001_336	JJD26997_1589		ICDCCJ07001_293	CJE0365		ICDCCJ07001_294	Cj0321		ICDCCJ07001_282	CJJ81176_0331		ICDCCJ07001_288	C8J_0293
ICDCCJ07001_337	JJD26997_1588		ICDCCJ07001_294	CJE0366		ICDCCJ07001_295	Cj0322		ICDCCJ07001_283	CJJ81176_0332		ICDCCJ07001_289	C8J_0294
ICDCCJ07001_338	JJD26997_1586		ICDCCJ07001_295	CJE0367		ICDCCJ07001_296	Cj0323		ICDCCJ07001_284	CJJ81176_0333		ICDCCJ07001_290	C8J_0295
ICDCCJ07001_339	JJD26997_1585		ICDCCJ07001_296	CJE0368		ICDCCJ07001_297	Cj0324		ICDCCJ07001_285	CJJ81176_0335		ICDCCJ07001_291	C8J_0295
ICDCCJ07001_340	JJD26997_1584		ICDCCJ07001_297	CJE0369		ICDCCJ07001_298	Cj0325		ICDCCJ07001_286	CJJ81176_0336		ICDCCJ07001_292	C8J_0296
ICDCCJ07001_341	JJD26997_1583		ICDCCJ07001_298	CJE0370		ICDCCJ07001_299	Cj0326		ICDCCJ07001_287	CJJ81176_0337		ICDCCJ07001_293	C8J_0297
ICDCCJ07001_342	JJD26997_1582		ICDCCJ07001_299	CJE0371		ICDCCJ07001_300	Cj0327		ICDCCJ07001_288	CJJ81176_0338		ICDCCJ07001_294	C8J_0298
ICDCCJ07001_343	JJD26997_1581		ICDCCJ07001_300	CJE0372		ICDCCJ07001_301	Cj0328c		ICDCCJ07001_289	CJJ81176_0339		ICDCCJ07001_295	C8J_0299
ICDCCJ07001_344	JJD26997_1579		ICDCCJ07001_301	CJE0373		ICDCCJ07001_302	Cj0329c		ICDCCJ07001_290	CJJ81176_0340		ICDCCJ07001_296	C8J_0300
ICDCCJ07001_345	JJD26997_1580		ICDCCJ07001_302	CJE0374		ICDCCJ07001_303	Cj0331c		ICDCCJ07001_291	CJJ81176_0340		ICDCCJ07001_297	C8J_0301
ICDCCJ07001_346	JJD26997_1578		ICDCCJ07001_303	CJE0376		ICDCCJ07001_304	Cj0332c		ICDCCJ07001_292	CJJ81176_0341		ICDCCJ07001_298	C8J_0302
ICDCCJ07001_348	JJD26997_1577		ICDCCJ07001_304	CJE0377		ICDCCJ07001_305	Cj0334		ICDCCJ07001_293	CJJ81176_0342		ICDCCJ07001_299	C8J_0303
ICDCCJ07001_349	JJD26997_1576		ICDCCJ07001_305	CJE0379		ICDCCJ07001_306	Cj0335		ICDCCJ07001_294	CJJ81176_0343		ICDCCJ07001_300	C8J_0304
ICDCCJ07001_350	JJD26997_1575		ICDCCJ07001_306	CJE0380		ICDCCJ07001_307	Cj0336c		ICDCCJ07001_295	CJJ81176_0344		ICDCCJ07001_301	C8J_0305
ICDCCJ07001_351	JJD26997_1574		ICDCCJ07001_307	CJE0381		ICDCCJ07001_308	Cj0337c		ICDCCJ07001_296	CJJ81176_0345		ICDCCJ07001_302	C8J_0306
ICDCCJ07001_352	JJD26997_1573		ICDCCJ07001_308	CJE0382		ICDCCJ07001_309	Cj0338c		ICDCCJ07001_297	CJJ81176_0346		ICDCCJ07001_303	C8J_0308
ICDCCJ07001_353	JJD26997_1572		ICDCCJ07001_309	CJE0383		ICDCCJ07001_310	Cj0339		ICDCCJ07001_298	CJJ81176_0347		ICDCCJ07001_304	C8J_0309
ICDCCJ07001_354	JJD26997_1571		ICDCCJ07001_310	CJE0384		ICDCCJ07001_311	Cj0340		ICDCCJ07001_299	CJJ81176_0348		ICDCCJ07001_305	C8J_0311
ICDCCJ07001_355	JJD26997_1570		ICDCCJ07001_311	CJE0385		ICDCCJ07001_312	Cj0341c		ICDCCJ07001_300	CJJ81176_0349		ICDCCJ07001_306	C8J_0312
ICDCCJ07001_356	JJD26997_1569		ICDCCJ07001_312	CJE0386		ICDCCJ07001_313	Cj0342c		ICDCCJ07001_301	CJJ81176_0350		ICDCCJ07001_307	C8J_0313
ICDCCJ07001_357	JJD26997_1568		ICDCCJ07001_313	CJE0390		ICDCCJ07001_314	Cj0343c		ICDCCJ07001_302	CJJ81176_0351		ICDCCJ07001_308	C8J_0314
ICDCCJ07001_358	JJD26997_1567		ICDCCJ07001_314	CJE0391		ICDCCJ07001_315	Cj0345		ICDCCJ07001_303	CJJ81176_0353		ICDCCJ07001_309	C8J_0315
ICDCCJ07001_359	JJD26997_1566		ICDCCJ07001_315	CJE0394		ICDCCJ07001_316	Cj0346		ICDCCJ07001_304	CJJ81176_0354		ICDCCJ07001_310	C8J_0316
ICDCCJ07001_360	JJD26997_1565		ICDCCJ07001_316	CJE0395		ICDCCJ07001_317	Cj0347		ICDCCJ07001_305	CJJ81176_0356		ICDCCJ07001_311	C8J_0317
ICDCCJ07001_361	JJD26997_1564		ICDCCJ07001_317	CJE0396		ICDCCJ07001_318	Cj0348		ICDCCJ07001_306	CJJ81176_0357		ICDCCJ07001_312	C8J_0318
ICDCCJ07001_362	JJD26997_1561		ICDCCJ07001_318	CJE0397		ICDCCJ07001_319	Cj0349		ICDCCJ07001_307	CJJ81176_0358		ICDCCJ07001_313	C8J_0319
ICDCCJ07001_363	JJD26997_1558		ICDCCJ07001_319	CJE0398		ICDCCJ07001_320	Cj0350		ICDCCJ07001_308	CJJ81176_0359		ICDCCJ07001_314	C8J_0320
ICDCCJ07001_364	JJD26997_1557		ICDCCJ07001_320	CJE0399		ICDCCJ07001_321	Cj0351		ICDCCJ07001_309	CJJ81176_0360		ICDCCJ07001_315	C8J_0322
ICDCCJ07001_365	JJD26997_1556		ICDCCJ07001_321	CJE0400		ICDCCJ07001_322	Cj0352		ICDCCJ07001_310	CJJ81176_0361		ICDCCJ07001_316	C8J_0323
ICDCCJ07001_366	JJD26997_1555		ICDCCJ07001_322	CJE0401		ICDCCJ07001_323	Cj0353c		ICDCCJ07001_311	CJJ81176_0364		ICDCCJ07001_317	C8J_0324
ICDCCJ07001_367	JJD26997_1554		ICDCCJ07001_323	CJE0402		ICDCCJ07001_324	Cj0355c		ICDCCJ07001_312	CJJ81176_0365		ICDCCJ07001_318	C8J_0325
ICDCCJ07001_368	JJD26997_1553		ICDCCJ07001_324	CJE0404		ICDCCJ07001_325	Cj0356c		ICDCCJ07001_313	CJJ81176_0366		ICDCCJ07001_319	C8J_0326
ICDCCJ07001_369	JJD26997_1552		ICDCCJ07001_325	CJE0405		ICDCCJ07001_326	Cj0357c		ICDCCJ07001_314	CJJ81176_0367		ICDCCJ07001_320	C8J_0327
ICDCCJ07001_370	JJD26997_1551		ICDCCJ07001_326	CJE0406		ICDCCJ07001_327	Cj0358		ICDCCJ07001_315	CJJ81176_0369		ICDCCJ07001_321	C8J_0328
ICDCCJ07001_371	JJD26997_1550		ICDCCJ07001_327	CJE0407		ICDCCJ07001_328	Cj0360		ICDCCJ07001_316	CJJ81176_0370		ICDCCJ07001_322	C8J_0329
ICDCCJ07001_372	JJD26997_1549		ICDCCJ07001_328	CJE0409		ICDCCJ07001_329	Cj0361		ICDCCJ07001_317	CJJ81176_0371		ICDCCJ07001_323	C8J_0330
ICDCCJ07001_373	JJD26997_1548		ICDCCJ07001_329	CJE0410		ICDCCJ07001_330	Cj0362		ICDCCJ07001_318	CJJ81176_0372		ICDCCJ07001_324	C8J_0332
ICDCCJ07001_374	JJD26997_1547		ICDCCJ07001_330	CJE0411		ICDCCJ07001_331	Cj0363c		ICDCCJ07001_319	CJJ81176_0373		ICDCCJ07001_325	C8J_0333
ICDCCJ07001_375	JJD26997_1546		ICDCCJ07001_331	CJE0412		ICDCCJ07001_332	Cj0365c		ICDCCJ07001_320	CJJ81176_0374		ICDCCJ07001_326	C8J_0334
ICDCCJ07001_376	JJD26997_1545		ICDCCJ07001_332	CJE0414		ICDCCJ07001_333	Cj0366c		ICDCCJ07001_321	CJJ81176_0375		ICDCCJ07001_327	C8J_0335
ICDCCJ07001_377	JJD26997_1544		ICDCCJ07001_333	CJE0415		ICDCCJ07001_334	Cj0366c		ICDCCJ07001_322	CJJ81176_0376		ICDCCJ07001_328	C8J_0336
ICDCCJ07001_381	JJD26997_1538		ICDCCJ07001_334	CJE0415		ICDCCJ07001_335	Cj0367c		ICDCCJ07001_323	CJJ81176_0377		ICDCCJ07001_329	C8J_0337
ICDCCJ07001_382	JJD26997_1537		ICDCCJ07001_335	CJE0416		ICDCCJ07001_336	Cj0368c		ICDCCJ07001_324	CJJ81176_0379		ICDCCJ07001_330	C8J_0338
ICDCCJ07001_383	JJD26997_1536		ICDCCJ07001_336	CJE0417		ICDCCJ07001_337	Cj0369c		ICDCCJ07001_325	CJJ81176_0380		ICDCCJ07001_331	C8J_0339
ICDCCJ07001_384	JJD26997_1535		ICDCCJ07001_337	CJE0418		ICDCCJ07001_338	Cj0371		ICDCCJ07001_326	CJJ81176_0381		ICDCCJ07001_332	C8J_0341
ICDCCJ07001_387	JJD26997_1529		ICDCCJ07001_338	CJE0420		ICDCCJ07001_339	Cj0372		ICDCCJ07001_327	CJJ81176_0382		ICDCCJ07001_333	C8J_0342
ICDCCJ07001_388	JJD26997_1528		ICDCCJ07001_339	CJE0421		ICDCCJ07001_340	Cj0373		ICDCCJ07001_328	CJJ81176_0383		ICDCCJ07001_334	C8J_0342
ICDCCJ07001_390	JJD26997_1527		ICDCCJ07001_340	CJE0422		ICDCCJ07001_341	Cj0374		ICDCCJ07001_329	CJJ81176_0384		ICDCCJ07001_335	C8J_0343
ICDCCJ07001_391	JJD26997_1526		ICDCCJ07001_341	CJE0423		ICDCCJ07001_342	Cj0375		ICDCCJ07001_330	CJJ81176_0385		ICDCCJ07001_336	C8J_0344
ICDCCJ07001_392	JJD26997_1525		ICDCCJ07001_342	CJE0424		ICDCCJ07001_343	Cj0376		ICDCCJ07001_331	CJJ81176_0386		ICDCCJ07001_337	C8J_0345
ICDCCJ07001_398	JJD26997_1512		ICDCCJ07001_343	CJE0425		ICDCCJ07001_344	Cj0377		ICDCCJ07001_332	CJJ81176_0388		ICDCCJ07001_338	C8J_0347
ICDCCJ07001_399	JJD26997_1511		ICDCCJ07001_344	CJE0426		ICDCCJ07001_345	Cj0378c		ICDCCJ07001_333	CJJ81176_0389		ICDCCJ07001_339	C8J_0348
ICDCCJ07001_400	JJD26997_1510		ICDCCJ07001_345	CJE0427		ICDCCJ07001_346	Cj0379c		ICDCCJ07001_334	CJJ81176_0389		ICDCCJ07001_340	C8J_0349
ICDCCJ07001_401	JJD26997_1509		ICDCCJ07001_346	CJE0428		ICDCCJ07001_347	Cj0380c		ICDCCJ07001_335	CJJ81176_0390		ICDCCJ07001_341	C8J_0350
ICDCCJ07001_402	JJD26997_1508		ICDCCJ07001_347	CJE0429		ICDCCJ07001_348	Cj0381c		ICDCCJ07001_336	CJJ81176_0391		ICDCCJ07001_342	C8J_0351
ICDCCJ07001_404	JJD26997_1503		ICDCCJ07001_348	CJE0430		ICDCCJ07001_349	Cj0382c		ICDCCJ07001_337	CJJ81176_0392		ICDCCJ07001_343	C8J_0352
ICDCCJ07001_406	JJD26997_1497		ICDCCJ07001_349	CJE0431		ICDCCJ07001_350	Cj0383c		ICDCCJ07001_338	CJJ81176_0395		ICDCCJ07001_344	C8J_0353
ICDCCJ07001_407	JJD26997_1495		ICDCCJ07001_350	CJE0432		ICDCCJ07001_351	Cj0384c		ICDCCJ07001_339	CJJ81176_0396		ICDCCJ07001_345	C8J_0354
ICDCCJ07001_408	JJD26997_1494		ICDCCJ07001_351	CJE0433		ICDCCJ07001_352	Cj0385c		ICDCCJ07001_340	CJJ81176_0397		ICDCCJ07001_346	C8J_0355
ICDCCJ07001_409	JJD26997_1493		ICDCCJ07001_352	CJE0434		ICDCCJ07001_353	Cj0386		ICDCCJ07001_341	CJJ81176_0398		ICDCCJ07001_348	C8J_0356
ICDCCJ07001_410	JJD26997_1492		ICDCCJ07001_353	CJE0435		ICDCCJ07001_354	Cj0387		ICDCCJ07001_342	CJJ81176_0399		ICDCCJ07001_349	C8J_0357
ICDCCJ07001_412	JJD26997_1488		ICDCCJ07001_354	CJE0436		ICDCCJ07001_355	Cj0388		ICDCCJ07001_343	CJJ81176_0400		ICDCCJ07001_350	C8J_0358
ICDCCJ07001_414	JJD26997_1485		ICDCCJ07001_355	CJE0437		ICDCCJ07001_356	Cj0389		ICDCCJ07001_344	CJJ81176_0401		ICDCCJ07001_351	C8J_0359
ICDCCJ07001_415	JJD26997_1486		ICDCCJ07001_356	CJE0438		ICDCCJ07001_357	Cj0390		ICDCCJ07001_345	CJJ81176_0402		ICDCCJ07001_352	C8J_0360
ICDCCJ07001_416	JJD26997_1484		ICDCCJ07001_357	CJE0439		ICDCCJ07001_358	Cj0391c		ICDCCJ07001_346	CJJ81176_0403		ICDCCJ07001_353	C8J_0361
ICDCCJ07001_417	JJD26997_1483		ICDCCJ07001_358	CJE0440		ICDCCJ07001_359	Cj0392c		ICDCCJ07001_348	CJJ81176_0404		ICDCCJ07001_354	C8J_0362
ICDCCJ07001_419	JJD26997_1481		ICDCCJ07001_359	CJE0441		ICDCCJ07001_360	Cj0393c		ICDCCJ07001_349	CJJ81176_0405		ICDCCJ07001_355	C8J_0363
ICDCCJ07001_420	JJD26997_1479		ICDCCJ07001_360	CJE0442		ICDCCJ07001_361	Cj0394c		ICDCCJ07001_350	CJJ81176_0406		ICDCCJ07001_356	C8J_0364
ICDCCJ07001_421	JJD26997_1478		ICDCCJ07001_361	CJE0443		ICDCCJ07001_362	Cj0396c		ICDCCJ07001_351	CJJ81176_0407		ICDCCJ07001_357	C8J_0365
ICDCCJ07001_422	JJD26997_1477		ICDCCJ07001_362	CJE0445		ICDCCJ07001_363	Cj0399		ICDCCJ07001_352	CJJ81176_0408		ICDCCJ07001_358	C8J_0366
ICDCCJ07001_423	JJD26997_1476		ICDCCJ07001_363	CJE0448		ICDCCJ07001_364	Cj0400		ICDCCJ07001_353	CJJ81176_0409		ICDCCJ07001_359	C8J_0367
ICDCCJ07001_424	JJD26997_1474		ICDCCJ07001_364	CJE0449		ICDCCJ07001_365	Cj0401		ICDCCJ07001_354	CJJ81176_0410		ICDCCJ07001_360	C8J_0368
ICDCCJ07001_425	JJD26997_1475		ICDCCJ07001_365	CJE0450		ICDCCJ07001_366	Cj0402		ICDCCJ07001_355	CJJ81176_0411		ICDCCJ07001_361	C8J_0369
ICDCCJ07001_426	JJD26997_1473		ICDCCJ07001_366	CJE0451		ICDCCJ07001_367	Cj0403		ICDCCJ07001_356	CJJ81176_0412		ICDCCJ07001_362	C8J_0371
ICDCCJ07001_427	JJD26997_1472		ICDCCJ07001_367	CJE0452		ICDCCJ07001_368	Cj0404		ICDCCJ07001_357	CJJ81176_0413		ICDCCJ07001_363	C8J_0374
ICDCCJ07001_428	JJD26997_1471		ICDCCJ07001_368	CJE0453		ICDCCJ07001_369	Cj0405		ICDCCJ07001_358	CJJ81176_0414		ICDCCJ07001_364	C8J_0375
ICDCCJ07001_429	JJD26997_1470		ICDCCJ07001_369	CJE0454		ICDCCJ07001_370	Cj0406c		ICDCCJ07001_359	CJJ81176_0415		ICDCCJ07001_365	C8J_0376
ICDCCJ07001_434	JJD26997_1465		ICDCCJ07001_370	CJE0455		ICDCCJ07001_371	Cj0407		ICDCCJ07001_360	CJJ81176_0416		ICDCCJ07001_366	C8J_0377
ICDCCJ07001_436	JJD26997_1461		ICDCCJ07001_371	CJE0456		ICDCCJ07001_372	Cj0408		ICDCCJ07001_361	CJJ81176_0417		ICDCCJ07001_367	C8J_0378
ICDCCJ07001_437	JJD26997_1460		ICDCCJ07001_372	CJE0457		ICDCCJ07001_373	Cj0409		ICDCCJ07001_362	CJJ81176_0419		ICDCCJ07001_368	C8J_0379
ICDCCJ07001_438	JJD26997_1459		ICDCCJ07001_373	CJE0458		ICDCCJ07001_374	Cj0410		ICDCCJ07001_363	CJJ81176_0422		ICDCCJ07001_369	C8J_0380
ICDCCJ07001_439	JJD26997_1458		ICDCCJ07001_374	CJE0459		ICDCCJ07001_375	Cj0411		ICDCCJ07001_364	CJJ81176_0423		ICDCCJ07001_370	C8J_0381
ICDCCJ07001_440	JJD26997_1457		ICDCCJ07001_375	CJE0460		ICDCCJ07001_376	Cj0412		ICDCCJ07001_365	CJJ81176_0424		ICDCCJ07001_371	C8J_0382
ICDCCJ07001_443	JJD26997_1444		ICDCCJ07001_376	CJE0461		ICDCCJ07001_377	Cj0413		ICDCCJ07001_366	CJJ81176_0425		ICDCCJ07001_372	C8J_0383
ICDCCJ07001_444	JJD26997_1443		ICDCCJ07001_377	CJE0462		ICDCCJ07001_378	Cj0414		ICDCCJ07001_367	CJJ81176_0427		ICDCCJ07001_373	C8J_0384
ICDCCJ07001_445	JJD26997_1442		ICDCCJ07001_378	CJE0463		ICDCCJ07001_379	Cj0415		ICDCCJ07001_368	CJJ81176_0428		ICDCCJ07001_374	C8J_0385
ICDCCJ07001_447	JJD26997_1439		ICDCCJ07001_379	CJE0464		ICDCCJ07001_381	Cj0418c		ICDCCJ07001_369	CJJ81176_0429		ICDCCJ07001_375	C8J_0386
ICDCCJ07001_448	JJD26997_1438		ICDCCJ07001_380	CJE0466		ICDCCJ07001_382	Cj0419		ICDCCJ07001_370	CJJ81176_0430		ICDCCJ07001_376	C8J_0387
ICDCCJ07001_449	JJD26997_1437		ICDCCJ07001_381	CJE0467		ICDCCJ07001_383	Cj0420		ICDCCJ07001_371	CJJ81176_0431		ICDCCJ07001_377	C8J_0388
ICDCCJ07001_450	JJD26997_1436		ICDCCJ07001_382	CJE0468		ICDCCJ07001_384	Cj0421c		ICDCCJ07001_372	CJJ81176_0432		ICDCCJ07001_378	C8J_0389
ICDCCJ07001_451	JJD26997_1435		ICDCCJ07001_383	CJE0469		ICDCCJ07001_385	Cj0424		ICDCCJ07001_373	CJJ81176_0433		ICDCCJ07001_379	C8J_0390
ICDCCJ07001_452	JJD26997_1434		ICDCCJ07001_384	CJE0470		ICDCCJ07001_386	Cj0425		ICDCCJ07001_374	CJJ81176_0434		ICDCCJ07001_381	C8J_0393
ICDCCJ07001_453	JJD26997_1432		ICDCCJ07001_387	CJE0475		ICDCCJ07001_387	Cj0426		ICDCCJ07001_375	CJJ81176_0435		ICDCCJ07001_382	C8J_0394
ICDCCJ07001_454	JJD26997_1433		ICDCCJ07001_388	CJE0476		ICDCCJ07001_388	Cj0427		ICDCCJ07001_376	CJJ81176_0436		ICDCCJ07001_383	C8J_0395
ICDCCJ07001_455	JJD26997_1431		ICDCCJ07001_389	CJE0477		ICDCCJ07001_389	Cj0428		ICDCCJ07001_377	CJJ81176_0437		ICDCCJ07001_384	C8J_0396
ICDCCJ07001_456	JJD26997_1430		ICDCCJ07001_390	CJE0478		ICDCCJ07001_390	Cj0429c		ICDCCJ07001_378	CJJ81176_0438		ICDCCJ07001_387	C8J_0401
ICDCCJ07001_457	JJD26997_1429		ICDCCJ07001_391	CJE0480		ICDCCJ07001_391	Cj0430		ICDCCJ07001_379	CJJ81176_0439		ICDCCJ07001_388	C8J_0402
ICDCCJ07001_458	JJD26997_1428		ICDCCJ07001_392	CJE0481		ICDCCJ07001_392	Cj0431		ICDCCJ07001_381	CJJ81176_0441		ICDCCJ07001_389	C8J_0403
ICDCCJ07001_459	JJD26997_1427		ICDCCJ07001_398	CJE0482		ICDCCJ07001_398	Cj0432c		ICDCCJ07001_382	CJJ81176_0442		ICDCCJ07001_390	C8J_0404
ICDCCJ07001_460	JJD26997_1422		ICDCCJ07001_399	CJE0483		ICDCCJ07001_399	Cj0433c		ICDCCJ07001_383	CJJ81176_0443		ICDCCJ07001_391	C8J_0405
ICDCCJ07001_461	JJD26997_1420		ICDCCJ07001_400	CJE0484		ICDCCJ07001_400	Cj0434		ICDCCJ07001_384	CJJ81176_0444		ICDCCJ07001_392	C8J_0406
ICDCCJ07001_462	JJD26997_1419		ICDCCJ07001_401	CJE0485		ICDCCJ07001_401	Cj0435		ICDCCJ07001_387	CJJ81176_0446		ICDCCJ07001_398	C8J_0407
ICDCCJ07001_463	JJD26997_1417		ICDCCJ07001_402	CJE0486		ICDCCJ07001_402	Cj0436		ICDCCJ07001_388	CJJ81176_0447		ICDCCJ07001_399	C8J_0408
ICDCCJ07001_464	JJD26997_1416		ICDCCJ07001_403	CJE0488		ICDCCJ07001_403	Cj0437		ICDCCJ07001_389	CJJ81176_0448		ICDCCJ07001_400	C8J_0409
ICDCCJ07001_467	JJD26997_1413		ICDCCJ07001_404	CJE0489		ICDCCJ07001_404	Cj0438		ICDCCJ07001_390	CJJ81176_0449		ICDCCJ07001_401	C8J_0410
ICDCCJ07001_468	JJD26997_1413		ICDCCJ07001_405	CJE0490		ICDCCJ07001_405	Cj0439		ICDCCJ07001_391	CJJ81176_0450		ICDCCJ07001_402	C8J_0411
ICDCCJ07001_469	JJD26997_1412		ICDCCJ07001_406	CJE0491		ICDCCJ07001_406	Cj0440c		ICDCCJ07001_392	CJJ81176_0451		ICDCCJ07001_403	C8J_0412
ICDCCJ07001_470	JJD26997_1411		ICDCCJ07001_407	CJE0494		ICDCCJ07001_407	Cj0442		ICDCCJ07001_398	CJJ81176_0458		ICDCCJ07001_404	C8J_0413
ICDCCJ07001_472	JJD26997_1406		ICDCCJ07001_408	CJE0495		ICDCCJ07001_408	Cj0443		ICDCCJ07001_399	CJJ81176_0459		ICDCCJ07001_405	C8J_0414
ICDCCJ07001_473	JJD26997_1403		ICDCCJ07001_410	CJE0497		ICDCCJ07001_410	Cj0447		ICDCCJ07001_400	CJJ81176_0460		ICDCCJ07001_406	C8J_0415
ICDCCJ07001_474	JJD26997_1402		ICDCCJ07001_411	CJE0498		ICDCCJ07001_411	Cj0448c		ICDCCJ07001_401	CJJ81176_0461		ICDCCJ07001_407	C8J_0417
ICDCCJ07001_475	JJD26997_1401		ICDCCJ07001_412	CJE0501		ICDCCJ07001_412	Cj0451		ICDCCJ07001_402	CJJ81176_0462		ICDCCJ07001_408	C8J_0418
ICDCCJ07001_476	JJD26997_1400		ICDCCJ07001_413	CJE0502		ICDCCJ07001_413	Cj0452		ICDCCJ07001_403	CJJ81176_0463		ICDCCJ07001_409	C8J_0419
ICDCCJ07001_477	JJD26997_1400		ICDCCJ07001_414	CJE0503		ICDCCJ07001_414	Cj0453		ICDCCJ07001_404	CJJ81176_0464		ICDCCJ07001_410	C8J_0420
ICDCCJ07001_478	JJD26997_1399		ICDCCJ07001_415	CJE0504		ICDCCJ07001_415	Cj0454c		ICDCCJ07001_405	CJJ81176_0465		ICDCCJ07001_411	C8J_0421
ICDCCJ07001_479	JJD26997_1398		ICDCCJ07001_416	CJE0505		ICDCCJ07001_416	Cj0455c		ICDCCJ07001_406	CJJ81176_0466		ICDCCJ07001_412	C8J_0424
ICDCCJ07001_480	JJD26997_1397		ICDCCJ07001_417	CJE0506		ICDCCJ07001_417	Cj0456c		ICDCCJ07001_407	CJJ81176_0469		ICDCCJ07001_413	C8J_0425
ICDCCJ07001_481	JJD26997_1396		ICDCCJ07001_418	CJE0507		ICDCCJ07001_418	Cj0457c		ICDCCJ07001_408	CJJ81176_0470		ICDCCJ07001_414	C8J_0426
ICDCCJ07001_482	JJD26997_1395		ICDCCJ07001_419	CJE0508		ICDCCJ07001_419	Cj0458c		ICDCCJ07001_409	CJJ81176_0471		ICDCCJ07001_415	C8J_0427
ICDCCJ07001_483	JJD26997_1394		ICDCCJ07001_420	CJE0510		ICDCCJ07001_420	Cj0460		ICDCCJ07001_410	CJJ81176_0472		ICDCCJ07001_416	C8J_0428
ICDCCJ07001_484	JJD26997_1393		ICDCCJ07001_421	CJE0511		ICDCCJ07001_421	Cj0461c		ICDCCJ07001_411	CJJ81176_0473		ICDCCJ07001_417	C8J_0429
ICDCCJ07001_485	JJD26997_1392		ICDCCJ07001_422	CJE0512		ICDCCJ07001_422	Cj0462		ICDCCJ07001_412	CJJ81176_0476		ICDCCJ07001_418	C8J_0430
ICDCCJ07001_486	JJD26997_1390		ICDCCJ07001_423	CJE0513		ICDCCJ07001_423	Cj0463		ICDCCJ07001_413	CJJ81176_0477		ICDCCJ07001_419	C8J_0431
ICDCCJ07001_487	JJD26997_1389		ICDCCJ07001_424	CJE0514		ICDCCJ07001_424	Cj0464		ICDCCJ07001_414	CJJ81176_0478		ICDCCJ07001_420	C8J_0433
ICDCCJ07001_488	JJD26997_1388		ICDCCJ07001_425	CJE0515		ICDCCJ07001_425	Cj0465c		ICDCCJ07001_415	CJJ81176_0479		ICDCCJ07001_421	C8J_0434
ICDCCJ07001_489	JJD26997_1387		ICDCCJ07001_426	CJE0516		ICDCCJ07001_426	Cj0466		ICDCCJ07001_416	CJJ81176_0480		ICDCCJ07001_422	C8J_0435
ICDCCJ07001_490	JJD26997_1386		ICDCCJ07001_427	CJE0517		ICDCCJ07001_427	Cj0467		ICDCCJ07001_417	CJJ81176_0481		ICDCCJ07001_423	C8J_0436
ICDCCJ07001_491	JJD26997_1385		ICDCCJ07001_428	CJE0518		ICDCCJ07001_428	Cj0468		ICDCCJ07001_418	CJJ81176_0482		ICDCCJ07001_424	C8J_0437
ICDCCJ07001_492	JJD26997_1384		ICDCCJ07001_429	CJE0519		ICDCCJ07001_429	Cj0469		ICDCCJ07001_419	CJJ81176_0483		ICDCCJ07001_425	C8J_0438
ICDCCJ07001_493	JJD26997_1383		ICDCCJ07001_434	CJE0520		ICDCCJ07001_434	Cj0470		ICDCCJ07001_420	CJJ81176_0485		ICDCCJ07001_426	C8J_0439
ICDCCJ07001_494	JJD26997_1382		ICDCCJ07001_436	CJE0523		ICDCCJ07001_436	Cj0473		ICDCCJ07001_421	CJJ81176_0486		ICDCCJ07001_427	C8J_0440
ICDCCJ07001_495	JJD26997_1381		ICDCCJ07001_437	CJE0524		ICDCCJ07001_437	Cj0474		ICDCCJ07001_422	CJJ81176_0487		ICDCCJ07001_428	C8J_0441
ICDCCJ07001_496	JJD26997_1379		ICDCCJ07001_438	CJE0525		ICDCCJ07001_438	Cj0475		ICDCCJ07001_423	CJJ81176_0488		ICDCCJ07001_429	C8J_0442
ICDCCJ07001_497	JJD26997_1378		ICDCCJ07001_439	CJE0526		ICDCCJ07001_439	Cj0476		ICDCCJ07001_424	CJJ81176_0489		ICDCCJ07001_434	C8J_0443
ICDCCJ07001_498	JJD26997_1377		ICDCCJ07001_440	CJE0527		ICDCCJ07001_440	Cj0477		ICDCCJ07001_425	CJJ81176_0490		ICDCCJ07001_436	C8J_0446
ICDCCJ07001_499	JJD26997_1376		ICDCCJ07001_441	CJE0528		ICDCCJ07001_441	Cj0478		ICDCCJ07001_426	CJJ81176_0491		ICDCCJ07001_437	C8J_0447
ICDCCJ07001_502	JJD26997_1375		ICDCCJ07001_442	CJE0529		ICDCCJ07001_442	Cj0479		ICDCCJ07001_427	CJJ81176_0492		ICDCCJ07001_438	C8J_0448
ICDCCJ07001_504	JJD26997_1372		ICDCCJ07001_443	CJE0540		ICDCCJ07001_443	Cj0491		ICDCCJ07001_428	CJJ81176_0493		ICDCCJ07001_439	C8J_0449
ICDCCJ07001_505	JJD26997_1372		ICDCCJ07001_444	CJE0541		ICDCCJ07001_444	Cj0492		ICDCCJ07001_429	CJJ81176_0494		ICDCCJ07001_440	C8J_0450
ICDCCJ07001_508	JJD26997_1371		ICDCCJ07001_445	CJE0542		ICDCCJ07001_445	Cj0493		ICDCCJ07001_434	CJJ81176_0499		ICDCCJ07001_441	C8J_0451
ICDCCJ07001_520	JJD26997_1098		ICDCCJ07001_447	CJE0603		ICDCCJ07001_447	Cj0495		ICDCCJ07001_436	CJJ81176_0503		ICDCCJ07001_442	C8J_0452
ICDCCJ07001_522	JJD26997_1096		ICDCCJ07001_448	CJE0604		ICDCCJ07001_448	Cj0496		ICDCCJ07001_437	CJJ81176_0505		ICDCCJ07001_443	C8J_0453
ICDCCJ07001_523	JJD26997_1095		ICDCCJ07001_449	CJE0605		ICDCCJ07001_449	Cj0497		ICDCCJ07001_438	CJJ81176_0506		ICDCCJ07001_444	C8J_0454
ICDCCJ07001_524	JJD26997_1093		ICDCCJ07001_450	CJE0606		ICDCCJ07001_450	Cj0498		ICDCCJ07001_439	CJJ81176_0507		ICDCCJ07001_445	C8J_0455
ICDCCJ07001_525	JJD26997_1092		ICDCCJ07001_451	CJE0607		ICDCCJ07001_451	Cj0499		ICDCCJ07001_440	CJJ81176_0508		ICDCCJ07001_447	C8J_0457
ICDCCJ07001_526	JJD26997_1091		ICDCCJ07001_452	CJE0608		ICDCCJ07001_452	Cj0500		ICDCCJ07001_441	CJJ81176_0509		ICDCCJ07001_448	C8J_0458
ICDCCJ07001_528	JJD26997_1089		ICDCCJ07001_454	CJE0610		ICDCCJ07001_454	Cj0503c		ICDCCJ07001_442	CJJ81176_0510		ICDCCJ07001_449	C8J_0459
ICDCCJ07001_529	JJD26997_1088		ICDCCJ07001_455	CJE0611		ICDCCJ07001_455	Cj0504c		ICDCCJ07001_443	CJJ81176_0511		ICDCCJ07001_450	C8J_0460
ICDCCJ07001_530	JJD26997_1087		ICDCCJ07001_456	CJE0612		ICDCCJ07001_456	Cj0505c		ICDCCJ07001_444	CJJ81176_0512		ICDCCJ07001_451	C8J_0461
ICDCCJ07001_531	JJD26997_1086		ICDCCJ07001_457	CJE0613		ICDCCJ07001_457	Cj0506		ICDCCJ07001_445	CJJ81176_0513		ICDCCJ07001_452	C8J_0462
ICDCCJ07001_532	JJD26997_1085		ICDCCJ07001_458	CJE0614		ICDCCJ07001_458	Cj0507		ICDCCJ07001_447	CJJ81176_0516		ICDCCJ07001_454	C8J_0467
ICDCCJ07001_533	JJD26997_1084		ICDCCJ07001_459	CJE0615		ICDCCJ07001_459	Cj0508		ICDCCJ07001_448	CJJ81176_0517		ICDCCJ07001_455	C8J_0468
ICDCCJ07001_534	JJD26997_1083		ICDCCJ07001_460	CJE0616		ICDCCJ07001_460	Cj0509c		ICDCCJ07001_449	CJJ81176_0518		ICDCCJ07001_456	C8J_0469
ICDCCJ07001_536	JJD26997_1081		ICDCCJ07001_461	CJE0618		ICDCCJ07001_461	Cj0511		ICDCCJ07001_450	CJJ81176_0519		ICDCCJ07001_457	C8J_0470
ICDCCJ07001_537	JJD26997_1080		ICDCCJ07001_462	CJE0619		ICDCCJ07001_462	Cj0512		ICDCCJ07001_451	CJJ81176_0520		ICDCCJ07001_458	C8J_0471
ICDCCJ07001_538	JJD26997_1078		ICDCCJ07001_463	CJE0621		ICDCCJ07001_463	Cj0514		ICDCCJ07001_452	CJJ81176_0521		ICDCCJ07001_459	C8J_0472
ICDCCJ07001_539	JJD26997_1077		ICDCCJ07001_464	CJE0622		ICDCCJ07001_464	Cj0515		ICDCCJ07001_454	CJJ81176_0531		ICDCCJ07001_460	C8J_0473
ICDCCJ07001_540	JJD26997_1076		ICDCCJ07001_465	CJE0623		ICDCCJ07001_465	Cj0516		ICDCCJ07001_455	CJJ81176_0532		ICDCCJ07001_461	C8J_0475
ICDCCJ07001_541	JJD26997_1075		ICDCCJ07001_466	CJE0624		ICDCCJ07001_466	Cj0517		ICDCCJ07001_456	CJJ81176_0533		ICDCCJ07001_462	C8J_0476
ICDCCJ07001_542	JJD26997_1074		ICDCCJ07001_467	CJE0625		ICDCCJ07001_467	Cj0518		ICDCCJ07001_457	CJJ81176_0534		ICDCCJ07001_463	C8J_0478
ICDCCJ07001_543	JJD26997_1073		ICDCCJ07001_468	CJE0625		ICDCCJ07001_468	Cj0518		ICDCCJ07001_458	CJJ81176_0535		ICDCCJ07001_464	C8J_0479
ICDCCJ07001_544	JJD26997_1072		ICDCCJ07001_469	CJE0626		ICDCCJ07001_469	Cj0519		ICDCCJ07001_459	CJJ81176_0536		ICDCCJ07001_465	C8J_0480
ICDCCJ07001_545	JJD26997_1071		ICDCCJ07001_470	CJE0627		ICDCCJ07001_470	Cj0520		ICDCCJ07001_460	CJJ81176_0537		ICDCCJ07001_466	C8J_0481
ICDCCJ07001_546	JJD26997_1070		ICDCCJ07001_471	CJE0628		ICDCCJ07001_471	Cj0522		ICDCCJ07001_461	CJJ81176_0539		ICDCCJ07001_467	C8J_0482
ICDCCJ07001_547	JJD26997_1068		ICDCCJ07001_472	CJE0629		ICDCCJ07001_472	Cj0525c		ICDCCJ07001_462	CJJ81176_0540		ICDCCJ07001_468	C8J_0482
ICDCCJ07001_548	JJD26997_1069		ICDCCJ07001_473	CJE0631		ICDCCJ07001_473	Cj0527c		ICDCCJ07001_463	CJJ81176_0542		ICDCCJ07001_469	C8J_0483
ICDCCJ07001_550	JJD26997_1067		ICDCCJ07001_474	CJE0632		ICDCCJ07001_474	Cj0528c		ICDCCJ07001_464	CJJ81176_0543		ICDCCJ07001_470	C8J_0484
ICDCCJ07001_552	JJD26997_1065		ICDCCJ07001_475	CJE0633		ICDCCJ07001_475	Cj0529c		ICDCCJ07001_465	CJJ81176_0544		ICDCCJ07001_471	C8J_0485
ICDCCJ07001_553	JJD26997_1064		ICDCCJ07001_476	CJE0634		ICDCCJ07001_476	Cj0530		ICDCCJ07001_466	CJJ81176_0545		ICDCCJ07001_472	C8J_0486
ICDCCJ07001_554	JJD26997_1063		ICDCCJ07001_477	CJE0634		ICDCCJ07001_477	Cj0530		ICDCCJ07001_467	CJJ81176_0546		ICDCCJ07001_473	C8J_0488
ICDCCJ07001_555	JJD26997_1063		ICDCCJ07001_478	CJE0635		ICDCCJ07001_478	Cj0531		ICDCCJ07001_468	CJJ81176_0546		ICDCCJ07001_474	C8J_0489
ICDCCJ07001_556	JJD26997_1062		ICDCCJ07001_479	CJE0636		ICDCCJ07001_479	Cj0532		ICDCCJ07001_469	CJJ81176_0547		ICDCCJ07001_475	C8J_0490
ICDCCJ07001_557	JJD26997_1061		ICDCCJ07001_480	CJE0637		ICDCCJ07001_480	Cj0533		ICDCCJ07001_470	CJJ81176_0548		ICDCCJ07001_476	C8J_0491
ICDCCJ07001_558	JJD26997_1061		ICDCCJ07001_481	CJE0638		ICDCCJ07001_481	Cj0534		ICDCCJ07001_471	CJJ81176_0549		ICDCCJ07001_477	C8J_0491
ICDCCJ07001_559	JJD26997_1060		ICDCCJ07001_482	CJE0639		ICDCCJ07001_482	Cj0535		ICDCCJ07001_472	CJJ81176_0550		ICDCCJ07001_478	C8J_0492
ICDCCJ07001_560	JJD26997_1059		ICDCCJ07001_483	CJE0640		ICDCCJ07001_483	Cj0536		ICDCCJ07001_473	CJJ81176_0552		ICDCCJ07001_479	C8J_0493
ICDCCJ07001_561	JJD26997_1058		ICDCCJ07001_484	CJE0641		ICDCCJ07001_484	Cj0537		ICDCCJ07001_474	CJJ81176_0553		ICDCCJ07001_480	C8J_0494
ICDCCJ07001_562	JJD26997_1056		ICDCCJ07001_485	CJE0642		ICDCCJ07001_485	Cj0538		ICDCCJ07001_475	CJJ81176_0554		ICDCCJ07001_481	C8J_0495
ICDCCJ07001_563	JJD26997_1055		ICDCCJ07001_486	CJE0644		ICDCCJ07001_486	Cj0540		ICDCCJ07001_476	CJJ81176_0555		ICDCCJ07001_482	C8J_0496
ICDCCJ07001_564	JJD26997_1054		ICDCCJ07001_487	CJE0645		ICDCCJ07001_487	Cj0541		ICDCCJ07001_477	CJJ81176_0555		ICDCCJ07001_483	C8J_0497
ICDCCJ07001_565	JJD26997_1053		ICDCCJ07001_488	CJE0646		ICDCCJ07001_488	Cj0542		ICDCCJ07001_478	CJJ81176_0556		ICDCCJ07001_484	C8J_0498
ICDCCJ07001_568	JJD26997_1050		ICDCCJ07001_489	CJE0647		ICDCCJ07001_489	Cj0543		ICDCCJ07001_479	CJJ81176_0557		ICDCCJ07001_485	C8J_0499
ICDCCJ07001_569	JJD26997_1049		ICDCCJ07001_490	CJE0648		ICDCCJ07001_490	Cj0544		ICDCCJ07001_480	CJJ81176_0558		ICDCCJ07001_486	C8J_0501
ICDCCJ07001_570	JJD26997_1048		ICDCCJ07001_491	CJE0649		ICDCCJ07001_491	Cj0545		ICDCCJ07001_481	CJJ81176_0559		ICDCCJ07001_487	C8J_0502
ICDCCJ07001_571	JJD26997_1047		ICDCCJ07001_492	CJE0650		ICDCCJ07001_492	Cj0546		ICDCCJ07001_482	CJJ81176_0560		ICDCCJ07001_488	C8J_0503
ICDCCJ07001_572	JJD26997_1046		ICDCCJ07001_493	CJE0651		ICDCCJ07001_493	Cj0547		ICDCCJ07001_483	CJJ81176_0561		ICDCCJ07001_489	C8J_0504
ICDCCJ07001_573	JJD26997_1044		ICDCCJ07001_494	CJE0652		ICDCCJ07001_494	Cj0548		ICDCCJ07001_484	CJJ81176_0562		ICDCCJ07001_490	C8J_0505
ICDCCJ07001_574	JJD26997_1043		ICDCCJ07001_495	CJE0653		ICDCCJ07001_495	Cj0549		ICDCCJ07001_485	CJJ81176_0563		ICDCCJ07001_491	C8J_0506
ICDCCJ07001_575	JJD26997_1042		ICDCCJ07001_496	CJE0655		ICDCCJ07001_496	Cj0551		ICDCCJ07001_486	CJJ81176_0565		ICDCCJ07001_492	C8J_0507
ICDCCJ07001_576	JJD26997_1369		ICDCCJ07001_497	CJE0656		ICDCCJ07001_497	Cj0552		ICDCCJ07001_487	CJJ81176_0566		ICDCCJ07001_493	C8J_0508
ICDCCJ07001_577	JJD26997_1368		ICDCCJ07001_498	CJE0657		ICDCCJ07001_498	Cj0553		ICDCCJ07001_488	CJJ81176_0567		ICDCCJ07001_494	C8J_0509
ICDCCJ07001_578	JJD26997_1367		ICDCCJ07001_499	CJE0658		ICDCCJ07001_499	Cj0554		ICDCCJ07001_489	CJJ81176_0568		ICDCCJ07001_495	C8J_0510
ICDCCJ07001_579	JJD26997_1366		ICDCCJ07001_500	CJE0659		ICDCCJ07001_500	Cj0555		ICDCCJ07001_490	CJJ81176_0569		ICDCCJ07001_496	C8J_0512
ICDCCJ07001_580	JJD26997_1365		ICDCCJ07001_501	CJE0660		ICDCCJ07001_501	Cj0556		ICDCCJ07001_491	CJJ81176_0570		ICDCCJ07001_497	C8J_0513
ICDCCJ07001_581	JJD26997_1364		ICDCCJ07001_502	CJE0661		ICDCCJ07001_502	Cj0557c		ICDCCJ07001_492	CJJ81176_0571		ICDCCJ07001_498	C8J_0514
ICDCCJ07001_583	JJD26997_1362		ICDCCJ07001_503	CJE0662		ICDCCJ07001_503	Cj0558c		ICDCCJ07001_493	CJJ81176_0572		ICDCCJ07001_499	C8J_0515
ICDCCJ07001_584	JJD26997_1361		ICDCCJ07001_504	CJE0663		ICDCCJ07001_504	Cj0559		ICDCCJ07001_494	CJJ81176_0573		ICDCCJ07001_500	C8J_0516
ICDCCJ07001_585	JJD26997_1360		ICDCCJ07001_505	CJE0663		ICDCCJ07001_505	Cj0559		ICDCCJ07001_495	CJJ81176_0574		ICDCCJ07001_501	C8J_0517
ICDCCJ07001_586	JJD26997_1359		ICDCCJ07001_507	CJE0666		ICDCCJ07001_506	Cj0560		ICDCCJ07001_496	CJJ81176_0576		ICDCCJ07001_502	C8J_0518
ICDCCJ07001_587	JJD26997_1358		ICDCCJ07001_508	CJE0667		ICDCCJ07001_507	Cj0561c		ICDCCJ07001_497	CJJ81176_0577		ICDCCJ07001_503	C8J_0519
ICDCCJ07001_588	JJD26997_1357		ICDCCJ07001_509	CJE0668		ICDCCJ07001_508	Cj0562		ICDCCJ07001_498	CJJ81176_0578		ICDCCJ07001_504	C8J_0520
ICDCCJ07001_589	JJD26997_1356		ICDCCJ07001_514	CJE0672		ICDCCJ07001_509	Cj0563		ICDCCJ07001_499	CJJ81176_0579		ICDCCJ07001_505	C8J_0520
ICDCCJ07001_590	JJD26997_1355		ICDCCJ07001_517	CJE0674		ICDCCJ07001_515	Cj0570		ICDCCJ07001_500	CJJ81176_0580		ICDCCJ07001_506	C8J_0521
ICDCCJ07001_591	JJD26997_1354		ICDCCJ07001_520	CJE0675		ICDCCJ07001_516	Cj0570		ICDCCJ07001_501	CJJ81176_0581		ICDCCJ07001_507	C8J_0522
ICDCCJ07001_592	JJD26997_1353		ICDCCJ07001_521	CJE0676		ICDCCJ07001_517	Cj0571		ICDCCJ07001_502	CJJ81176_0582		ICDCCJ07001_508	C8J_0523
ICDCCJ07001_593	JJD26997_1352		ICDCCJ07001_522	CJE0677		ICDCCJ07001_520	Cj0572		ICDCCJ07001_503	CJJ81176_0583		ICDCCJ07001_509	C8J_0524
ICDCCJ07001_594	JJD26997_1351		ICDCCJ07001_523	CJE0678		ICDCCJ07001_521	Cj0573		ICDCCJ07001_504	CJJ81176_0584		ICDCCJ07001_510	C8J_0526
ICDCCJ07001_595	JJD26997_1350		ICDCCJ07001_524	CJE0679		ICDCCJ07001_522	Cj0574		ICDCCJ07001_505	CJJ81176_0584		ICDCCJ07001_511	C8J_0526
ICDCCJ07001_596	JJD26997_1349		ICDCCJ07001_525	CJE0680		ICDCCJ07001_523	Cj0575		ICDCCJ07001_506	CJJ81176_0585		ICDCCJ07001_512	C8J_0527
ICDCCJ07001_597	JJD26997_1348		ICDCCJ07001_526	CJE0681		ICDCCJ07001_524	Cj0576		ICDCCJ07001_507	CJJ81176_0586		ICDCCJ07001_513	C8J_0528
ICDCCJ07001_598	JJD26997_1347		ICDCCJ07001_527	CJE0682		ICDCCJ07001_525	Cj0577c		ICDCCJ07001_508	CJJ81176_0587		ICDCCJ07001_514	C8J_0530
ICDCCJ07001_599	JJD26997_1346		ICDCCJ07001_528	CJE0683		ICDCCJ07001_526	Cj0578c		ICDCCJ07001_509	CJJ81176_0588		ICDCCJ07001_515	C8J_0531
ICDCCJ07001_600	JJD26997_1345		ICDCCJ07001_529	CJE0684		ICDCCJ07001_527	Cj0579c		ICDCCJ07001_510	CJJ81176_0590		ICDCCJ07001_516	C8J_0532
ICDCCJ07001_601	JJD26997_1341		ICDCCJ07001_530	CJE0685		ICDCCJ07001_528	Cj0580c		ICDCCJ07001_511	CJJ81176_0591		ICDCCJ07001_517	C8J_0533
ICDCCJ07001_602	JJD26997_1340		ICDCCJ07001_531	CJE0686		ICDCCJ07001_529	Cj0581		ICDCCJ07001_512	CJJ81176_0592		ICDCCJ07001_520	C8J_0534
ICDCCJ07001_603	JJD26997_1339		ICDCCJ07001_532	CJE0687		ICDCCJ07001_530	Cj0582		ICDCCJ07001_513	CJJ81176_0593		ICDCCJ07001_521	C8J_0535
ICDCCJ07001_604	JJD26997_1338		ICDCCJ07001_533	CJE0688		ICDCCJ07001_531	Cj0583		ICDCCJ07001_514	CJJ81176_0594		ICDCCJ07001_522	C8J_0536
ICDCCJ07001_605	JJD26997_1337		ICDCCJ07001_534	CJE0689		ICDCCJ07001_532	Cj0584		ICDCCJ07001_515	CJJ81176_0595		ICDCCJ07001_523	C8J_0537
ICDCCJ07001_606	JJD26997_1336		ICDCCJ07001_535	CJE0690		ICDCCJ07001_533	Cj0585		ICDCCJ07001_516	CJJ81176_0596		ICDCCJ07001_524	C8J_0538
ICDCCJ07001_607	JJD26997_1335		ICDCCJ07001_536	CJE0691		ICDCCJ07001_534	Cj0586		ICDCCJ07001_517	CJJ81176_0597		ICDCCJ07001_525	C8J_0539
ICDCCJ07001_608	JJD26997_1334		ICDCCJ07001_537	CJE0692		ICDCCJ07001_535	Cj0587		ICDCCJ07001_520	CJJ81176_0600		ICDCCJ07001_526	C8J_0540
ICDCCJ07001_609	JJD26997_1331		ICDCCJ07001_538	CJE0693		ICDCCJ07001_536	Cj0588		ICDCCJ07001_521	CJJ81176_0601		ICDCCJ07001_527	C8J_0541
ICDCCJ07001_610	JJD26997_1330		ICDCCJ07001_539	CJE0695		ICDCCJ07001_537	Cj0589		ICDCCJ07001_522	CJJ81176_0602		ICDCCJ07001_528	C8J_0542
ICDCCJ07001_611	JJD26997_1329		ICDCCJ07001_540	CJE0696		ICDCCJ07001_538	Cj0590		ICDCCJ07001_523	CJJ81176_0603		ICDCCJ07001_529	C8J_0543
ICDCCJ07001_619	JJD26997_1327		ICDCCJ07001_541	CJE0697		ICDCCJ07001_539	Cj0592c		ICDCCJ07001_524	CJJ81176_0604		ICDCCJ07001_530	C8J_0544
ICDCCJ07001_620	JJD26997_1323		ICDCCJ07001_542	CJE0698		ICDCCJ07001_540	Cj0593c		ICDCCJ07001_525	CJJ81176_0605		ICDCCJ07001_531	C8J_0545
ICDCCJ07001_621	JJD26997_1322		ICDCCJ07001_543	CJE0699		ICDCCJ07001_541	Cj0594c		ICDCCJ07001_526	CJJ81176_0606		ICDCCJ07001_532	C8J_0546
ICDCCJ07001_623	JJD26997_1321		ICDCCJ07001_544	CJE0700		ICDCCJ07001_542	Cj0595c		ICDCCJ07001_527	CJJ81176_0607		ICDCCJ07001_533	C8J_0547
ICDCCJ07001_624	JJD26997_1320		ICDCCJ07001_545	CJE0701		ICDCCJ07001_543	Cj0596		ICDCCJ07001_528	CJJ81176_0608		ICDCCJ07001_534	C8J_0548
ICDCCJ07001_625	JJD26997_1319		ICDCCJ07001_546	CJE0702		ICDCCJ07001_544	Cj0597		ICDCCJ07001_529	CJJ81176_0609		ICDCCJ07001_535	C8J_0549
ICDCCJ07001_626	JJD26997_1318		ICDCCJ07001_547	CJE0703		ICDCCJ07001_545	Cj0598		ICDCCJ07001_530	CJJ81176_0610		ICDCCJ07001_536	C8J_0550
ICDCCJ07001_627	JJD26997_1314		ICDCCJ07001_548	CJE0704		ICDCCJ07001_546	Cj0599		ICDCCJ07001_531	CJJ81176_0611		ICDCCJ07001_537	C8J_0551
ICDCCJ07001_628	JJD26997_1315		ICDCCJ07001_549	CJE0705		ICDCCJ07001_547	Cj0600		ICDCCJ07001_532	CJJ81176_0612		ICDCCJ07001_538	C8J_0552
ICDCCJ07001_629	JJD26997_1313		ICDCCJ07001_550	CJE0706		ICDCCJ07001_548	Cj0601c		ICDCCJ07001_533	CJJ81176_0613		ICDCCJ07001_539	C8J_0554
ICDCCJ07001_630	JJD26997_1312		ICDCCJ07001_551	CJE0707		ICDCCJ07001_549	Cj0602c		ICDCCJ07001_534	CJJ81176_0614		ICDCCJ07001_540	C8J_0555
ICDCCJ07001_631	JJD26997_1311		ICDCCJ07001_552	CJE0708		ICDCCJ07001_550	Cj0603c		ICDCCJ07001_535	CJJ81176_0615		ICDCCJ07001_541	C8J_0556
ICDCCJ07001_632	JJD26997_1310		ICDCCJ07001_553	CJE0709		ICDCCJ07001_551	Cj0604		ICDCCJ07001_536	CJJ81176_0616		ICDCCJ07001_542	C8J_0557
ICDCCJ07001_633	JJD26997_1309		ICDCCJ07001_554	CJE0710		ICDCCJ07001_552	Cj0605		ICDCCJ07001_537	CJJ81176_0617		ICDCCJ07001_543	C8J_0558
ICDCCJ07001_634	JJD26997_1308		ICDCCJ07001_555	CJE0710		ICDCCJ07001_553	Cj0606		ICDCCJ07001_538	CJJ81176_0618		ICDCCJ07001_544	C8J_0559
ICDCCJ07001_635	JJD26997_1307		ICDCCJ07001_556	CJE0711		ICDCCJ07001_554	Cj0607		ICDCCJ07001_539	CJJ81176_0620		ICDCCJ07001_545	C8J_0560
ICDCCJ07001_636	JJD26997_1306		ICDCCJ07001_557	CJE0712		ICDCCJ07001_555	Cj0607		ICDCCJ07001_540	CJJ81176_0621		ICDCCJ07001_546	C8J_0561
ICDCCJ07001_637	JJD26997_1305		ICDCCJ07001_558	CJE0712		ICDCCJ07001_556	Cj0608		ICDCCJ07001_541	CJJ81176_0622		ICDCCJ07001_547	C8J_0562
ICDCCJ07001_638	JJD26997_1304		ICDCCJ07001_559	CJE0713		ICDCCJ07001_557	Cj0609c		ICDCCJ07001_542	CJJ81176_0623		ICDCCJ07001_548	C8J_0563
ICDCCJ07001_639	JJD26997_1303		ICDCCJ07001_560	CJE0714		ICDCCJ07001_558	Cj0609c		ICDCCJ07001_543	CJJ81176_0624		ICDCCJ07001_549	C8J_0564
ICDCCJ07001_640	JJD26997_1302		ICDCCJ07001_561	CJE0715		ICDCCJ07001_559	Cj0610c		ICDCCJ07001_544	CJJ81176_0625		ICDCCJ07001_550	C8J_0565
ICDCCJ07001_641	JJD26997_1301		ICDCCJ07001_562	CJE0716		ICDCCJ07001_560	Cj0611c		ICDCCJ07001_545	CJJ81176_0626		ICDCCJ07001_551	C8J_0566
ICDCCJ07001_642	JJD26997_1300		ICDCCJ07001_563	CJE0717		ICDCCJ07001_561	Cj0612c		ICDCCJ07001_546	CJJ81176_0627		ICDCCJ07001_552	C8J_0567
ICDCCJ07001_643	JJD26997_1299		ICDCCJ07001_564	CJE0718		ICDCCJ07001_562	Cj0613		ICDCCJ07001_547	CJJ81176_0628		ICDCCJ07001_553	C8J_0568
ICDCCJ07001_644	JJD26997_1298		ICDCCJ07001_565	CJE0719		ICDCCJ07001_563	Cj0614		ICDCCJ07001_548	CJJ81176_0629		ICDCCJ07001_554	C8J_0569
ICDCCJ07001_645	JJD26997_1297		ICDCCJ07001_568	CJE0722		ICDCCJ07001_564	Cj0615		ICDCCJ07001_549	CJJ81176_0630		ICDCCJ07001_555	C8J_0569
ICDCCJ07001_646	JJD26997_1294		ICDCCJ07001_569	CJE0723		ICDCCJ07001_565	Cj0616		ICDCCJ07001_550	CJJ81176_0631		ICDCCJ07001_556	C8J_0570
ICDCCJ07001_647	JJD26997_1293		ICDCCJ07001_570	CJE0724		ICDCCJ07001_568	Cj0619		ICDCCJ07001_551	CJJ81176_0632		ICDCCJ07001_557	C8J_0571
ICDCCJ07001_648	JJD26997_1292		ICDCCJ07001_571	CJE0725		ICDCCJ07001_569	Cj0620		ICDCCJ07001_552	CJJ81176_0634		ICDCCJ07001_558	C8J_0571
ICDCCJ07001_650	JJD26997_1290		ICDCCJ07001_572	CJE0726		ICDCCJ07001_570	Cj0621		ICDCCJ07001_553	CJJ81176_0635		ICDCCJ07001_559	C8J_0572
ICDCCJ07001_651	JJD26997_1289		ICDCCJ07001_573	CJE0728		ICDCCJ07001_571	Cj0622		ICDCCJ07001_554	CJJ81176_0636		ICDCCJ07001_560	C8J_0573
ICDCCJ07001_652	JJD26997_1288		ICDCCJ07001_574	CJE0729		ICDCCJ07001_572	Cj0623		ICDCCJ07001_555	CJJ81176_0636		ICDCCJ07001_561	C8J_0574
ICDCCJ07001_653	JJD26997_1288		ICDCCJ07001_575	CJE0730		ICDCCJ07001_573	Cj0625		ICDCCJ07001_556	CJJ81176_0637		ICDCCJ07001_562	C8J_0575
ICDCCJ07001_654	JJD26997_1287		ICDCCJ07001_576	CJE0733		ICDCCJ07001_574	Cj0626		ICDCCJ07001_557	CJJ81176_0638		ICDCCJ07001_563	C8J_0576
ICDCCJ07001_655	JJD26997_1286		ICDCCJ07001_577	CJE0734		ICDCCJ07001_575	Cj0627		ICDCCJ07001_558	CJJ81176_0638		ICDCCJ07001_564	C8J_0577
ICDCCJ07001_656	JJD26997_1285		ICDCCJ07001_578	CJE0735		ICDCCJ07001_576	Cj0630c		ICDCCJ07001_559	CJJ81176_0639		ICDCCJ07001_565	C8J_0578
ICDCCJ07001_657	JJD26997_1284		ICDCCJ07001_579	CJE0736		ICDCCJ07001_577	Cj0631c		ICDCCJ07001_560	CJJ81176_0640		ICDCCJ07001_568	C8J_0579
ICDCCJ07001_658	JJD26997_1283		ICDCCJ07001_580	CJE0737		ICDCCJ07001_578	Cj0632		ICDCCJ07001_561	CJJ81176_0641		ICDCCJ07001_569	C8J_0580
ICDCCJ07001_700	JJD26997_1282		ICDCCJ07001_581	CJE0738		ICDCCJ07001_579	Cj0633		ICDCCJ07001_562	CJJ81176_0642		ICDCCJ07001_570	C8J_0581
ICDCCJ07001_701	JJD26997_1280		ICDCCJ07001_582	CJE0739		ICDCCJ07001_580	Cj0634		ICDCCJ07001_563	CJJ81176_0643		ICDCCJ07001_571	C8J_0582
ICDCCJ07001_709	JJD26997_1277		ICDCCJ07001_583	CJE0740		ICDCCJ07001_581	Cj0635		ICDCCJ07001_564	CJJ81176_0644		ICDCCJ07001_572	C8J_0583
ICDCCJ07001_721	JJD26997_1262		ICDCCJ07001_584	CJE0741		ICDCCJ07001_582	Cj0636		ICDCCJ07001_565	CJJ81176_0645		ICDCCJ07001_573	C8J_0585
ICDCCJ07001_722	JJD26997_1261		ICDCCJ07001_585	CJE0742		ICDCCJ07001_583	Cj0637c		ICDCCJ07001_568	CJJ81176_0648		ICDCCJ07001_574	C8J_0586
ICDCCJ07001_723	JJD26997_1260		ICDCCJ07001_586	CJE0743		ICDCCJ07001_584	Cj0638c		ICDCCJ07001_569	CJJ81176_0649		ICDCCJ07001_575	C8J_0587
ICDCCJ07001_724	JJD26997_1259		ICDCCJ07001_587	CJE0744		ICDCCJ07001_585	Cj0639c		ICDCCJ07001_570	CJJ81176_0650		ICDCCJ07001_576	C8J_0589
ICDCCJ07001_725	JJD26997_1258		ICDCCJ07001_588	CJE0745		ICDCCJ07001_586	Cj0640c		ICDCCJ07001_571	CJJ81176_0651		ICDCCJ07001_577	C8J_0590
ICDCCJ07001_733	JJD26997_1252		ICDCCJ07001_589	CJE0746		ICDCCJ07001_587	Cj0641		ICDCCJ07001_572	CJJ81176_0652		ICDCCJ07001_578	C8J_0591
ICDCCJ07001_734	JJD26997_1250		ICDCCJ07001_590	CJE0747		ICDCCJ07001_588	Cj0642		ICDCCJ07001_573	CJJ81176_0654		ICDCCJ07001_579	C8J_0592
ICDCCJ07001_735	JJD26997_1249		ICDCCJ07001_591	CJE0748		ICDCCJ07001_589	Cj0643		ICDCCJ07001_574	CJJ81176_0655		ICDCCJ07001_580	C8J_0593
ICDCCJ07001_736	JJD26997_1248		ICDCCJ07001_592	CJE0749		ICDCCJ07001_590	Cj0644		ICDCCJ07001_575	CJJ81176_0656		ICDCCJ07001_581	C8J_0594
ICDCCJ07001_737	JJD26997_1247		ICDCCJ07001_593	CJE0750		ICDCCJ07001_591	Cj0645		ICDCCJ07001_576	CJJ81176_0658		ICDCCJ07001_582	C8J_0595
ICDCCJ07001_738	JJD26997_1246		ICDCCJ07001_594	CJE0751		ICDCCJ07001_592	Cj0646		ICDCCJ07001_577	CJJ81176_0659		ICDCCJ07001_583	C8J_0596
ICDCCJ07001_739	JJD26997_1245		ICDCCJ07001_595	CJE0752		ICDCCJ07001_593	Cj0647		ICDCCJ07001_578	CJJ81176_0660		ICDCCJ07001_584	C8J_0597
ICDCCJ07001_740	JJD26997_1244		ICDCCJ07001_596	CJE0753		ICDCCJ07001_594	Cj0648		ICDCCJ07001_579	CJJ81176_0661		ICDCCJ07001_585	C8J_0598
ICDCCJ07001_741	JJD26997_1243		ICDCCJ07001_597	CJE0754		ICDCCJ07001_595	Cj0649		ICDCCJ07001_580	CJJ81176_0662		ICDCCJ07001_586	C8J_0599
ICDCCJ07001_742	JJD26997_1242		ICDCCJ07001_598	CJE0755		ICDCCJ07001_596	Cj0650		ICDCCJ07001_581	CJJ81176_0663		ICDCCJ07001_587	C8J_0600
ICDCCJ07001_743	JJD26997_1241		ICDCCJ07001_599	CJE0756		ICDCCJ07001_597	Cj0651		ICDCCJ07001_582	CJJ81176_0664		ICDCCJ07001_588	C8J_0601
ICDCCJ07001_744	JJD26997_1240		ICDCCJ07001_600	CJE0757		ICDCCJ07001_598	Cj0652		ICDCCJ07001_583	CJJ81176_0665		ICDCCJ07001_589	C8J_0602
ICDCCJ07001_745	JJD26997_1239		ICDCCJ07001_601	CJE0759		ICDCCJ07001_599	Cj0653c		ICDCCJ07001_584	CJJ81176_0666		ICDCCJ07001_590	C8J_0603
ICDCCJ07001_746	JJD26997_1238		ICDCCJ07001_602	CJE0761		ICDCCJ07001_602	Cj0659c		ICDCCJ07001_585	CJJ81176_0667		ICDCCJ07001_591	C8J_0604
ICDCCJ07001_747	JJD26997_1237		ICDCCJ07001_604	CJE0763		ICDCCJ07001_603	Cj0660c		ICDCCJ07001_586	CJJ81176_0668		ICDCCJ07001_592	C8J_0605
ICDCCJ07001_748	JJD26997_1237		ICDCCJ07001_605	CJE0764		ICDCCJ07001_604	Cj0661c		ICDCCJ07001_587	CJJ81176_0669		ICDCCJ07001_593	C8J_0606
ICDCCJ07001_749	JJD26997_1236		ICDCCJ07001_606	CJE0765		ICDCCJ07001_605	Cj0662c		ICDCCJ07001_588	CJJ81176_0670		ICDCCJ07001_594	C8J_0607
ICDCCJ07001_750	JJD26997_1235		ICDCCJ07001_607	CJE0766		ICDCCJ07001_606	Cj0663c		ICDCCJ07001_589	CJJ81176_0671		ICDCCJ07001_595	C8J_0608
ICDCCJ07001_752	JJD26997_1232		ICDCCJ07001_608	CJE0767		ICDCCJ07001_607	Cj0664c		ICDCCJ07001_590	CJJ81176_0672		ICDCCJ07001_596	C8J_0609
ICDCCJ07001_759	JJD26997_1226		ICDCCJ07001_609	CJE0769		ICDCCJ07001_608	Cj0665c		ICDCCJ07001_591	CJJ81176_0673		ICDCCJ07001_597	C8J_0610
ICDCCJ07001_760	JJD26997_1223		ICDCCJ07001_610	CJE0770		ICDCCJ07001_609	Cj0668		ICDCCJ07001_592	CJJ81176_0674		ICDCCJ07001_598	C8J_0611
ICDCCJ07001_761	JJD26997_1222		ICDCCJ07001_611	CJE0771		ICDCCJ07001_610	Cj0669		ICDCCJ07001_593	CJJ81176_0675		ICDCCJ07001_599	C8J_0612
ICDCCJ07001_762	JJD26997_1220		ICDCCJ07001_612	CJE0772		ICDCCJ07001_611	Cj0670		ICDCCJ07001_594	CJJ81176_0676		ICDCCJ07001_600	C8J_0613
ICDCCJ07001_763	JJD26997_1221		ICDCCJ07001_619	CJE0778		ICDCCJ07001_612	Cj0671		ICDCCJ07001_595	CJJ81176_0677		ICDCCJ07001_601	C8J_0614
ICDCCJ07001_764	JJD26997_1219		ICDCCJ07001_620	CJE0781		ICDCCJ07001_615	Cj0677		ICDCCJ07001_596	CJJ81176_0678		ICDCCJ07001_602	C8J_0615
ICDCCJ07001_765	JJD26997_1218		ICDCCJ07001_621	CJE0782		ICDCCJ07001_616	Cj0679		ICDCCJ07001_597	CJJ81176_0679		ICDCCJ07001_603	C8J_0616
ICDCCJ07001_768	JJD26997_1216		ICDCCJ07001_622	CJE0783		ICDCCJ07001_617	Cj0679		ICDCCJ07001_598	CJJ81176_0680		ICDCCJ07001_604	C8J_0617
ICDCCJ07001_769	JJD26997_1214		ICDCCJ07001_623	CJE0785		ICDCCJ07001_618	Cj0679		ICDCCJ07001_599	CJJ81176_0681		ICDCCJ07001_605	C8J_0618
ICDCCJ07001_770	JJD26997_1212		ICDCCJ07001_624	CJE0786		ICDCCJ07001_619	Cj0680c		ICDCCJ07001_600	CJJ81176_0682		ICDCCJ07001_606	C8J_0619
ICDCCJ07001_771	JJD26997_1211		ICDCCJ07001_625	CJE0787		ICDCCJ07001_620	Cj0683		ICDCCJ07001_601	CJJ81176_0684		ICDCCJ07001_607	C8J_0620
ICDCCJ07001_772	JJD26997_1210		ICDCCJ07001_626	CJE0788		ICDCCJ07001_621	Cj0684		ICDCCJ07001_602	CJJ81176_0686		ICDCCJ07001_608	C8J_0621
ICDCCJ07001_773	JJD26997_1209		ICDCCJ07001_627	CJE0790		ICDCCJ07001_622	Cj0685c		ICDCCJ07001_603	CJJ81176_0687		ICDCCJ07001_609	C8J_0623
ICDCCJ07001_774	JJD26997_1208		ICDCCJ07001_628	CJE0791		ICDCCJ07001_623	Cj0686		ICDCCJ07001_604	CJJ81176_0688		ICDCCJ07001_610	C8J_0624
ICDCCJ07001_775	JJD26997_1208		ICDCCJ07001_629	CJE0792		ICDCCJ07001_624	Cj0687c		ICDCCJ07001_605	CJJ81176_0689		ICDCCJ07001_611	C8J_0625
ICDCCJ07001_776	JJD26997_1207		ICDCCJ07001_630	CJE0793		ICDCCJ07001_625	Cj0688		ICDCCJ07001_606	CJJ81176_0690		ICDCCJ07001_612	C8J_0626
ICDCCJ07001_777	JJD26997_1206		ICDCCJ07001_631	CJE0794		ICDCCJ07001_626	Cj0689		ICDCCJ07001_607	CJJ81176_0691		ICDCCJ07001_613	C8J_0628
ICDCCJ07001_778	JJD26997_1205		ICDCCJ07001_632	CJE0795		ICDCCJ07001_627	Cj0691		ICDCCJ07001_608	CJJ81176_0692		ICDCCJ07001_614	C8J_0628
ICDCCJ07001_779	JJD26997_1204		ICDCCJ07001_633	CJE0796		ICDCCJ07001_628	Cj0692c		ICDCCJ07001_609	CJJ81176_0694		ICDCCJ07001_615	C8J_0629
ICDCCJ07001_780	JJD26997_1203		ICDCCJ07001_634	CJE0797		ICDCCJ07001_629	Cj0693c		ICDCCJ07001_610	CJJ81176_0695		ICDCCJ07001_616	C8J_0631
ICDCCJ07001_781	JJD26997_1202		ICDCCJ07001_635	CJE0798		ICDCCJ07001_630	Cj0694		ICDCCJ07001_611	CJJ81176_0696		ICDCCJ07001_617	C8J_0631
ICDCCJ07001_782	JJD26997_1201		ICDCCJ07001_636	CJE0800		ICDCCJ07001_631	Cj0695		ICDCCJ07001_612	CJJ81176_0697		ICDCCJ07001_618	C8J_0631
ICDCCJ07001_783	JJD26997_1200		ICDCCJ07001_637	CJE0801		ICDCCJ07001_632	Cj0696		ICDCCJ07001_613	CJJ81176_0699		ICDCCJ07001_619	C8J_0632
ICDCCJ07001_784	JJD26997_1199		ICDCCJ07001_638	CJE0802		ICDCCJ07001_633	Cj0697		ICDCCJ07001_614	CJJ81176_0699		ICDCCJ07001_620	C8J_0635
ICDCCJ07001_785	JJD26997_1198		ICDCCJ07001_640	CJE0804		ICDCCJ07001_634	Cj0698		ICDCCJ07001_615	CJJ81176_0700		ICDCCJ07001_621	C8J_0636
ICDCCJ07001_786	JJD26997_1197		ICDCCJ07001_641	CJE0805		ICDCCJ07001_635	Cj0699c		ICDCCJ07001_616	CJJ81176_0702		ICDCCJ07001_622	C8J_0652
ICDCCJ07001_789	JJD26997_1195		ICDCCJ07001_642	CJE0806		ICDCCJ07001_636	Cj0700		ICDCCJ07001_617	CJJ81176_0702		ICDCCJ07001_623	C8J_0654
ICDCCJ07001_790	JJD26997_1193		ICDCCJ07001_643	CJE0807		ICDCCJ07001_637	Cj0701		ICDCCJ07001_618	CJJ81176_0702		ICDCCJ07001_624	C8J_0655
ICDCCJ07001_791	JJD26997_1192		ICDCCJ07001_644	CJE0808		ICDCCJ07001_638	Cj0702		ICDCCJ07001_619	CJJ81176_0703		ICDCCJ07001_625	C8J_0656
ICDCCJ07001_792	JJD26997_1191		ICDCCJ07001_645	CJE0809		ICDCCJ07001_639	Cj0703		ICDCCJ07001_620	CJJ81176_0706		ICDCCJ07001_626	C8J_0657
ICDCCJ07001_793	JJD26997_1190		ICDCCJ07001_646	CJE0812		ICDCCJ07001_640	Cj0704		ICDCCJ07001_621	CJJ81176_0707		ICDCCJ07001_627	C8J_0658
ICDCCJ07001_794	JJD26997_1189		ICDCCJ07001_647	CJE0813		ICDCCJ07001_641	Cj0705		ICDCCJ07001_622	CJJ81176_0708		ICDCCJ07001_628	C8J_0659
ICDCCJ07001_795	JJD26997_1188		ICDCCJ07001_648	CJE0814		ICDCCJ07001_642	Cj0706		ICDCCJ07001_623	CJJ81176_0709		ICDCCJ07001_629	C8J_0660
ICDCCJ07001_796	JJD26997_1186		ICDCCJ07001_649	CJE0815		ICDCCJ07001_643	Cj0707		ICDCCJ07001_624	CJJ81176_0710		ICDCCJ07001_630	C8J_0661
ICDCCJ07001_797	JJD26997_1187		ICDCCJ07001_650	CJE0816		ICDCCJ07001_644	Cj0708		ICDCCJ07001_625	CJJ81176_0711		ICDCCJ07001_631	C8J_0662
ICDCCJ07001_798	JJD26997_1185		ICDCCJ07001_651	CJE0817		ICDCCJ07001_645	Cj0709		ICDCCJ07001_626	CJJ81176_0712		ICDCCJ07001_632	C8J_0663
ICDCCJ07001_799	JJD26997_1183		ICDCCJ07001_652	CJE0818		ICDCCJ07001_646	Cj0712		ICDCCJ07001_627	CJJ81176_0714		ICDCCJ07001_633	C8J_0664
ICDCCJ07001_800	JJD26997_1184		ICDCCJ07001_653	CJE0818		ICDCCJ07001_647	Cj0713		ICDCCJ07001_628	CJJ81176_0715		ICDCCJ07001_634	C8J_0665
ICDCCJ07001_801	JJD26997_1182		ICDCCJ07001_654	CJE0819		ICDCCJ07001_648	Cj0714		ICDCCJ07001_629	CJJ81176_0716		ICDCCJ07001_635	C8J_0666
ICDCCJ07001_802	JJD26997_1181		ICDCCJ07001_655	CJE0820		ICDCCJ07001_649	Cj0715		ICDCCJ07001_630	CJJ81176_0717		ICDCCJ07001_636	C8J_0667
ICDCCJ07001_803	JJD26997_0984		ICDCCJ07001_656	CJE0821		ICDCCJ07001_650	Cj0716		ICDCCJ07001_631	CJJ81176_0718		ICDCCJ07001_637	C8J_0668
ICDCCJ07001_804	JJD26997_0985		ICDCCJ07001_657	CJE0822		ICDCCJ07001_651	Cj0717		ICDCCJ07001_632	CJJ81176_0719		ICDCCJ07001_638	C8J_0669
ICDCCJ07001_805	JJD26997_0987		ICDCCJ07001_658	CJE0823		ICDCCJ07001_652	Cj0718		ICDCCJ07001_633	CJJ81176_0720		ICDCCJ07001_639	C8J_0670
ICDCCJ07001_806	JJD26997_0986		ICDCCJ07001_661	CJE0270		ICDCCJ07001_653	Cj0718		ICDCCJ07001_634	CJJ81176_0721		ICDCCJ07001_640	C8J_0671
ICDCCJ07001_807	JJD26997_0988		ICDCCJ07001_662	CJE0270		ICDCCJ07001_654	Cj0719c		ICDCCJ07001_635	CJJ81176_0722		ICDCCJ07001_641	C8J_0672
ICDCCJ07001_808	JJD26997_0990		ICDCCJ07001_663	CJE0269		ICDCCJ07001_655	Cj0720c		ICDCCJ07001_636	CJJ81176_0723		ICDCCJ07001_642	C8J_0673
ICDCCJ07001_809	JJD26997_0992		ICDCCJ07001_665	CJE0265		ICDCCJ07001_656	Cj0721c		ICDCCJ07001_637	CJJ81176_0724		ICDCCJ07001_643	C8J_0674
ICDCCJ07001_810	JJD26997_0994		ICDCCJ07001_666	CJE0261		ICDCCJ07001_657	Cj0722c		ICDCCJ07001_638	CJJ81176_0725		ICDCCJ07001_644	C8J_0675
ICDCCJ07001_811	JJD26997_0995		ICDCCJ07001_667	CJE0259		ICDCCJ07001_658	Cj0723c		ICDCCJ07001_639	CJJ81176_0726		ICDCCJ07001_645	C8J_0676
ICDCCJ07001_812	JJD26997_0995		ICDCCJ07001_668	CJE0258		ICDCCJ07001_700	Cj0725c		ICDCCJ07001_640	CJJ81176_0727		ICDCCJ07001_646	C8J_0679
ICDCCJ07001_813	JJD26997_0997		ICDCCJ07001_669	CJE0256		ICDCCJ07001_701	Cj0726c		ICDCCJ07001_641	CJJ81176_0728		ICDCCJ07001_647	C8J_0680
ICDCCJ07001_814	JJD26997_0998		ICDCCJ07001_670	CJE0254		ICDCCJ07001_702	Cj0727		ICDCCJ07001_642	CJJ81176_0729		ICDCCJ07001_648	C8J_0681
ICDCCJ07001_815	JJD26997_0999		ICDCCJ07001_671	CJE0252		ICDCCJ07001_703	Cj0728		ICDCCJ07001_643	CJJ81176_0730		ICDCCJ07001_649	C8J_0682
ICDCCJ07001_816	JJD26997_1000		ICDCCJ07001_673	CJE0250		ICDCCJ07001_704	Cj0729		ICDCCJ07001_644	CJJ81176_0731		ICDCCJ07001_650	C8J_0683
ICDCCJ07001_817	JJD26997_1001		ICDCCJ07001_674	CJE0249		ICDCCJ07001_705	Cj0730		ICDCCJ07001_645	CJJ81176_0732		ICDCCJ07001_651	C8J_0684
ICDCCJ07001_818	JJD26997_1002		ICDCCJ07001_675	CJE0248		ICDCCJ07001_706	Cj0731		ICDCCJ07001_646	CJJ81176_0735		ICDCCJ07001_652	C8J_0685
ICDCCJ07001_819	JJD26997_1003		ICDCCJ07001_676	CJE0247		ICDCCJ07001_707	Cj0732		ICDCCJ07001_647	CJJ81176_0736		ICDCCJ07001_653	C8J_0685
ICDCCJ07001_820	JJD26997_1004		ICDCCJ07001_677	CJE0246		ICDCCJ07001_708	Cj0733		ICDCCJ07001_648	CJJ81176_0737		ICDCCJ07001_654	C8J_0686
ICDCCJ07001_821	JJD26997_1005		ICDCCJ07001_678	CJE0245		ICDCCJ07001_709	Cj0734c		ICDCCJ07001_649	CJJ81176_0738		ICDCCJ07001_655	C8J_0687
ICDCCJ07001_822	JJD26997_1006		ICDCCJ07001_679	CJE0244		ICDCCJ07001_710	Cj0736		ICDCCJ07001_650	CJJ81176_0739		ICDCCJ07001_656	C8J_0688
ICDCCJ07001_823	JJD26997_1007		ICDCCJ07001_680	CJE0243		ICDCCJ07001_712	Cj0741		ICDCCJ07001_651	CJJ81176_0740		ICDCCJ07001_657	C8J_0689
ICDCCJ07001_825	JJD26997_1009		ICDCCJ07001_681	CJE0241		ICDCCJ07001_721	Cj0753c		ICDCCJ07001_652	CJJ81176_0741		ICDCCJ07001_658	C8J_0690
ICDCCJ07001_826	JJD26997_1011		ICDCCJ07001_682	CJE0240		ICDCCJ07001_722	Cj0755		ICDCCJ07001_653	CJJ81176_0741		ICDCCJ07001_696	C8J_0645
ICDCCJ07001_827	JJD26997_1012		ICDCCJ07001_683	CJE0237		ICDCCJ07001_723	Cj0757		ICDCCJ07001_654	CJJ81176_0742		ICDCCJ07001_697	C8J_0647
ICDCCJ07001_828	JJD26997_1013		ICDCCJ07001_684	CJE0236		ICDCCJ07001_724	Cj0758		ICDCCJ07001_655	CJJ81176_0743		ICDCCJ07001_700	C8J_0692
ICDCCJ07001_829	JJD26997_1014		ICDCCJ07001_685	CJE0233		ICDCCJ07001_725	Cj0759		ICDCCJ07001_656	CJJ81176_0744		ICDCCJ07001_701	C8J_0693
ICDCCJ07001_831	JJD26997_1021		ICDCCJ07001_686	CJE0232		ICDCCJ07001_732	Cj0760		ICDCCJ07001_657	CJJ81176_0745		ICDCCJ07001_702	C8J_0694
ICDCCJ07001_834	JJD26997_1026		ICDCCJ07001_688	CJE0230		ICDCCJ07001_733	Cj0761		ICDCCJ07001_658	CJJ81176_0746		ICDCCJ07001_703	C8J_0695
ICDCCJ07001_835	JJD26997_1027		ICDCCJ07001_689	CJE0229		ICDCCJ07001_734	Cj0762c		ICDCCJ07001_700	CJJ81176_0748		ICDCCJ07001_704	C8J_0696
ICDCCJ07001_836	JJD26997_1028		ICDCCJ07001_690	CJE0228		ICDCCJ07001_735	Cj0763c		ICDCCJ07001_701	CJJ81176_0749		ICDCCJ07001_705	C8J_0697
ICDCCJ07001_837	JJD26997_1030		ICDCCJ07001_691	CJE0227		ICDCCJ07001_736	Cj0764c		ICDCCJ07001_702	CJJ81176_0750		ICDCCJ07001_706	C8J_0698
ICDCCJ07001_838	JJD26997_1031		ICDCCJ07001_692	CJE0226		ICDCCJ07001_738	Cj0766c		ICDCCJ07001_703	CJJ81176_0751		ICDCCJ07001_707	C8J_0699
ICDCCJ07001_841	JJD26997_0925		ICDCCJ07001_695	CJE0222		ICDCCJ07001_739	Cj0767c		ICDCCJ07001_704	CJJ81176_0752		ICDCCJ07001_708	C8J_0700
ICDCCJ07001_842	JJD26997_0925		ICDCCJ07001_696	CJE0220		ICDCCJ07001_740	Cj0768c		ICDCCJ07001_705	CJJ81176_0753		ICDCCJ07001_709	C8J_0701
ICDCCJ07001_843	JJD26997_0924		ICDCCJ07001_698	CJE0215		ICDCCJ07001_741	Cj0769c		ICDCCJ07001_706	CJJ81176_0754		ICDCCJ07001_710	C8J_0703
ICDCCJ07001_844	JJD26997_0924		ICDCCJ07001_700	CJE0825		ICDCCJ07001_742	Cj0770c		ICDCCJ07001_707	CJJ81176_0755		ICDCCJ07001_713	C8J_0706
ICDCCJ07001_845	JJD26997_0923		ICDCCJ07001_701	CJE0826		ICDCCJ07001_743	Cj0771c		ICDCCJ07001_708	CJJ81176_0756		ICDCCJ07001_714	C8J_0706
ICDCCJ07001_846	JJD26997_0922		ICDCCJ07001_702	CJE0827		ICDCCJ07001_744	Cj0772c		ICDCCJ07001_709	CJJ81176_0757		ICDCCJ07001_723	C8J_0708
ICDCCJ07001_847	JJD26997_0921		ICDCCJ07001_703	CJE0828		ICDCCJ07001_745	Cj0773c		ICDCCJ07001_710	CJJ81176_0759		ICDCCJ07001_724	C8J_0709
ICDCCJ07001_848	JJD26997_0920		ICDCCJ07001_704	CJE0829		ICDCCJ07001_746	Cj0774c		ICDCCJ07001_711	CJJ81176_0761		ICDCCJ07001_725	C8J_0710
ICDCCJ07001_849	JJD26997_0919		ICDCCJ07001_705	CJE0830		ICDCCJ07001_747	Cj0775c		ICDCCJ07001_712	CJJ81176_0763		ICDCCJ07001_732	C8J_0711
ICDCCJ07001_850	JJD26997_0918		ICDCCJ07001_706	CJE0831		ICDCCJ07001_748	Cj0775c		ICDCCJ07001_713	CJJ81176_0764		ICDCCJ07001_733	C8J_0712
ICDCCJ07001_851	JJD26997_0918		ICDCCJ07001_707	CJE0832		ICDCCJ07001_749	Cj0776c		ICDCCJ07001_714	CJJ81176_0765		ICDCCJ07001_734	C8J_0713
ICDCCJ07001_852	JJD26997_0917		ICDCCJ07001_708	CJE0833		ICDCCJ07001_750	Cj0777		ICDCCJ07001_723	CJJ81176_0773		ICDCCJ07001_735	C8J_0714
ICDCCJ07001_853	JJD26997_0916		ICDCCJ07001_709	CJE0834		ICDCCJ07001_751	Cj0778		ICDCCJ07001_724	CJJ81176_0774		ICDCCJ07001_736	C8J_0715
ICDCCJ07001_854	JJD26997_0915		ICDCCJ07001_712	CJE0840		ICDCCJ07001_752	Cj0779		ICDCCJ07001_725	CJJ81176_0775		ICDCCJ07001_737	C8J_0716
ICDCCJ07001_855	JJD26997_0914		ICDCCJ07001_713	CJE0841		ICDCCJ07001_753	Cj0780		ICDCCJ07001_726	CJJ81176_0776		ICDCCJ07001_738	C8J_0717
ICDCCJ07001_856	JJD26997_0912		ICDCCJ07001_714	CJE0843		ICDCCJ07001_754	Cj0781		ICDCCJ07001_731	CJJ81176_0780		ICDCCJ07001_739	C8J_0718
ICDCCJ07001_857	JJD26997_0911		ICDCCJ07001_721	CJE0845		ICDCCJ07001_755	Cj0782		ICDCCJ07001_732	CJJ81176_0781		ICDCCJ07001_740	C8J_0719
ICDCCJ07001_859	JJD26997_0908		ICDCCJ07001_722	CJE0847		ICDCCJ07001_756	Cj0783		ICDCCJ07001_733	CJJ81176_0782		ICDCCJ07001_741	C8J_0720
ICDCCJ07001_860	JJD26997_0907		ICDCCJ07001_723	CJE0848		ICDCCJ07001_757	Cj0784		ICDCCJ07001_734	CJJ81176_0783		ICDCCJ07001_742	C8J_0721
ICDCCJ07001_861	JJD26997_0906		ICDCCJ07001_724	CJE0849		ICDCCJ07001_758	Cj0784		ICDCCJ07001_735	CJJ81176_0784		ICDCCJ07001_743	C8J_0722
ICDCCJ07001_863	JJD26997_0905		ICDCCJ07001_725	CJE0850		ICDCCJ07001_759	Cj0785		ICDCCJ07001_736	CJJ81176_0785		ICDCCJ07001_744	C8J_0723
ICDCCJ07001_864	JJD26997_0904		ICDCCJ07001_732	CJE0851		ICDCCJ07001_760	Cj0788		ICDCCJ07001_737	CJJ81176_0786		ICDCCJ07001_745	C8J_0724
ICDCCJ07001_865	JJD26997_0903		ICDCCJ07001_733	CJE0852		ICDCCJ07001_761	Cj0789		ICDCCJ07001_738	CJJ81176_0787		ICDCCJ07001_746	C8J_0725
ICDCCJ07001_866	JJD26997_0902		ICDCCJ07001_734	CJE0853		ICDCCJ07001_762	Cj0790		ICDCCJ07001_739	CJJ81176_0788		ICDCCJ07001_747	C8J_0726
ICDCCJ07001_867	JJD26997_0900		ICDCCJ07001_735	CJE0854		ICDCCJ07001_763	Cj0791c		ICDCCJ07001_740	CJJ81176_0789		ICDCCJ07001_748	C8J_0726
ICDCCJ07001_868	JJD26997_0899		ICDCCJ07001_736	CJE0855		ICDCCJ07001_764	Cj0792		ICDCCJ07001_741	CJJ81176_0790		ICDCCJ07001_749	C8J_0727
ICDCCJ07001_869	JJD26997_0897		ICDCCJ07001_738	CJE0857		ICDCCJ07001_765	Cj0793		ICDCCJ07001_742	CJJ81176_0791		ICDCCJ07001_750	C8J_0728
ICDCCJ07001_870	JJD26997_0896		ICDCCJ07001_739	CJE0858		ICDCCJ07001_768	Cj0795c		ICDCCJ07001_743	CJJ81176_0792		ICDCCJ07001_751	C8J_0729
ICDCCJ07001_871	JJD26997_0895		ICDCCJ07001_740	CJE0859		ICDCCJ07001_769	Cj0796c		ICDCCJ07001_744	CJJ81176_0793		ICDCCJ07001_752	C8J_0730
ICDCCJ07001_872	JJD26997_0894		ICDCCJ07001_741	CJE0860		ICDCCJ07001_770	Cj0798c		ICDCCJ07001_745	CJJ81176_0794		ICDCCJ07001_753	C8J_0731
ICDCCJ07001_873	JJD26997_0893		ICDCCJ07001_742	CJE0861		ICDCCJ07001_771	Cj0799c		ICDCCJ07001_746	CJJ81176_0795		ICDCCJ07001_754	C8J_0732
ICDCCJ07001_874	JJD26997_0892		ICDCCJ07001_743	CJE0862		ICDCCJ07001_772	Cj0800c		ICDCCJ07001_747	CJJ81176_0796		ICDCCJ07001_755	C8J_0733
ICDCCJ07001_876	JJD26997_0890		ICDCCJ07001_744	CJE0863		ICDCCJ07001_773	Cj0801		ICDCCJ07001_748	CJJ81176_0796		ICDCCJ07001_756	C8J_0734
ICDCCJ07001_877	JJD26997_0889		ICDCCJ07001_745	CJE0864		ICDCCJ07001_774	Cj0802		ICDCCJ07001_749	CJJ81176_0797		ICDCCJ07001_757	C8J_0735
ICDCCJ07001_878	JJD26997_0888		ICDCCJ07001_746	CJE0865		ICDCCJ07001_775	Cj0802		ICDCCJ07001_750	CJJ81176_0798		ICDCCJ07001_758	C8J_0735
ICDCCJ07001_879	JJD26997_0887		ICDCCJ07001_747	CJE0866		ICDCCJ07001_776	Cj0803		ICDCCJ07001_751	CJJ81176_0799		ICDCCJ07001_759	C8J_0736
ICDCCJ07001_880	JJD26997_0886		ICDCCJ07001_748	CJE0866		ICDCCJ07001_777	Cj0804		ICDCCJ07001_752	CJJ81176_0800		ICDCCJ07001_760	C8J_0739
ICDCCJ07001_881	JJD26997_0885		ICDCCJ07001_749	CJE0867		ICDCCJ07001_778	Cj0805		ICDCCJ07001_753	CJJ81176_0801		ICDCCJ07001_761	C8J_0740
ICDCCJ07001_882	JJD26997_0884		ICDCCJ07001_750	CJE0868		ICDCCJ07001_779	Cj0806		ICDCCJ07001_754	CJJ81176_0802		ICDCCJ07001_762	C8J_0741
ICDCCJ07001_883	JJD26997_0883		ICDCCJ07001_751	CJE0869		ICDCCJ07001_780	Cj0807		ICDCCJ07001_755	CJJ81176_0803		ICDCCJ07001_763	C8J_0742
ICDCCJ07001_884	JJD26997_0882		ICDCCJ07001_752	CJE0870		ICDCCJ07001_781	Cj0808c		ICDCCJ07001_756	CJJ81176_0804		ICDCCJ07001_764	C8J_0743
ICDCCJ07001_885	JJD26997_0881		ICDCCJ07001_753	CJE0871		ICDCCJ07001_782	Cj0809c		ICDCCJ07001_757	CJJ81176_0805		ICDCCJ07001_765	C8J_0744
ICDCCJ07001_886	JJD26997_0880		ICDCCJ07001_754	CJE0872		ICDCCJ07001_783	Cj0810		ICDCCJ07001_758	CJJ81176_0805		ICDCCJ07001_768	C8J_0746
ICDCCJ07001_887	JJD26997_0879		ICDCCJ07001_755	CJE0873		ICDCCJ07001_784	Cj0811		ICDCCJ07001_759	CJJ81176_0806		ICDCCJ07001_769	C8J_0747
ICDCCJ07001_888	JJD26997_0878		ICDCCJ07001_756	CJE0874		ICDCCJ07001_785	Cj0812		ICDCCJ07001_760	CJJ81176_0809		ICDCCJ07001_770	C8J_0749
ICDCCJ07001_893	JJD26997_0941		ICDCCJ07001_757	CJE0875		ICDCCJ07001_786	Cj0813		ICDCCJ07001_761	CJJ81176_0810		ICDCCJ07001_771	C8J_0750
ICDCCJ07001_894	JJD26997_0940		ICDCCJ07001_758	CJE0875		ICDCCJ07001_787	Cj0815		ICDCCJ07001_762	CJJ81176_0811		ICDCCJ07001_772	C8J_0751
ICDCCJ07001_898	JJD26997_1155		ICDCCJ07001_759	CJE0876		ICDCCJ07001_789	Cj0820c		ICDCCJ07001_763	CJJ81176_0812		ICDCCJ07001_773	C8J_0752
ICDCCJ07001_906	JJD26997_1163		ICDCCJ07001_760	CJE0879		ICDCCJ07001_790	Cj0821		ICDCCJ07001_764	CJJ81176_0813		ICDCCJ07001_774	C8J_0753
ICDCCJ07001_907	JJD26997_1164		ICDCCJ07001_761	CJE0880		ICDCCJ07001_791	Cj0822		ICDCCJ07001_765	CJJ81176_0814		ICDCCJ07001_775	C8J_0753
ICDCCJ07001_908	JJD26997_1165		ICDCCJ07001_762	CJE0881		ICDCCJ07001_792	Cj0823		ICDCCJ07001_768	CJJ81176_0816		ICDCCJ07001_776	C8J_0754
ICDCCJ07001_909	JJD26997_1167		ICDCCJ07001_763	CJE0882		ICDCCJ07001_793	Cj0824		ICDCCJ07001_769	CJJ81176_0817		ICDCCJ07001_777	C8J_0755
ICDCCJ07001_910	JJD26997_1166		ICDCCJ07001_764	CJE0883		ICDCCJ07001_794	Cj0825		ICDCCJ07001_770	CJJ81176_0819		ICDCCJ07001_778	C8J_0756
ICDCCJ07001_912	JJD26997_1169		ICDCCJ07001_765	CJE0884		ICDCCJ07001_795	Cj0826		ICDCCJ07001_771	CJJ81176_0820		ICDCCJ07001_779	C8J_0757
ICDCCJ07001_913	JJD26997_1170		ICDCCJ07001_767	CJE0885		ICDCCJ07001_796	Cj0827		ICDCCJ07001_772	CJJ81176_0821		ICDCCJ07001_780	C8J_0758
ICDCCJ07001_914	JJD26997_1171		ICDCCJ07001_768	CJE0886		ICDCCJ07001_797	Cj0828c		ICDCCJ07001_773	CJJ81176_0822		ICDCCJ07001_781	C8J_0759
ICDCCJ07001_915	JJD26997_1172		ICDCCJ07001_769	CJE0887		ICDCCJ07001_798	Cj0829c		ICDCCJ07001_774	CJJ81176_0823		ICDCCJ07001_783	C8J_0761
ICDCCJ07001_916	JJD26997_1173		ICDCCJ07001_770	CJE0889		ICDCCJ07001_799	Cj0830		ICDCCJ07001_775	CJJ81176_0823		ICDCCJ07001_784	C8J_0762
ICDCCJ07001_918	JJD26997_0828		ICDCCJ07001_771	CJE0890		ICDCCJ07001_800	Cj0831c		ICDCCJ07001_776	CJJ81176_0824		ICDCCJ07001_785	C8J_0763
ICDCCJ07001_919	JJD26997_0827		ICDCCJ07001_772	CJE0891		ICDCCJ07001_801	Cj0832c		ICDCCJ07001_777	CJJ81176_0825		ICDCCJ07001_786	C8J_0764
ICDCCJ07001_920	JJD26997_0826		ICDCCJ07001_773	CJE0892		ICDCCJ07001_802	Cj0833c		ICDCCJ07001_778	CJJ81176_0826		ICDCCJ07001_787	C8J_0115
ICDCCJ07001_921	JJD26997_0825		ICDCCJ07001_774	CJE0893		ICDCCJ07001_803	Cj0834c		ICDCCJ07001_779	CJJ81176_0827		ICDCCJ07001_788	C8J_0766
ICDCCJ07001_922	JJD26997_0824		ICDCCJ07001_775	CJE0893		ICDCCJ07001_804	Cj0835c		ICDCCJ07001_780	CJJ81176_0828		ICDCCJ07001_789	C8J_0767
ICDCCJ07001_923	JJD26997_0823		ICDCCJ07001_776	CJE0894		ICDCCJ07001_805	Cj0836		ICDCCJ07001_781	CJJ81176_0829		ICDCCJ07001_790	C8J_0768
ICDCCJ07001_924	JJD26997_0823		ICDCCJ07001_777	CJE0895		ICDCCJ07001_806	Cj0837c		ICDCCJ07001_782	CJJ81176_0830		ICDCCJ07001_791	C8J_0769
ICDCCJ07001_925	JJD26997_0822		ICDCCJ07001_778	CJE0896		ICDCCJ07001_807	Cj0838c		ICDCCJ07001_783	CJJ81176_0831		ICDCCJ07001_792	C8J_0770
ICDCCJ07001_926	JJD26997_0821		ICDCCJ07001_779	CJE0897		ICDCCJ07001_808	Cj0840c		ICDCCJ07001_784	CJJ81176_0832		ICDCCJ07001_793	C8J_0771
ICDCCJ07001_927	JJD26997_0819		ICDCCJ07001_780	CJE0898		ICDCCJ07001_809	Cj0843c		ICDCCJ07001_785	CJJ81176_0833		ICDCCJ07001_794	C8J_0772
ICDCCJ07001_928	JJD26997_0818		ICDCCJ07001_781	CJE0899		ICDCCJ07001_810	Cj0845c		ICDCCJ07001_786	CJJ81176_0834		ICDCCJ07001_795	C8J_0773
ICDCCJ07001_929	JJD26997_0816		ICDCCJ07001_783	CJE0901		ICDCCJ07001_811	Cj0846		ICDCCJ07001_787	CJJ81176_0835		ICDCCJ07001_796	C8J_0774
ICDCCJ07001_930	JJD26997_0817		ICDCCJ07001_784	CJE0902		ICDCCJ07001_812	Cj0846		ICDCCJ07001_788	CJJ81176_0836		ICDCCJ07001_797	C8J_0775
ICDCCJ07001_937	JJD26997_0814		ICDCCJ07001_785	CJE0903		ICDCCJ07001_813	Cj0847		ICDCCJ07001_789	CJJ81176_0837		ICDCCJ07001_798	C8J_0776
ICDCCJ07001_938	JJD26997_0813		ICDCCJ07001_786	CJE0904		ICDCCJ07001_814	Cj0849c		ICDCCJ07001_790	CJJ81176_0838		ICDCCJ07001_799	C8J_0777
ICDCCJ07001_939	JJD26997_0811		ICDCCJ07001_788	CJE0906		ICDCCJ07001_815	Cj0850c		ICDCCJ07001_791	CJJ81176_0839		ICDCCJ07001_800	C8J_0778
ICDCCJ07001_940	JJD26997_0809		ICDCCJ07001_789	CJE0907		ICDCCJ07001_816	Cj0851c		ICDCCJ07001_792	CJJ81176_0840		ICDCCJ07001_801	C8J_0779
ICDCCJ07001_941	JJD26997_0807		ICDCCJ07001_790	CJE0908		ICDCCJ07001_817	Cj0852c		ICDCCJ07001_793	CJJ81176_0841		ICDCCJ07001_802	C8J_0780
ICDCCJ07001_942	JJD26997_0806		ICDCCJ07001_791	CJE0909		ICDCCJ07001_818	Cj0853c		ICDCCJ07001_794	CJJ81176_0842		ICDCCJ07001_803	C8J_0781
ICDCCJ07001_943	JJD26997_0805		ICDCCJ07001_792	CJE0910		ICDCCJ07001_819	Cj0854c		ICDCCJ07001_795	CJJ81176_0843		ICDCCJ07001_804	C8J_0782
ICDCCJ07001_944	JJD26997_0804		ICDCCJ07001_793	CJE0911		ICDCCJ07001_820	Cj0855		ICDCCJ07001_796	CJJ81176_0844		ICDCCJ07001_805	C8J_0783
ICDCCJ07001_945	JJD26997_0803		ICDCCJ07001_794	CJE0912		ICDCCJ07001_821	Cj0856		ICDCCJ07001_797	CJJ81176_0845		ICDCCJ07001_806	C8J_0784
ICDCCJ07001_949	JJD26997_0798		ICDCCJ07001_795	CJE0913		ICDCCJ07001_822	Cj0857c		ICDCCJ07001_798	CJJ81176_0846		ICDCCJ07001_807	C8J_0785
ICDCCJ07001_950	JJD26997_0797		ICDCCJ07001_796	CJE0914		ICDCCJ07001_823	Cj0858c		ICDCCJ07001_799	CJJ81176_0847		ICDCCJ07001_808	C8J_0787
ICDCCJ07001_951	JJD26997_0796		ICDCCJ07001_797	CJE0915		ICDCCJ07001_825	Cj0861c		ICDCCJ07001_800	CJJ81176_0848		ICDCCJ07001_809	C8J_0790
ICDCCJ07001_952	JJD26997_0795		ICDCCJ07001_798	CJE0916		ICDCCJ07001_826	Cj0862c		ICDCCJ07001_801	CJJ81176_0849		ICDCCJ07001_810	C8J_0792
ICDCCJ07001_953	JJD26997_0794		ICDCCJ07001_799	CJE0917		ICDCCJ07001_827	Cj0863c		ICDCCJ07001_802	CJJ81176_0850		ICDCCJ07001_811	C8J_0793
ICDCCJ07001_954	JJD26997_0793		ICDCCJ07001_800	CJE0918		ICDCCJ07001_828	Cj0864		ICDCCJ07001_803	CJJ81176_0851		ICDCCJ07001_812	C8J_0793
ICDCCJ07001_955	JJD26997_0792		ICDCCJ07001_801	CJE0919		ICDCCJ07001_829	Cj0865		ICDCCJ07001_804	CJJ81176_0852		ICDCCJ07001_813	C8J_0794
ICDCCJ07001_956	JJD26997_0791		ICDCCJ07001_802	CJE0920		ICDCCJ07001_831	Cj0872		ICDCCJ07001_805	CJJ81176_0853		ICDCCJ07001_814	C8J_0796
ICDCCJ07001_959	JJD26997_0788		ICDCCJ07001_803	CJE0921		ICDCCJ07001_832	Cj0874c		ICDCCJ07001_806	CJJ81176_0854		ICDCCJ07001_815	C8J_0797
ICDCCJ07001_960	JJD26997_0787		ICDCCJ07001_804	CJE0922		ICDCCJ07001_833	Cj0879c		ICDCCJ07001_807	CJJ81176_0855		ICDCCJ07001_816	C8J_0798
ICDCCJ07001_961	JJD26997_0786		ICDCCJ07001_805	CJE0923		ICDCCJ07001_834	Cj0881c		ICDCCJ07001_808	CJJ81176_0857		ICDCCJ07001_817	C8J_0799
ICDCCJ07001_962	JJD26997_0785		ICDCCJ07001_806	CJE0924		ICDCCJ07001_835	Cj0882c		ICDCCJ07001_809	CJJ81176_0859		ICDCCJ07001_818	C8J_0800
ICDCCJ07001_963	JJD26997_0784		ICDCCJ07001_807	CJE0925		ICDCCJ07001_836	Cj0883c		ICDCCJ07001_810	CJJ81176_0861		ICDCCJ07001_819	C8J_0801
ICDCCJ07001_964	JJD26997_0784		ICDCCJ07001_808	CJE0927		ICDCCJ07001_837	Cj0886c		ICDCCJ07001_811	CJJ81176_0862		ICDCCJ07001_820	C8J_0802
ICDCCJ07001_965	JJD26997_0783		ICDCCJ07001_809	CJE0930		ICDCCJ07001_838	Cj0887c		ICDCCJ07001_812	CJJ81176_0862		ICDCCJ07001_821	C8J_0803
ICDCCJ07001_966	JJD26997_0782		ICDCCJ07001_810	CJE0932		ICDCCJ07001_841	Cj0888c		ICDCCJ07001_813	CJJ81176_0863		ICDCCJ07001_822	C8J_0804
ICDCCJ07001_967	JJD26997_0781		ICDCCJ07001_811	CJE0933		ICDCCJ07001_842	Cj0888c		ICDCCJ07001_814	CJJ81176_0865		ICDCCJ07001_823	C8J_0805
ICDCCJ07001_968	JJD26997_0780		ICDCCJ07001_812	CJE0933		ICDCCJ07001_843	Cj0889c		ICDCCJ07001_815	CJJ81176_0866		ICDCCJ07001_825	C8J_0808
ICDCCJ07001_969	JJD26997_0779		ICDCCJ07001_813	CJE0934		ICDCCJ07001_844	Cj0889c		ICDCCJ07001_816	CJJ81176_0867		ICDCCJ07001_826	C8J_0809
ICDCCJ07001_970	JJD26997_0778		ICDCCJ07001_814	CJE0936		ICDCCJ07001_845	Cj0890c		ICDCCJ07001_817	CJJ81176_0868		ICDCCJ07001_827	C8J_0810
ICDCCJ07001_972	JJD26997_0776		ICDCCJ07001_815	CJE0937		ICDCCJ07001_846	Cj0891c		ICDCCJ07001_818	CJJ81176_0869		ICDCCJ07001_828	C8J_0811
ICDCCJ07001_973	JJD26997_0775		ICDCCJ07001_816	CJE0938		ICDCCJ07001_847	Cj0892c		ICDCCJ07001_819	CJJ81176_0870		ICDCCJ07001_829	C8J_0812
ICDCCJ07001_974	JJD26997_0775		ICDCCJ07001_817	CJE0939		ICDCCJ07001_848	Cj0893c		ICDCCJ07001_820	CJJ81176_0871		ICDCCJ07001_830	C8J_0813
ICDCCJ07001_975	JJD26997_0775		ICDCCJ07001_818	CJE0940		ICDCCJ07001_849	Cj0894c		ICDCCJ07001_821	CJJ81176_0872		ICDCCJ07001_831	C8J_0814
ICDCCJ07001_976	JJD26997_0774		ICDCCJ07001_819	CJE0941		ICDCCJ07001_850	Cj0895c		ICDCCJ07001_822	CJJ81176_0873		ICDCCJ07001_832	C8J_0815
ICDCCJ07001_977	JJD26997_0773		ICDCCJ07001_820	CJE0942		ICDCCJ07001_851	Cj0895c		ICDCCJ07001_823	CJJ81176_0874		ICDCCJ07001_833	C8J_0817
ICDCCJ07001_978	JJD26997_0772		ICDCCJ07001_821	CJE0943		ICDCCJ07001_852	Cj0896c		ICDCCJ07001_825	CJJ81176_0877		ICDCCJ07001_834	C8J_0819
ICDCCJ07001_979	JJD26997_0771		ICDCCJ07001_822	CJE0944		ICDCCJ07001_853	Cj0897c		ICDCCJ07001_826	CJJ81176_0878		ICDCCJ07001_835	C8J_0820
ICDCCJ07001_980	JJD26997_0770		ICDCCJ07001_823	CJE0945		ICDCCJ07001_854	Cj0898		ICDCCJ07001_827	CJJ81176_0879		ICDCCJ07001_836	C8J_0821
ICDCCJ07001_981	JJD26997_0769		ICDCCJ07001_825	CJE0948		ICDCCJ07001_855	Cj0899c		ICDCCJ07001_828	CJJ81176_0880		ICDCCJ07001_837	C8J_0823
ICDCCJ07001_982	JJD26997_0768		ICDCCJ07001_826	CJE0949		ICDCCJ07001_856	Cj0901		ICDCCJ07001_829	CJJ81176_0881		ICDCCJ07001_838	C8J_0824
ICDCCJ07001_983	JJD26997_0766		ICDCCJ07001_827	CJE0950		ICDCCJ07001_857	Cj0902		ICDCCJ07001_830	CJJ81176_0882		ICDCCJ07001_841	C8J_0825
ICDCCJ07001_984	JJD26997_0765		ICDCCJ07001_828	CJE0951		ICDCCJ07001_858	Cj0903c		ICDCCJ07001_831	CJJ81176_0883		ICDCCJ07001_842	C8J_0825
ICDCCJ07001_985	JJD26997_0764		ICDCCJ07001_829	CJE0952		ICDCCJ07001_859	Cj0904c		ICDCCJ07001_832	CJJ81176_0885		ICDCCJ07001_843	C8J_0826
ICDCCJ07001_986	JJD26997_0763		ICDCCJ07001_831	CJE0954		ICDCCJ07001_860	Cj0905c		ICDCCJ07001_833	CJJ81176_0887		ICDCCJ07001_844	C8J_0826
ICDCCJ07001_987	JJD26997_0762		ICDCCJ07001_833	CJE0959		ICDCCJ07001_861	Cj0906c		ICDCCJ07001_834	CJJ81176_0889		ICDCCJ07001_845	C8J_0827
ICDCCJ07001_988	JJD26997_0761		ICDCCJ07001_834	CJE0961		ICDCCJ07001_862	Cj0908		ICDCCJ07001_835	CJJ81176_0890		ICDCCJ07001_846	C8J_0828
ICDCCJ07001_989	JJD26997_0760		ICDCCJ07001_835	CJE0962		ICDCCJ07001_863	Cj0909		ICDCCJ07001_836	CJJ81176_0891		ICDCCJ07001_847	C8J_0829
ICDCCJ07001_990	JJD26997_0759		ICDCCJ07001_836	CJE0963		ICDCCJ07001_864	Cj0910		ICDCCJ07001_837	CJJ81176_0893		ICDCCJ07001_848	C8J_0830
ICDCCJ07001_991	JJD26997_0758		ICDCCJ07001_837	CJE0965		ICDCCJ07001_865	Cj0911		ICDCCJ07001_838	CJJ81176_0894		ICDCCJ07001_849	C8J_0831
ICDCCJ07001_993	JJD26997_0751		ICDCCJ07001_838	CJE0966		ICDCCJ07001_866	Cj0912c		ICDCCJ07001_841	CJJ81176_0897		ICDCCJ07001_850	C8J_0832
ICDCCJ07001_994	JJD26997_0750		ICDCCJ07001_841	CJE0967		ICDCCJ07001_867	Cj0914c		ICDCCJ07001_842	CJJ81176_0897		ICDCCJ07001_851	C8J_0832
ICDCCJ07001_995	JJD26997_0749		ICDCCJ07001_842	CJE0967		ICDCCJ07001_868	Cj0915		ICDCCJ07001_843	CJJ81176_0898		ICDCCJ07001_852	C8J_0833
ICDCCJ07001_996	JJD26997_0749		ICDCCJ07001_843	CJE0968		ICDCCJ07001_869	Cj0917c		ICDCCJ07001_844	CJJ81176_0898		ICDCCJ07001_853	C8J_0834
ICDCCJ07001_997	JJD26997_0748		ICDCCJ07001_844	CJE0968		ICDCCJ07001_870	Cj0918c		ICDCCJ07001_845	CJJ81176_0899		ICDCCJ07001_854	C8J_0835
ICDCCJ07001_998	JJD26997_0747		ICDCCJ07001_845	CJE0969		ICDCCJ07001_871	Cj0919c		ICDCCJ07001_846	CJJ81176_0900		ICDCCJ07001_855	C8J_0836
ICDCCJ07001_999	JJD26997_0745		ICDCCJ07001_846	CJE0970		ICDCCJ07001_872	Cj0920c		ICDCCJ07001_847	CJJ81176_0901		ICDCCJ07001_856	C8J_0838
ICDCCJ07001_1000	JJD26997_0744		ICDCCJ07001_847	CJE0971		ICDCCJ07001_873	Cj0921c		ICDCCJ07001_848	CJJ81176_0902		ICDCCJ07001_857	C8J_0839
ICDCCJ07001_1001	JJD26997_0743		ICDCCJ07001_848	CJE0972		ICDCCJ07001_874	Cj0922c		ICDCCJ07001_849	CJJ81176_0903		ICDCCJ07001_858	C8J_0840
ICDCCJ07001_1006	JJD26997_0738		ICDCCJ07001_849	CJE0973		ICDCCJ07001_875	Cj0923c		ICDCCJ07001_850	CJJ81176_0904		ICDCCJ07001_859	C8J_0841
ICDCCJ07001_1007	JJD26997_0737		ICDCCJ07001_850	CJE0974		ICDCCJ07001_876	Cj0924c		ICDCCJ07001_851	CJJ81176_0904		ICDCCJ07001_860	C8J_0842
ICDCCJ07001_1008	JJD26997_0736		ICDCCJ07001_851	CJE0974		ICDCCJ07001_877	Cj0925		ICDCCJ07001_852	CJJ81176_0905		ICDCCJ07001_861	C8J_0843
ICDCCJ07001_1009	JJD26997_0735		ICDCCJ07001_852	CJE0975		ICDCCJ07001_878	Cj0926		ICDCCJ07001_853	CJJ81176_0906		ICDCCJ07001_862	C8J_0844
ICDCCJ07001_1010	JJD26997_0688		ICDCCJ07001_853	CJE0976		ICDCCJ07001_879	Cj0927		ICDCCJ07001_854	CJJ81176_0907		ICDCCJ07001_863	C8J_0845
ICDCCJ07001_1011	JJD26997_0687		ICDCCJ07001_854	CJE0977		ICDCCJ07001_880	Cj0928		ICDCCJ07001_855	CJJ81176_0908		ICDCCJ07001_864	C8J_0846
ICDCCJ07001_1012	JJD26997_0686		ICDCCJ07001_855	CJE0978		ICDCCJ07001_881	Cj0929		ICDCCJ07001_856	CJJ81176_0910		ICDCCJ07001_865	C8J_0847
ICDCCJ07001_1015	JJD26997_0683		ICDCCJ07001_856	CJE0980		ICDCCJ07001_882	Cj0930		ICDCCJ07001_857	CJJ81176_0911		ICDCCJ07001_866	C8J_0848
ICDCCJ07001_1016	JJD26997_0681		ICDCCJ07001_857	CJE0981		ICDCCJ07001_883	Cj0931c		ICDCCJ07001_858	CJJ81176_0912		ICDCCJ07001_867	C8J_0850
ICDCCJ07001_1017	JJD26997_0680		ICDCCJ07001_858	CJE0982		ICDCCJ07001_884	Cj0932c		ICDCCJ07001_859	CJJ81176_0913		ICDCCJ07001_868	C8J_0851
ICDCCJ07001_1018	JJD26997_0680		ICDCCJ07001_859	CJE0983		ICDCCJ07001_885	Cj0933c		ICDCCJ07001_860	CJJ81176_0914		ICDCCJ07001_869	C8J_0853
ICDCCJ07001_1020	JJD26997_0666		ICDCCJ07001_860	CJE0984		ICDCCJ07001_886	Cj0934c		ICDCCJ07001_861	CJJ81176_0915		ICDCCJ07001_870	C8J_0855
ICDCCJ07001_1021	JJD26997_0664		ICDCCJ07001_861	CJE0985		ICDCCJ07001_887	Cj0935c		ICDCCJ07001_862	CJJ81176_0916		ICDCCJ07001_871	C8J_0856
ICDCCJ07001_1022	JJD26997_0663		ICDCCJ07001_862	CJE0986		ICDCCJ07001_888	Cj0936		ICDCCJ07001_863	CJJ81176_0917		ICDCCJ07001_872	C8J_0857
ICDCCJ07001_1023	JJD26997_0662		ICDCCJ07001_863	CJE0987		ICDCCJ07001_895	Cj0937		ICDCCJ07001_864	CJJ81176_0918		ICDCCJ07001_873	C8J_0858
ICDCCJ07001_1024	JJD26997_0661		ICDCCJ07001_864	CJE0988		ICDCCJ07001_896	Cj0938c		ICDCCJ07001_865	CJJ81176_0919		ICDCCJ07001_874	C8J_0859
ICDCCJ07001_1027	JJD26997_0657		ICDCCJ07001_865	CJE0989		ICDCCJ07001_897	Cj0938c		ICDCCJ07001_866	CJJ81176_0920		ICDCCJ07001_875	C8J_0860
ICDCCJ07001_1028	JJD26997_0656		ICDCCJ07001_866	CJE0990		ICDCCJ07001_898	Cj0939c		ICDCCJ07001_867	CJJ81176_0921		ICDCCJ07001_876	C8J_0861
ICDCCJ07001_1029	JJD26997_0655		ICDCCJ07001_867	CJE0992		ICDCCJ07001_906	Cj0940c		ICDCCJ07001_868	CJJ81176_0922		ICDCCJ07001_877	C8J_0862
ICDCCJ07001_1030	JJD26997_0654		ICDCCJ07001_868	CJE0993		ICDCCJ07001_907	Cj0941c		ICDCCJ07001_869	CJJ81176_0924		ICDCCJ07001_878	C8J_0863
ICDCCJ07001_1031	JJD26997_0653		ICDCCJ07001_869	CJE0995		ICDCCJ07001_908	Cj0942c		ICDCCJ07001_870	CJJ81176_0925		ICDCCJ07001_879	C8J_0864
ICDCCJ07001_1032	JJD26997_0652		ICDCCJ07001_870	CJE0996		ICDCCJ07001_909	Cj0943		ICDCCJ07001_871	CJJ81176_0926		ICDCCJ07001_880	C8J_0865
ICDCCJ07001_1033	JJD26997_0650		ICDCCJ07001_871	CJE0997		ICDCCJ07001_910	Cj0944c		ICDCCJ07001_872	CJJ81176_0927		ICDCCJ07001_881	C8J_0866
ICDCCJ07001_1034	JJD26997_0649		ICDCCJ07001_872	CJE0998		ICDCCJ07001_911	Cj0945c		ICDCCJ07001_873	CJJ81176_0928		ICDCCJ07001_882	C8J_0867
ICDCCJ07001_1035	JJD26997_0648		ICDCCJ07001_873	CJE0999		ICDCCJ07001_912	Cj0946		ICDCCJ07001_874	CJJ81176_0929		ICDCCJ07001_883	C8J_0868
ICDCCJ07001_1036	JJD26997_0646		ICDCCJ07001_874	CJE1000		ICDCCJ07001_913	Cj0947c		ICDCCJ07001_875	CJJ81176_0930		ICDCCJ07001_884	C8J_0869
ICDCCJ07001_1037	JJD26997_0645		ICDCCJ07001_875	CJE1001		ICDCCJ07001_914	Cj0948c		ICDCCJ07001_876	CJJ81176_0931		ICDCCJ07001_885	C8J_0870
ICDCCJ07001_1038	JJD26997_0643		ICDCCJ07001_876	CJE1002		ICDCCJ07001_915	Cj0949c		ICDCCJ07001_877	CJJ81176_0932		ICDCCJ07001_886	C8J_0871
ICDCCJ07001_1039	JJD26997_0644		ICDCCJ07001_877	CJE1003		ICDCCJ07001_916	Cj0950c		ICDCCJ07001_878	CJJ81176_1732		ICDCCJ07001_887	C8J_0872
ICDCCJ07001_1041	JJD26997_0641		ICDCCJ07001_878	CJE1004		ICDCCJ07001_917	Cj0951c		ICDCCJ07001_879	CJJ81176_0934		ICDCCJ07001_888	C8J_0873
ICDCCJ07001_1042	JJD26997_0640		ICDCCJ07001_879	CJE1005		ICDCCJ07001_918	Cj0953c		ICDCCJ07001_880	CJJ81176_0935		ICDCCJ07001_890	C8J_0874
ICDCCJ07001_1043	JJD26997_0639		ICDCCJ07001_880	CJE1006		ICDCCJ07001_919	Cj0954c		ICDCCJ07001_881	CJJ81176_0936		ICDCCJ07001_891	C8J_0876
ICDCCJ07001_1044	JJD26997_0638		ICDCCJ07001_881	CJE1007		ICDCCJ07001_920	Cj0955c		ICDCCJ07001_882	CJJ81176_0937		ICDCCJ07001_892	C8J_0877
ICDCCJ07001_1046	JJD26997_0635		ICDCCJ07001_882	CJE1008		ICDCCJ07001_921	Cj0956c		ICDCCJ07001_883	CJJ81176_0938		ICDCCJ07001_893	C8J_0878
ICDCCJ07001_1048	JJD26997_0633		ICDCCJ07001_883	CJE1009		ICDCCJ07001_922	Cj0957c		ICDCCJ07001_884	CJJ81176_0939		ICDCCJ07001_894	C8J_0879
ICDCCJ07001_1049	JJD26997_0632		ICDCCJ07001_884	CJE1010		ICDCCJ07001_923	Cj0958c		ICDCCJ07001_885	CJJ81176_0940		ICDCCJ07001_895	C8J_0880
ICDCCJ07001_1050	JJD26997_0632		ICDCCJ07001_885	CJE1011		ICDCCJ07001_924	Cj0958c		ICDCCJ07001_886	CJJ81176_0941		ICDCCJ07001_896	C8J_0881
ICDCCJ07001_1051	JJD26997_0631		ICDCCJ07001_886	CJE1012		ICDCCJ07001_925	Cj0959c		ICDCCJ07001_887	CJJ81176_0942		ICDCCJ07001_897	C8J_0881
ICDCCJ07001_1052	JJD26997_0630		ICDCCJ07001_887	CJE1013		ICDCCJ07001_926	Cj0960c		ICDCCJ07001_888	CJJ81176_0943		ICDCCJ07001_898	C8J_0882
ICDCCJ07001_1053	JJD26997_0627		ICDCCJ07001_888	CJE1014		ICDCCJ07001_927	Cj0962		ICDCCJ07001_890	CJJ81176_0947		ICDCCJ07001_906	C8J_0883
ICDCCJ07001_1054	JJD26997_0626		ICDCCJ07001_893	CJE1107		ICDCCJ07001_928	Cj0963		ICDCCJ07001_891	CJJ81176_0949		ICDCCJ07001_907	C8J_0884
ICDCCJ07001_1055	JJD26997_0625		ICDCCJ07001_895	CJE1015		ICDCCJ07001_929	Cj0964		ICDCCJ07001_892	CJJ81176_0950		ICDCCJ07001_908	C8J_0885
ICDCCJ07001_1056	JJD26997_0624		ICDCCJ07001_896	CJE1016		ICDCCJ07001_930	Cj0965c		ICDCCJ07001_893	CJJ81176_0952		ICDCCJ07001_909	C8J_0886
ICDCCJ07001_1057	JJD26997_0623		ICDCCJ07001_897	CJE1016		ICDCCJ07001_931	Cj0967		ICDCCJ07001_894	CJJ81176_0953		ICDCCJ07001_910	C8J_0887
ICDCCJ07001_1058	JJD26997_0622		ICDCCJ07001_898	CJE1017		ICDCCJ07001_932	Cj0967		ICDCCJ07001_895	CJJ81176_0954		ICDCCJ07001_911	C8J_0888
ICDCCJ07001_1059	JJD26997_0621		ICDCCJ07001_906	CJE1018		ICDCCJ07001_936	Cj0975		ICDCCJ07001_896	CJJ81176_0955		ICDCCJ07001_912	C8J_0889
ICDCCJ07001_1060	JJD26997_0620		ICDCCJ07001_907	CJE1019		ICDCCJ07001_937	Cj0976		ICDCCJ07001_897	CJJ81176_0955		ICDCCJ07001_913	C8J_0890
ICDCCJ07001_1061	JJD26997_0618		ICDCCJ07001_908	CJE1020		ICDCCJ07001_938	Cj0977		ICDCCJ07001_898	CJJ81176_0956		ICDCCJ07001_914	C8J_0891
ICDCCJ07001_1062	JJD26997_0617		ICDCCJ07001_909	CJE1021		ICDCCJ07001_939	Cj0979c		ICDCCJ07001_906	CJJ81176_0964		ICDCCJ07001_915	C8J_0892
ICDCCJ07001_1063	JJD26997_0616		ICDCCJ07001_910	CJE1022		ICDCCJ07001_940	Cj0980		ICDCCJ07001_907	CJJ81176_0965		ICDCCJ07001_916	C8J_0893
ICDCCJ07001_1064	JJD26997_0614		ICDCCJ07001_911	CJE1023		ICDCCJ07001_941	Cj0981c		ICDCCJ07001_908	CJJ81176_0966		ICDCCJ07001_917	C8J_0894
ICDCCJ07001_1065	JJD26997_0613		ICDCCJ07001_912	CJE1024		ICDCCJ07001_942	Cj0982c		ICDCCJ07001_909	CJJ81176_0967		ICDCCJ07001_918	C8J_0895
ICDCCJ07001_1066	JJD26997_0612		ICDCCJ07001_913	CJE1025		ICDCCJ07001_943	Cj0983		ICDCCJ07001_910	CJJ81176_0968		ICDCCJ07001_919	C8J_0896
ICDCCJ07001_1068	JJD26997_0609		ICDCCJ07001_914	CJE1026		ICDCCJ07001_944	Cj0984		ICDCCJ07001_911	CJJ81176_0969		ICDCCJ07001_920	C8J_0897
ICDCCJ07001_1069	JJD26997_0607		ICDCCJ07001_915	CJE1027		ICDCCJ07001_945	Cj0985c		ICDCCJ07001_912	CJJ81176_0970		ICDCCJ07001_921	C8J_0898
ICDCCJ07001_1070	JJD26997_0608		ICDCCJ07001_916	CJE1028		ICDCCJ07001_946	Cj0987c		ICDCCJ07001_913	CJJ81176_0971		ICDCCJ07001_922	C8J_0899
ICDCCJ07001_1071	JJD26997_0606		ICDCCJ07001_917	CJE1029		ICDCCJ07001_947	Cj0987c		ICDCCJ07001_914	CJJ81176_0972		ICDCCJ07001_923	C8J_0900
ICDCCJ07001_1072	JJD26997_0605		ICDCCJ07001_918	CJE1033		ICDCCJ07001_948	Cj0990c		ICDCCJ07001_915	CJJ81176_0973		ICDCCJ07001_924	C8J_0900
ICDCCJ07001_1073	JJD26997_0604		ICDCCJ07001_919	CJE1034		ICDCCJ07001_949	Cj0991c		ICDCCJ07001_916	CJJ81176_0974		ICDCCJ07001_925	C8J_0901
ICDCCJ07001_1074	JJD26997_0603		ICDCCJ07001_920	CJE1035		ICDCCJ07001_950	Cj0992c		ICDCCJ07001_917	CJJ81176_0975		ICDCCJ07001_926	C8J_0902
ICDCCJ07001_1075	JJD26997_0602		ICDCCJ07001_921	CJE1036		ICDCCJ07001_951	Cj0993c		ICDCCJ07001_918	CJJ81176_0976		ICDCCJ07001_927	C8J_0904
ICDCCJ07001_1077	JJD26997_0599		ICDCCJ07001_922	CJE1037		ICDCCJ07001_952	Cj0994c		ICDCCJ07001_919	CJJ81176_0977		ICDCCJ07001_928	C8J_0905
ICDCCJ07001_1078	JJD26997_0598		ICDCCJ07001_923	CJE1038		ICDCCJ07001_953	Cj0995c		ICDCCJ07001_920	CJJ81176_0978		ICDCCJ07001_929	C8J_0906
ICDCCJ07001_1079	JJD26997_0597		ICDCCJ07001_924	CJE1038		ICDCCJ07001_954	Cj0996		ICDCCJ07001_921	CJJ81176_0979		ICDCCJ07001_930	C8J_0907
ICDCCJ07001_1080	JJD26997_0596		ICDCCJ07001_925	CJE1039		ICDCCJ07001_955	Cj0997		ICDCCJ07001_922	CJJ81176_0980		ICDCCJ07001_932	C8J_0463
ICDCCJ07001_1081	JJD26997_0596		ICDCCJ07001_926	CJE1040		ICDCCJ07001_956	Cj0998c		ICDCCJ07001_923	CJJ81176_0981		ICDCCJ07001_933	C8J_0464
ICDCCJ07001_1082	JJD26997_0595		ICDCCJ07001_927	CJE1042		ICDCCJ07001_957	Cj0999c		ICDCCJ07001_924	CJJ81176_0981		ICDCCJ07001_936	C8J_0466
ICDCCJ07001_1083	JJD26997_0595		ICDCCJ07001_928	CJE1043		ICDCCJ07001_958	Cj1000		ICDCCJ07001_925	CJJ81176_0982		ICDCCJ07001_937	C8J_0915
ICDCCJ07001_1084	JJD26997_0594		ICDCCJ07001_929	CJE1044		ICDCCJ07001_959	Cj1001		ICDCCJ07001_926	CJJ81176_0983		ICDCCJ07001_938	C8J_0916
ICDCCJ07001_1085	JJD26997_0593		ICDCCJ07001_930	CJE1045		ICDCCJ07001_960	Cj1002c		ICDCCJ07001_927	CJJ81176_0985		ICDCCJ07001_939	C8J_0918
ICDCCJ07001_1086	JJD26997_0592		ICDCCJ07001_931	CJE1046		ICDCCJ07001_961	Cj1003c		ICDCCJ07001_928	CJJ81176_0986		ICDCCJ07001_940	C8J_0919
ICDCCJ07001_1087	JJD26997_0591		ICDCCJ07001_933	CJE1048		ICDCCJ07001_962	Cj1004		ICDCCJ07001_929	CJJ81176_0987		ICDCCJ07001_941	C8J_0920
ICDCCJ07001_1088	JJD26997_0590		ICDCCJ07001_934	CJE1049		ICDCCJ07001_963	Cj1005c		ICDCCJ07001_930	CJJ81176_0988		ICDCCJ07001_942	C8J_0921
ICDCCJ07001_1089	JJD26997_0589		ICDCCJ07001_937	CJE1058		ICDCCJ07001_964	Cj1005c		ICDCCJ07001_931	CJJ81176_0523		ICDCCJ07001_943	C8J_0922
ICDCCJ07001_1090	JJD26997_0588		ICDCCJ07001_938	CJE1059		ICDCCJ07001_965	Cj1006c		ICDCCJ07001_932	CJJ81176_0525		ICDCCJ07001_944	C8J_0923
ICDCCJ07001_1091	JJD26997_0588		ICDCCJ07001_939	CJE1061		ICDCCJ07001_966	Cj1007c		ICDCCJ07001_933	CJJ81176_0528		ICDCCJ07001_945	C8J_0924
ICDCCJ07001_1092	JJD26997_0587		ICDCCJ07001_940	CJE1062		ICDCCJ07001_967	Cj1008c		ICDCCJ07001_936	CJJ81176_0530		ICDCCJ07001_946	C8J_0925
ICDCCJ07001_1104	JJD26997_0582		ICDCCJ07001_941	CJE1063		ICDCCJ07001_968	Cj1009c		ICDCCJ07001_937	CJJ81176_0995		ICDCCJ07001_947	C8J_0925
ICDCCJ07001_1105	JJD26997_0580		ICDCCJ07001_942	CJE1064		ICDCCJ07001_969	Cj1010		ICDCCJ07001_938	CJJ81176_0996		ICDCCJ07001_948	C8J_0927
ICDCCJ07001_1106	JJD26997_0581		ICDCCJ07001_943	CJE1065		ICDCCJ07001_970	Cj1011		ICDCCJ07001_939	CJJ81176_0998		ICDCCJ07001_949	C8J_0928
ICDCCJ07001_1107	JJD26997_0579		ICDCCJ07001_944	CJE1066		ICDCCJ07001_972	Cj1012c		ICDCCJ07001_940	CJJ81176_0999		ICDCCJ07001_950	C8J_0929
ICDCCJ07001_1108	JJD26997_0578		ICDCCJ07001_945	CJE1067		ICDCCJ07001_973	Cj1013c		ICDCCJ07001_941	CJJ81176_1000		ICDCCJ07001_951	C8J_0930
ICDCCJ07001_1109	JJD26997_0577		ICDCCJ07001_948	CJE1070		ICDCCJ07001_974	Cj1013c		ICDCCJ07001_942	CJJ81176_1001		ICDCCJ07001_952	C8J_0931
ICDCCJ07001_1110	JJD26997_0576		ICDCCJ07001_949	CJE1071		ICDCCJ07001_975	Cj1013c		ICDCCJ07001_943	CJJ81176_1002		ICDCCJ07001_953	C8J_0932
ICDCCJ07001_1111	JJD26997_0575		ICDCCJ07001_950	CJE1072		ICDCCJ07001_976	Cj1014c		ICDCCJ07001_944	CJJ81176_1003		ICDCCJ07001_954	C8J_0933
ICDCCJ07001_1112	JJD26997_0573		ICDCCJ07001_951	CJE1073		ICDCCJ07001_977	Cj1015c		ICDCCJ07001_945	CJJ81176_1004		ICDCCJ07001_955	C8J_0934
ICDCCJ07001_1113	JJD26997_0572		ICDCCJ07001_952	CJE1074		ICDCCJ07001_978	Cj1016c		ICDCCJ07001_947	CJJ81176_1006		ICDCCJ07001_956	C8J_0935
ICDCCJ07001_1114	JJD26997_0571		ICDCCJ07001_953	CJE1075		ICDCCJ07001_979	Cj1017c		ICDCCJ07001_948	CJJ81176_1008		ICDCCJ07001_957	C8J_0936
ICDCCJ07001_1116	JJD26997_0569		ICDCCJ07001_954	CJE1076		ICDCCJ07001_980	Cj1018c		ICDCCJ07001_949	CJJ81176_1009		ICDCCJ07001_958	C8J_0937
ICDCCJ07001_1117	JJD26997_0567		ICDCCJ07001_955	CJE1077		ICDCCJ07001_981	Cj1019c		ICDCCJ07001_950	CJJ81176_1010		ICDCCJ07001_959	C8J_0938
ICDCCJ07001_1120	JJD26997_0565		ICDCCJ07001_956	CJE1078		ICDCCJ07001_982	Cj1020c		ICDCCJ07001_951	CJJ81176_1011		ICDCCJ07001_960	C8J_0939
ICDCCJ07001_1121	JJD26997_0564		ICDCCJ07001_957	CJE1079		ICDCCJ07001_983	Cj1022c		ICDCCJ07001_952	CJJ81176_1012		ICDCCJ07001_961	C8J_0940
ICDCCJ07001_1123	JJD26997_0558		ICDCCJ07001_958	CJE1080		ICDCCJ07001_984	Cj1023c		ICDCCJ07001_953	CJJ81176_1013		ICDCCJ07001_962	C8J_0941
ICDCCJ07001_1124	JJD26997_0557		ICDCCJ07001_959	CJE1081		ICDCCJ07001_985	Cj1024c		ICDCCJ07001_954	CJJ81176_1014		ICDCCJ07001_963	C8J_0942
ICDCCJ07001_1125	JJD26997_0556		ICDCCJ07001_960	CJE1082		ICDCCJ07001_986	Cj1025c		ICDCCJ07001_955	CJJ81176_1015		ICDCCJ07001_964	C8J_0942
ICDCCJ07001_1126	JJD26997_0555		ICDCCJ07001_961	CJE1083		ICDCCJ07001_987	Cj1026c		ICDCCJ07001_956	CJJ81176_1016		ICDCCJ07001_965	C8J_0943
ICDCCJ07001_1127	JJD26997_0554		ICDCCJ07001_962	CJE1084		ICDCCJ07001_988	Cj1027c		ICDCCJ07001_957	CJJ81176_1017		ICDCCJ07001_966	C8J_0944
ICDCCJ07001_1128	JJD26997_0552		ICDCCJ07001_963	CJE1085		ICDCCJ07001_989	Cj1028c		ICDCCJ07001_958	CJJ81176_1018		ICDCCJ07001_967	C8J_0945
ICDCCJ07001_1129	JJD26997_0551		ICDCCJ07001_964	CJE1085		ICDCCJ07001_990	Cj1029c		ICDCCJ07001_959	CJJ81176_1019		ICDCCJ07001_968	C8J_0946
ICDCCJ07001_1130	JJD26997_0550		ICDCCJ07001_965	CJE1086		ICDCCJ07001_991	Cj1030c		ICDCCJ07001_960	CJJ81176_1020		ICDCCJ07001_969	C8J_0947
ICDCCJ07001_1131	JJD26997_0549		ICDCCJ07001_966	CJE1087		ICDCCJ07001_992	Cj1031		ICDCCJ07001_961	CJJ81176_1021		ICDCCJ07001_970	C8J_0948
ICDCCJ07001_1132	JJD26997_0548		ICDCCJ07001_967	CJE1088		ICDCCJ07001_993	Cj1031		ICDCCJ07001_962	CJJ81176_1022		ICDCCJ07001_972	C8J_0949
ICDCCJ07001_1133	JJD26997_0547		ICDCCJ07001_968	CJE1089		ICDCCJ07001_994	Cj1032		ICDCCJ07001_963	CJJ81176_1023		ICDCCJ07001_973	C8J_0950
ICDCCJ07001_1134	JJD26997_0546		ICDCCJ07001_969	CJE1090		ICDCCJ07001_995	Cj1033		ICDCCJ07001_964	CJJ81176_1023		ICDCCJ07001_974	C8J_0950
ICDCCJ07001_1135	JJD26997_0545		ICDCCJ07001_970	CJE1091		ICDCCJ07001_996	Cj1033		ICDCCJ07001_965	CJJ81176_1024		ICDCCJ07001_975	C8J_0950
ICDCCJ07001_1136	JJD26997_0544		ICDCCJ07001_972	CJE1156		ICDCCJ07001_997	Cj1034c		ICDCCJ07001_966	CJJ81176_1025		ICDCCJ07001_976	C8J_0951
ICDCCJ07001_1137	JJD26997_0543		ICDCCJ07001_973	CJE1157		ICDCCJ07001_998	Cj1035c		ICDCCJ07001_967	CJJ81176_1026		ICDCCJ07001_977	C8J_0952
ICDCCJ07001_1139	JJD26997_0541		ICDCCJ07001_974	CJE1157		ICDCCJ07001_999	Cj1037c		ICDCCJ07001_968	CJJ81176_1027		ICDCCJ07001_978	C8J_0953
ICDCCJ07001_1140	JJD26997_0540		ICDCCJ07001_975	CJE1157		ICDCCJ07001_1000	Cj1038		ICDCCJ07001_969	CJJ81176_1028		ICDCCJ07001_979	C8J_0954
ICDCCJ07001_1141	JJD26997_0539		ICDCCJ07001_976	CJE1158		ICDCCJ07001_1001	Cj1039		ICDCCJ07001_970	CJJ81176_1029		ICDCCJ07001_980	C8J_0955
ICDCCJ07001_1143	JJD26997_0537		ICDCCJ07001_977	CJE1159		ICDCCJ07001_1002	Cj1040c		ICDCCJ07001_972	CJJ81176_1031		ICDCCJ07001_981	C8J_0956
ICDCCJ07001_1145	JJD26997_0535		ICDCCJ07001_978	CJE1160		ICDCCJ07001_1003	Cj1040c		ICDCCJ07001_973	CJJ81176_1032		ICDCCJ07001_982	C8J_0957
ICDCCJ07001_1146	JJD26997_0534		ICDCCJ07001_979	CJE1161		ICDCCJ07001_1004	Cj1041c		ICDCCJ07001_974	CJJ81176_1032		ICDCCJ07001_983	C8J_0959
ICDCCJ07001_1147	JJD26997_0533		ICDCCJ07001_980	CJE1162		ICDCCJ07001_1005	Cj1042c		ICDCCJ07001_975	CJJ81176_1032		ICDCCJ07001_984	C8J_0960
ICDCCJ07001_1148	JJD26997_0532		ICDCCJ07001_981	CJE1163		ICDCCJ07001_1006	Cj1043c		ICDCCJ07001_976	CJJ81176_1033		ICDCCJ07001_985	C8J_0961
ICDCCJ07001_1149	JJD26997_0532		ICDCCJ07001_982	CJE1164		ICDCCJ07001_1007	Cj1044c		ICDCCJ07001_977	CJJ81176_1034		ICDCCJ07001_986	C8J_0962
ICDCCJ07001_1152	JJD26997_0529		ICDCCJ07001_983	CJE1166		ICDCCJ07001_1008	Cj1045c		ICDCCJ07001_978	CJJ81176_1035		ICDCCJ07001_987	C8J_0963
ICDCCJ07001_1153	JJD26997_0528		ICDCCJ07001_984	CJE1167		ICDCCJ07001_1009	Cj1046c		ICDCCJ07001_979	CJJ81176_1036		ICDCCJ07001_988	C8J_0964
ICDCCJ07001_1154	JJD26997_0527		ICDCCJ07001_985	CJE1168		ICDCCJ07001_1010	Cj1048c		ICDCCJ07001_980	CJJ81176_1037		ICDCCJ07001_989	C8J_0965
ICDCCJ07001_1155	JJD26997_0526		ICDCCJ07001_986	CJE1169		ICDCCJ07001_1011	Cj1049c		ICDCCJ07001_981	CJJ81176_1038		ICDCCJ07001_990	C8J_0966
ICDCCJ07001_1156	JJD26997_0525		ICDCCJ07001_987	CJE1170		ICDCCJ07001_1012	Cj1050c		ICDCCJ07001_982	CJJ81176_1039		ICDCCJ07001_991	C8J_0967
ICDCCJ07001_1157	JJD26997_0522		ICDCCJ07001_988	CJE1171		ICDCCJ07001_1014	Cj1051c		ICDCCJ07001_983	CJJ81176_1041		ICDCCJ07001_992	C8J_0968
ICDCCJ07001_1158	JJD26997_0521		ICDCCJ07001_989	CJE1172		ICDCCJ07001_1015	Cj1052c		ICDCCJ07001_984	CJJ81176_1042		ICDCCJ07001_993	C8J_0968
ICDCCJ07001_1159	JJD26997_0520		ICDCCJ07001_990	CJE1173		ICDCCJ07001_1016	Cj1053c		ICDCCJ07001_985	CJJ81176_1043		ICDCCJ07001_994	C8J_0969
ICDCCJ07001_1160	JJD26997_0519		ICDCCJ07001_991	CJE1174		ICDCCJ07001_1017	Cj1054c		ICDCCJ07001_986	CJJ81176_1044		ICDCCJ07001_995	C8J_0970
ICDCCJ07001_1161	JJD26997_0518		ICDCCJ07001_994	CJE1176		ICDCCJ07001_1018	Cj1054c		ICDCCJ07001_987	CJJ81176_1045		ICDCCJ07001_996	C8J_0970
ICDCCJ07001_1162	JJD26997_0517		ICDCCJ07001_995	CJE1177		ICDCCJ07001_1019	Cj1055c		ICDCCJ07001_988	CJJ81176_1046		ICDCCJ07001_997	C8J_0971
ICDCCJ07001_1163	JJD26997_0516		ICDCCJ07001_996	CJE1177		ICDCCJ07001_1020	Cj1056c		ICDCCJ07001_989	CJJ81176_1047		ICDCCJ07001_998	C8J_0972
ICDCCJ07001_1164	JJD26997_0514		ICDCCJ07001_997	CJE1178		ICDCCJ07001_1021	Cj1058c		ICDCCJ07001_990	CJJ81176_1048		ICDCCJ07001_999	C8J_0974
ICDCCJ07001_1165	JJD26997_0513		ICDCCJ07001_998	CJE1179		ICDCCJ07001_1022	Cj1059c		ICDCCJ07001_991	CJJ81176_1049		ICDCCJ07001_1000	C8J_0975
ICDCCJ07001_1166	JJD26997_0512		ICDCCJ07001_999	CJE1181		ICDCCJ07001_1023	Cj1061c		ICDCCJ07001_992	CJJ81176_1050		ICDCCJ07001_1001	C8J_0976
ICDCCJ07001_1167	JJD26997_0511		ICDCCJ07001_1000	CJE1182		ICDCCJ07001_1024	Cj1062		ICDCCJ07001_993	CJJ81176_1050		ICDCCJ07001_1002	C8J_0977
ICDCCJ07001_1168	JJD26997_0509		ICDCCJ07001_1001	CJE1183		ICDCCJ07001_1025	Cj1063		ICDCCJ07001_994	CJJ81176_1051		ICDCCJ07001_1003	C8J_0977
ICDCCJ07001_1170	JJD26997_0504		ICDCCJ07001_1002	CJE1184		ICDCCJ07001_1027	Cj1066		ICDCCJ07001_995	CJJ81176_1052		ICDCCJ07001_1004	C8J_0978
ICDCCJ07001_1171	JJD26997_0503		ICDCCJ07001_1003	CJE1184		ICDCCJ07001_1028	Cj1067		ICDCCJ07001_996	CJJ81176_1052		ICDCCJ07001_1005	C8J_0979
ICDCCJ07001_1174	JJD26997_0499		ICDCCJ07001_1004	CJE1185		ICDCCJ07001_1029	Cj1068		ICDCCJ07001_997	CJJ81176_1053		ICDCCJ07001_1006	C8J_0980
ICDCCJ07001_1175	JJD26997_0498		ICDCCJ07001_1005	CJE1186		ICDCCJ07001_1030	Cj1069		ICDCCJ07001_998	CJJ81176_1054		ICDCCJ07001_1007	C8J_0981
ICDCCJ07001_1176	JJD26997_0497		ICDCCJ07001_1006	CJE1187		ICDCCJ07001_1031	Cj1070		ICDCCJ07001_999	CJJ81176_1056		ICDCCJ07001_1008	C8J_0982
ICDCCJ07001_1177	JJD26997_0496		ICDCCJ07001_1007	CJE1188		ICDCCJ07001_1032	Cj1071		ICDCCJ07001_1000	CJJ81176_1057		ICDCCJ07001_1009	C8J_0983
ICDCCJ07001_1178	JJD26997_0495		ICDCCJ07001_1008	CJE1189		ICDCCJ07001_1033	Cj1073c		ICDCCJ07001_1001	CJJ81176_1058		ICDCCJ07001_1010	C8J_0989
ICDCCJ07001_1179	JJD26997_0494		ICDCCJ07001_1009	CJE1190		ICDCCJ07001_1034	Cj1074c		ICDCCJ07001_1002	CJJ81176_1059		ICDCCJ07001_1012	C8J_0991
ICDCCJ07001_1180	JJD26997_0493		ICDCCJ07001_1010	CJE1192		ICDCCJ07001_1035	Cj1075		ICDCCJ07001_1003	CJJ81176_1061		ICDCCJ07001_1014	C8J_0993
ICDCCJ07001_1181	JJD26997_0492		ICDCCJ07001_1011	CJE1193		ICDCCJ07001_1036	Cj1077		ICDCCJ07001_1004	CJJ81176_1062		ICDCCJ07001_1015	C8J_0994
ICDCCJ07001_1182	JJD26997_0491		ICDCCJ07001_1012	CJE1194		ICDCCJ07001_1037	Cj1078		ICDCCJ07001_1005	CJJ81176_1063		ICDCCJ07001_1016	C8J_0995
ICDCCJ07001_1183	JJD26997_0490		ICDCCJ07001_1014	CJE1195		ICDCCJ07001_1038	Cj1079		ICDCCJ07001_1006	CJJ81176_1064		ICDCCJ07001_1017	C8J_0996
ICDCCJ07001_1184	JJD26997_0488		ICDCCJ07001_1015	CJE1196		ICDCCJ07001_1039	Cj1080c		ICDCCJ07001_1007	CJJ81176_1065		ICDCCJ07001_1018	C8J_0996
ICDCCJ07001_1185	JJD26997_0489		ICDCCJ07001_1016	CJE1197		ICDCCJ07001_1040	Cj1081c		ICDCCJ07001_1008	CJJ81176_1066		ICDCCJ07001_1020	C8J_0997
ICDCCJ07001_1186	JJD26997_0487		ICDCCJ07001_1017	CJE1198		ICDCCJ07001_1041	Cj1082c		ICDCCJ07001_1009	CJJ81176_1067		ICDCCJ07001_1021	C8J_0999
ICDCCJ07001_1187	JJD26997_0486		ICDCCJ07001_1018	CJE1198		ICDCCJ07001_1042	Cj1083c		ICDCCJ07001_1010	CJJ81176_1069		ICDCCJ07001_1022	C8J_1000
ICDCCJ07001_1189	JJD26997_0485		ICDCCJ07001_1020	CJE1199		ICDCCJ07001_1043	Cj1084c		ICDCCJ07001_1011	CJJ81176_1070		ICDCCJ07001_1023	C8J_1002
ICDCCJ07001_1191	JJD26997_0483		ICDCCJ07001_1021	CJE1201		ICDCCJ07001_1044	Cj1085c		ICDCCJ07001_1012	CJJ81176_1071		ICDCCJ07001_1024	C8J_1003
ICDCCJ07001_1192	JJD26997_0482		ICDCCJ07001_1022	CJE1202		ICDCCJ07001_1045	Cj1087c		ICDCCJ07001_1015	CJJ81176_1072		ICDCCJ07001_1025	C8J_1004
ICDCCJ07001_1193	JJD26997_0481		ICDCCJ07001_1023	CJE1204		ICDCCJ07001_1046	Cj1088c		ICDCCJ07001_1016	CJJ81176_1073		ICDCCJ07001_1026	C8J_1005
ICDCCJ07001_1194	JJD26997_0480		ICDCCJ07001_1024	CJE1205		ICDCCJ07001_1047	Cj1089c		ICDCCJ07001_1017	CJJ81176_1074		ICDCCJ07001_1027	C8J_1007
ICDCCJ07001_1195	JJD26997_0479		ICDCCJ07001_1025	CJE1206		ICDCCJ07001_1048	Cj1090c		ICDCCJ07001_1018	CJJ81176_1074		ICDCCJ07001_1028	C8J_1008
ICDCCJ07001_1196	JJD26997_0477		ICDCCJ07001_1027	CJE1209		ICDCCJ07001_1049	Cj1091c		ICDCCJ07001_1019	CJJ81176_1075		ICDCCJ07001_1029	C8J_1009
ICDCCJ07001_1197	JJD26997_0476		ICDCCJ07001_1028	CJE1210		ICDCCJ07001_1050	Cj1091c		ICDCCJ07001_1020	CJJ81176_1076		ICDCCJ07001_1030	C8J_1010
ICDCCJ07001_1198	JJD26997_0475		ICDCCJ07001_1029	CJE1211		ICDCCJ07001_1051	Cj1092c		ICDCCJ07001_1021	CJJ81176_1078		ICDCCJ07001_1031	C8J_1011
ICDCCJ07001_1199	JJD26997_0474		ICDCCJ07001_1030	CJE1212		ICDCCJ07001_1052	Cj1093c		ICDCCJ07001_1022	CJJ81176_1079		ICDCCJ07001_1032	C8J_1012
ICDCCJ07001_1200	JJD26997_0473		ICDCCJ07001_1031	CJE1213		ICDCCJ07001_1053	Cj1095		ICDCCJ07001_1023	CJJ81176_1080		ICDCCJ07001_1033	C8J_1014
ICDCCJ07001_1201	JJD26997_0472		ICDCCJ07001_1032	CJE1214		ICDCCJ07001_1054	Cj1096c		ICDCCJ07001_1024	CJJ81176_1081		ICDCCJ07001_1034	C8J_1015
ICDCCJ07001_1202	JJD26997_0471		ICDCCJ07001_1033	CJE1216		ICDCCJ07001_1055	Cj1097		ICDCCJ07001_1025	CJJ81176_1082		ICDCCJ07001_1035	C8J_1016
ICDCCJ07001_1203	JJD26997_0470		ICDCCJ07001_1034	CJE1217		ICDCCJ07001_1056	Cj1098		ICDCCJ07001_1026	CJJ81176_1083		ICDCCJ07001_1036	C8J_1018
ICDCCJ07001_1204	JJD26997_0468		ICDCCJ07001_1035	CJE1218		ICDCCJ07001_1057	Cj1099		ICDCCJ07001_1027	CJJ81176_1084		ICDCCJ07001_1037	C8J_1019
ICDCCJ07001_1205	JJD26997_0467		ICDCCJ07001_1036	CJE1220		ICDCCJ07001_1058	Cj1100		ICDCCJ07001_1028	CJJ81176_1085		ICDCCJ07001_1038	C8J_1020
ICDCCJ07001_1207	JJD26997_0465		ICDCCJ07001_1037	CJE1221		ICDCCJ07001_1059	Cj1101		ICDCCJ07001_1029	CJJ81176_1086		ICDCCJ07001_1039	C8J_1021
ICDCCJ07001_1208	JJD26997_0464		ICDCCJ07001_1038	CJE1222		ICDCCJ07001_1060	Cj1102		ICDCCJ07001_1030	CJJ81176_1087		ICDCCJ07001_1040	C8J_1022
ICDCCJ07001_1209	JJD26997_0463		ICDCCJ07001_1039	CJE1223		ICDCCJ07001_1061	Cj1104		ICDCCJ07001_1031	CJJ81176_1088		ICDCCJ07001_1041	C8J_1023
ICDCCJ07001_1210	JJD26997_0461		ICDCCJ07001_1040	CJE1224		ICDCCJ07001_1062	Cj1105		ICDCCJ07001_1032	CJJ81176_1089		ICDCCJ07001_1042	C8J_1024
ICDCCJ07001_1211	JJD26997_0462		ICDCCJ07001_1041	CJE1225		ICDCCJ07001_1063	Cj1106		ICDCCJ07001_1033	CJJ81176_1091		ICDCCJ07001_1043	C8J_1025
ICDCCJ07001_1212	JJD26997_0460		ICDCCJ07001_1042	CJE1226		ICDCCJ07001_1064	Cj1108		ICDCCJ07001_1034	CJJ81176_1092		ICDCCJ07001_1044	C8J_1026
ICDCCJ07001_1213	JJD26997_0459		ICDCCJ07001_1043	CJE1227		ICDCCJ07001_1065	Cj1109		ICDCCJ07001_1035	CJJ81176_1093		ICDCCJ07001_1045	C8J_1028
ICDCCJ07001_1214	JJD26997_0458		ICDCCJ07001_1044	CJE1228		ICDCCJ07001_1066	Cj1110c		ICDCCJ07001_1036	CJJ81176_1095		ICDCCJ07001_1046	C8J_1029
ICDCCJ07001_1215	JJD26997_0457		ICDCCJ07001_1045	CJE1230		ICDCCJ07001_1067	Cj1111c		ICDCCJ07001_1037	CJJ81176_1096		ICDCCJ07001_1047	C8J_1030
ICDCCJ07001_1216	JJD26997_0456		ICDCCJ07001_1046	CJE1231		ICDCCJ07001_1068	Cj1112c		ICDCCJ07001_1038	CJJ81176_1097		ICDCCJ07001_1048	C8J_1031
ICDCCJ07001_1217	JJD26997_0455		ICDCCJ07001_1047	CJE1232		ICDCCJ07001_1069	Cj1113		ICDCCJ07001_1039	CJJ81176_1098		ICDCCJ07001_1049	C8J_1032
ICDCCJ07001_1218	JJD26997_0454		ICDCCJ07001_1048	CJE1233		ICDCCJ07001_1070	Cj1114c		ICDCCJ07001_1040	CJJ81176_1099		ICDCCJ07001_1050	C8J_1032
ICDCCJ07001_1219	JJD26997_0453		ICDCCJ07001_1049	CJE1234		ICDCCJ07001_1071	Cj1115c		ICDCCJ07001_1041	CJJ81176_1100		ICDCCJ07001_1051	C8J_1033
ICDCCJ07001_1220	JJD26997_0453		ICDCCJ07001_1050	CJE1234		ICDCCJ07001_1072	Cj1116c		ICDCCJ07001_1042	CJJ81176_1101		ICDCCJ07001_1052	C8J_1034
ICDCCJ07001_1221	JJD26997_0451		ICDCCJ07001_1051	CJE1235		ICDCCJ07001_1073	Cj1117c		ICDCCJ07001_1043	CJJ81176_1102		ICDCCJ07001_1053	C8J_1036
ICDCCJ07001_1222	JJD26997_0450		ICDCCJ07001_1052	CJE1236		ICDCCJ07001_1074	Cj1118c		ICDCCJ07001_1044	CJJ81176_1103		ICDCCJ07001_1054	C8J_1037
ICDCCJ07001_1223	JJD26997_0449		ICDCCJ07001_1053	CJE1238		ICDCCJ07001_1075	Cj1119c		ICDCCJ07001_1045	CJJ81176_1105		ICDCCJ07001_1055	C8J_1038
ICDCCJ07001_1224	JJD26997_0448		ICDCCJ07001_1054	CJE1239		ICDCCJ07001_1076	Cj1120c		ICDCCJ07001_1046	CJJ81176_1106		ICDCCJ07001_1056	C8J_1039
ICDCCJ07001_1225	JJD26997_0447		ICDCCJ07001_1055	CJE1240		ICDCCJ07001_1077	Cj1121c		ICDCCJ07001_1047	CJJ81176_1107		ICDCCJ07001_1057	C8J_1040
ICDCCJ07001_1226	JJD26997_0446		ICDCCJ07001_1056	CJE1241		ICDCCJ07001_1078	Cj1123c		ICDCCJ07001_1048	CJJ81176_1108		ICDCCJ07001_1058	C8J_1041
ICDCCJ07001_1227	JJD26997_0445		ICDCCJ07001_1057	CJE1242		ICDCCJ07001_1079	Cj1124c		ICDCCJ07001_1049	CJJ81176_1109		ICDCCJ07001_1059	C8J_1042
ICDCCJ07001_1231	JJD26997_0441		ICDCCJ07001_1058	CJE1243		ICDCCJ07001_1080	Cj1125c		ICDCCJ07001_1050	CJJ81176_1109		ICDCCJ07001_1060	C8J_1043
ICDCCJ07001_1232	JJD26997_0439		ICDCCJ07001_1059	CJE1244		ICDCCJ07001_1081	Cj1125c		ICDCCJ07001_1051	CJJ81176_1110		ICDCCJ07001_1061	C8J_1045
ICDCCJ07001_1233	JJD26997_0440		ICDCCJ07001_1060	CJE1245		ICDCCJ07001_1082	Cj1126c		ICDCCJ07001_1052	CJJ81176_1111		ICDCCJ07001_1062	C8J_1046
ICDCCJ07001_1235	JJD26997_0435		ICDCCJ07001_1061	CJE1247		ICDCCJ07001_1083	Cj1126c		ICDCCJ07001_1053	CJJ81176_1113		ICDCCJ07001_1063	C8J_1047
ICDCCJ07001_1236	JJD26997_0434		ICDCCJ07001_1062	CJE1248		ICDCCJ07001_1084	Cj1127c		ICDCCJ07001_1054	CJJ81176_1114		ICDCCJ07001_1064	C8J_1049
ICDCCJ07001_1237	JJD26997_0433		ICDCCJ07001_1063	CJE1249		ICDCCJ07001_1085	Cj1128c		ICDCCJ07001_1055	CJJ81176_1115		ICDCCJ07001_1065	C8J_1050
ICDCCJ07001_1238	JJD26997_0432		ICDCCJ07001_1064	CJE1251		ICDCCJ07001_1086	Cj1129c		ICDCCJ07001_1056	CJJ81176_1116		ICDCCJ07001_1066	C8J_1051
ICDCCJ07001_1239	JJD26997_0431		ICDCCJ07001_1065	CJE1252		ICDCCJ07001_1087	Cj1130c		ICDCCJ07001_1057	CJJ81176_1117		ICDCCJ07001_1067	C8J_1052
ICDCCJ07001_1240	JJD26997_0430		ICDCCJ07001_1066	CJE1253		ICDCCJ07001_1088	Cj1131c		ICDCCJ07001_1058	CJJ81176_1118		ICDCCJ07001_1068	C8J_1053
ICDCCJ07001_1241	JJD26997_0429		ICDCCJ07001_1067	CJE1254		ICDCCJ07001_1089	Cj1132c		ICDCCJ07001_1059	CJJ81176_1119		ICDCCJ07001_1069	C8J_1054
ICDCCJ07001_1242	JJD26997_0428		ICDCCJ07001_1068	CJE1255		ICDCCJ07001_1090	Cj1133		ICDCCJ07001_1060	CJJ81176_1120		ICDCCJ07001_1070	C8J_1055
ICDCCJ07001_1243	JJD26997_0427		ICDCCJ07001_1069	CJE1256		ICDCCJ07001_1091	Cj1133		ICDCCJ07001_1061	CJJ81176_1122		ICDCCJ07001_1071	C8J_1056
ICDCCJ07001_1245	JJD26997_0423		ICDCCJ07001_1070	CJE1257		ICDCCJ07001_1092	Cj1134		ICDCCJ07001_1062	CJJ81176_1123		ICDCCJ07001_1072	C8J_1057
ICDCCJ07001_1246	JJD26997_0422		ICDCCJ07001_1071	CJE1258		ICDCCJ07001_1093	Cj1135		ICDCCJ07001_1063	CJJ81176_1124		ICDCCJ07001_1073	C8J_1058
ICDCCJ07001_1247	JJD26997_0421		ICDCCJ07001_1072	CJE1259		ICDCCJ07001_1104	Cj1146c		ICDCCJ07001_1064	CJJ81176_1126		ICDCCJ07001_1074	C8J_1059
ICDCCJ07001_1248	JJD26997_0420		ICDCCJ07001_1073	CJE1260		ICDCCJ07001_1105	Cj1148		ICDCCJ07001_1065	CJJ81176_1127		ICDCCJ07001_1075	C8J_1060
ICDCCJ07001_1255	JJD26997_0406		ICDCCJ07001_1074	CJE1261		ICDCCJ07001_1107	Cj1149c		ICDCCJ07001_1066	CJJ81176_1128		ICDCCJ07001_1076	C8J_1061
ICDCCJ07001_1256	JJD26997_0405		ICDCCJ07001_1075	CJE1262		ICDCCJ07001_1108	Cj1150c		ICDCCJ07001_1067	CJJ81176_1129		ICDCCJ07001_1077	C8J_1062
ICDCCJ07001_1258	JJD26997_0402		ICDCCJ07001_1076	CJE1263		ICDCCJ07001_1109	Cj1151c		ICDCCJ07001_1068	CJJ81176_1130		ICDCCJ07001_1078	C8J_1063
ICDCCJ07001_1259	JJD26997_0400		ICDCCJ07001_1077	CJE1264		ICDCCJ07001_1110	Cj1152c		ICDCCJ07001_1069	CJJ81176_1131		ICDCCJ07001_1079	C8J_1064
ICDCCJ07001_1260	JJD26997_0401		ICDCCJ07001_1078	CJE1265		ICDCCJ07001_1111	Cj1153		ICDCCJ07001_1070	CJJ81176_1132		ICDCCJ07001_1080	C8J_1065
ICDCCJ07001_1261	JJD26997_0399		ICDCCJ07001_1079	CJE1266		ICDCCJ07001_1112	Cj1155c		ICDCCJ07001_1071	CJJ81176_1133		ICDCCJ07001_1081	C8J_1065
ICDCCJ07001_1262	JJD26997_0398		ICDCCJ07001_1080	CJE1267		ICDCCJ07001_1113	Cj1156		ICDCCJ07001_1072	CJJ81176_1134		ICDCCJ07001_1082	C8J_1066
ICDCCJ07001_1263	JJD26997_0397		ICDCCJ07001_1081	CJE1267		ICDCCJ07001_1114	Cj1157		ICDCCJ07001_1073	CJJ81176_1135		ICDCCJ07001_1083	C8J_1066
ICDCCJ07001_1264	JJD26997_0374		ICDCCJ07001_1082	CJE1268		ICDCCJ07001_1115	Cj1158c		ICDCCJ07001_1074	CJJ81176_1136		ICDCCJ07001_1084	C8J_1067
ICDCCJ07001_1265	JJD26997_0374		ICDCCJ07001_1083	CJE1268		ICDCCJ07001_1116	Cj1161c		ICDCCJ07001_1075	CJJ81176_1137		ICDCCJ07001_1085	C8J_1068
ICDCCJ07001_1275	JJD26997_0367		ICDCCJ07001_1084	CJE1269		ICDCCJ07001_1117	Cj1163c		ICDCCJ07001_1076	CJJ81176_1138		ICDCCJ07001_1086	C8J_1069
ICDCCJ07001_1276	JJD26997_0366		ICDCCJ07001_1085	CJE1270		ICDCCJ07001_1118	Cj1165c		ICDCCJ07001_1077	CJJ81176_1139		ICDCCJ07001_1087	C8J_1070
ICDCCJ07001_1277	JJD26997_0365		ICDCCJ07001_1086	CJE1271		ICDCCJ07001_1119	Cj1166c		ICDCCJ07001_1078	CJJ81176_1140		ICDCCJ07001_1088	C8J_1071
ICDCCJ07001_1278	JJD26997_0364		ICDCCJ07001_1087	CJE1272		ICDCCJ07001_1120	Cj1167		ICDCCJ07001_1079	CJJ81176_1141		ICDCCJ07001_1089	C8J_1072
ICDCCJ07001_1279	JJD26997_0363		ICDCCJ07001_1088	CJE1273		ICDCCJ07001_1121	Cj1168c		ICDCCJ07001_1080	CJJ81176_1142		ICDCCJ07001_1090	C8J_1073
ICDCCJ07001_1280	JJD26997_0362		ICDCCJ07001_1089	CJE1274		ICDCCJ07001_1122	Cj1170c		ICDCCJ07001_1081	CJJ81176_1142		ICDCCJ07001_1091	C8J_1073
ICDCCJ07001_1281	JJD26997_0361		ICDCCJ07001_1090	CJE1275		ICDCCJ07001_1123	Cj1171c		ICDCCJ07001_1082	CJJ81176_1143		ICDCCJ07001_1092	C8J_1074
ICDCCJ07001_1282	JJD26997_0360		ICDCCJ07001_1091	CJE1275		ICDCCJ07001_1124	Cj1172c		ICDCCJ07001_1083	CJJ81176_1143		ICDCCJ07001_1099	C8J_1339
ICDCCJ07001_1290	JJD26997_0342		ICDCCJ07001_1092	CJE1276		ICDCCJ07001_1125	Cj1173		ICDCCJ07001_1084	CJJ81176_1144		ICDCCJ07001_1100	C8J_1338
ICDCCJ07001_1291	JJD26997_0341		ICDCCJ07001_1093	CJE1277		ICDCCJ07001_1126	Cj1174		ICDCCJ07001_1085	CJJ81176_1145		ICDCCJ07001_1104	C8J_1091
ICDCCJ07001_1292	JJD26997_0341		ICDCCJ07001_1104	CJE1282		ICDCCJ07001_1127	Cj1175c		ICDCCJ07001_1086	CJJ81176_1146		ICDCCJ07001_1105	C8J_1092
ICDCCJ07001_1293	JJD26997_0340		ICDCCJ07001_1105	CJE1283		ICDCCJ07001_1128	Cj1177c		ICDCCJ07001_1087	CJJ81176_1147		ICDCCJ07001_1107	C8J_1095
ICDCCJ07001_1294	JJD26997_0339		ICDCCJ07001_1106	CJE1284		ICDCCJ07001_1129	Cj1178c		ICDCCJ07001_1088	CJJ81176_1148		ICDCCJ07001_1108	C8J_1096
ICDCCJ07001_1297	JJD26997_0288		ICDCCJ07001_1107	CJE1285		ICDCCJ07001_1130	Cj1179c		ICDCCJ07001_1089	CJJ81176_1149		ICDCCJ07001_1109	C8J_1097
ICDCCJ07001_1298	JJD26997_0287		ICDCCJ07001_1108	CJE1286		ICDCCJ07001_1131	Cj1180c		ICDCCJ07001_1090	CJJ81176_1150		ICDCCJ07001_1110	C8J_1098
ICDCCJ07001_1299	JJD26997_0286		ICDCCJ07001_1109	CJE1287		ICDCCJ07001_1132	Cj1181c		ICDCCJ07001_1091	CJJ81176_1150		ICDCCJ07001_1111	C8J_1099
ICDCCJ07001_1300	JJD26997_0285		ICDCCJ07001_1110	CJE1288		ICDCCJ07001_1133	Cj1182c		ICDCCJ07001_1092	CJJ81176_1151		ICDCCJ07001_1112	C8J_1101
ICDCCJ07001_1301	JJD26997_0284		ICDCCJ07001_1111	CJE1289		ICDCCJ07001_1134	Cj1183c		ICDCCJ07001_1093	CJJ81176_1152		ICDCCJ07001_1113	C8J_1102
ICDCCJ07001_1302	JJD26997_0283		ICDCCJ07001_1112	CJE1291		ICDCCJ07001_1135	Cj1184c		ICDCCJ07001_1094	CJJ81176_1153		ICDCCJ07001_1114	C8J_1103
ICDCCJ07001_1306	JJD26997_0280		ICDCCJ07001_1113	CJE1292		ICDCCJ07001_1136	Cj1185c		ICDCCJ07001_1096	CJJ81176_1154		ICDCCJ07001_1115	C8J_1104
ICDCCJ07001_1307	JJD26997_0279		ICDCCJ07001_1114	CJE1293		ICDCCJ07001_1137	Cj1186c		ICDCCJ07001_1097	CJJ81176_1155		ICDCCJ07001_1116	C8J_1105
ICDCCJ07001_1308	JJD26997_0278		ICDCCJ07001_1116	CJE1295		ICDCCJ07001_1138	Cj1187c		ICDCCJ07001_1098	CJJ81176_1157		ICDCCJ07001_1117	C8J_1107
ICDCCJ07001_1309	JJD26997_0277		ICDCCJ07001_1117	CJE1297		ICDCCJ07001_1139	Cj1188c		ICDCCJ07001_1099	CJJ81176_1158		ICDCCJ07001_1118	C8J_1109
ICDCCJ07001_1310	JJD26997_0276		ICDCCJ07001_1118	CJE1299		ICDCCJ07001_1140	Cj1189c		ICDCCJ07001_1100	CJJ81176_1159		ICDCCJ07001_1119	C8J_1110
ICDCCJ07001_1311	JJD26997_0274		ICDCCJ07001_1119	CJE1300		ICDCCJ07001_1141	Cj1190c		ICDCCJ07001_1101	CJJ81176_1161		ICDCCJ07001_1120	C8J_1111
ICDCCJ07001_1312	JJD26997_0274		ICDCCJ07001_1120	CJE1301		ICDCCJ07001_1142	Cj1191c		ICDCCJ07001_1104	CJJ81176_1163		ICDCCJ07001_1121	C8J_1112
ICDCCJ07001_1314	JJD26997_0275		ICDCCJ07001_1121	CJE1302		ICDCCJ07001_1143	Cj1192		ICDCCJ07001_1105	CJJ81176_1164		ICDCCJ07001_1122	C8J_1114
ICDCCJ07001_1315	JJD26997_0273		ICDCCJ07001_1122	CJE1304		ICDCCJ07001_1144	Cj1193c		ICDCCJ07001_1107	CJJ81176_1166		ICDCCJ07001_1123	C8J_1115
ICDCCJ07001_1316	JJD26997_0272		ICDCCJ07001_1123	CJE1305		ICDCCJ07001_1145	Cj1194		ICDCCJ07001_1108	CJJ81176_1167		ICDCCJ07001_1124	C8J_1116
ICDCCJ07001_1317	JJD26997_0271		ICDCCJ07001_1124	CJE1306		ICDCCJ07001_1146	Cj1195c		ICDCCJ07001_1109	CJJ81176_1168		ICDCCJ07001_1125	C8J_1117
ICDCCJ07001_1319	JJD26997_0268		ICDCCJ07001_1125	CJE1307		ICDCCJ07001_1147	Cj1196c		ICDCCJ07001_1110	CJJ81176_1169		ICDCCJ07001_1126	C8J_1118
ICDCCJ07001_1320	JJD26997_0267		ICDCCJ07001_1126	CJE1308		ICDCCJ07001_1148	Cj1197c		ICDCCJ07001_1111	CJJ81176_1170		ICDCCJ07001_1127	C8J_1119
ICDCCJ07001_1321	JJD26997_0266		ICDCCJ07001_1127	CJE1309		ICDCCJ07001_1149	Cj1197c		ICDCCJ07001_1112	CJJ81176_1172		ICDCCJ07001_1128	C8J_1121
ICDCCJ07001_1322	JJD26997_0265		ICDCCJ07001_1128	CJE1311		ICDCCJ07001_1150	Cj1198		ICDCCJ07001_1113	CJJ81176_1173		ICDCCJ07001_1129	C8J_1122
ICDCCJ07001_1323	JJD26997_0264		ICDCCJ07001_1129	CJE1312		ICDCCJ07001_1151	Cj1199		ICDCCJ07001_1114	CJJ81176_1174		ICDCCJ07001_1130	C8J_1123
ICDCCJ07001_1324	JJD26997_0262		ICDCCJ07001_1130	CJE1313		ICDCCJ07001_1152	Cj1200		ICDCCJ07001_1115	CJJ81176_1746		ICDCCJ07001_1131	C8J_1124
ICDCCJ07001_1326	JJD26997_0259		ICDCCJ07001_1131	CJE1314		ICDCCJ07001_1153	Cj1201		ICDCCJ07001_1116	CJJ81176_1176		ICDCCJ07001_1132	C8J_1125
ICDCCJ07001_1330	JJD26997_1733		ICDCCJ07001_1132	CJE1315		ICDCCJ07001_1154	Cj1202		ICDCCJ07001_1117	CJJ81176_1178		ICDCCJ07001_1133	C8J_1126
ICDCCJ07001_1331	JJD26997_1734		ICDCCJ07001_1133	CJE1316		ICDCCJ07001_1155	Cj1204c		ICDCCJ07001_1118	CJJ81176_1180		ICDCCJ07001_1134	C8J_1127
ICDCCJ07001_1332	JJD26997_1735		ICDCCJ07001_1134	CJE1317		ICDCCJ07001_1156	Cj1205c		ICDCCJ07001_1119	CJJ81176_1181		ICDCCJ07001_1135	C8J_1128
ICDCCJ07001_1333	JJD26997_1736		ICDCCJ07001_1135	CJE1318		ICDCCJ07001_1157	Cj1206c		ICDCCJ07001_1120	CJJ81176_1182		ICDCCJ07001_1136	C8J_1129
ICDCCJ07001_1334	JJD26997_1737		ICDCCJ07001_1136	CJE1319		ICDCCJ07001_1158	Cj1207c		ICDCCJ07001_1121	CJJ81176_1183		ICDCCJ07001_1137	C8J_1130
ICDCCJ07001_1336	JJD26997_1739		ICDCCJ07001_1137	CJE1320		ICDCCJ07001_1159	Cj1209		ICDCCJ07001_1122	CJJ81176_1185		ICDCCJ07001_1138	C8J_1131
ICDCCJ07001_1338	JJD26997_1740		ICDCCJ07001_1138	CJE1321		ICDCCJ07001_1160	Cj1210		ICDCCJ07001_1123	CJJ81176_1186		ICDCCJ07001_1139	C8J_1132
ICDCCJ07001_1339	JJD26997_1741		ICDCCJ07001_1139	CJE1322		ICDCCJ07001_1161	Cj1212c		ICDCCJ07001_1124	CJJ81176_1187		ICDCCJ07001_1140	C8J_1133
ICDCCJ07001_1340	JJD26997_1742		ICDCCJ07001_1140	CJE1323		ICDCCJ07001_1162	Cj1213c		ICDCCJ07001_1125	CJJ81176_1188		ICDCCJ07001_1141	C8J_1134
ICDCCJ07001_1341	JJD26997_1743		ICDCCJ07001_1141	CJE1324		ICDCCJ07001_1163	Cj1214c		ICDCCJ07001_1126	CJJ81176_1189		ICDCCJ07001_1142	C8J_1135
ICDCCJ07001_1342	JJD26997_1744		ICDCCJ07001_1142	CJE1325		ICDCCJ07001_1164	Cj1215		ICDCCJ07001_1127	CJJ81176_1190		ICDCCJ07001_1143	C8J_1136
ICDCCJ07001_1343	JJD26997_1745		ICDCCJ07001_1143	CJE1326		ICDCCJ07001_1165	Cj1217c		ICDCCJ07001_1128	CJJ81176_1192		ICDCCJ07001_1144	C8J_1137
ICDCCJ07001_1344	JJD26997_1746		ICDCCJ07001_1144	CJE1327		ICDCCJ07001_1166	Cj1218c		ICDCCJ07001_1129	CJJ81176_1193		ICDCCJ07001_1145	C8J_1138
ICDCCJ07001_1345	JJD26997_1747		ICDCCJ07001_1145	CJE1328		ICDCCJ07001_1167	Cj1219c		ICDCCJ07001_1130	CJJ81176_1194		ICDCCJ07001_1146	C8J_1139
ICDCCJ07001_1353	JJD26997_1755		ICDCCJ07001_1146	CJE1329		ICDCCJ07001_1168	Cj1221		ICDCCJ07001_1131	CJJ81176_1195		ICDCCJ07001_1147	C8J_1140
ICDCCJ07001_1354	JJD26997_1756		ICDCCJ07001_1147	CJE1330		ICDCCJ07001_1169	Cj1222c		ICDCCJ07001_1132	CJJ81176_1196		ICDCCJ07001_1148	C8J_1141
ICDCCJ07001_1355	JJD26997_1759		ICDCCJ07001_1148	CJE1331		ICDCCJ07001_1170	Cj1223c		ICDCCJ07001_1133	CJJ81176_1197		ICDCCJ07001_1149	C8J_1141
ICDCCJ07001_1356	JJD26997_1763		ICDCCJ07001_1149	CJE1331		ICDCCJ07001_1171	Cj1224		ICDCCJ07001_1134	CJJ81176_1198		ICDCCJ07001_1150	C8J_1142
ICDCCJ07001_1357	JJD26997_1764		ICDCCJ07001_1150	CJE1332		ICDCCJ07001_1172	Cj1225		ICDCCJ07001_1135	CJJ81176_1199		ICDCCJ07001_1151	C8J_1143
ICDCCJ07001_1377	JJD26997_1778		ICDCCJ07001_1151	CJE1333		ICDCCJ07001_1174	Cj1226c		ICDCCJ07001_1136	CJJ81176_1200		ICDCCJ07001_1152	C8J_1144
ICDCCJ07001_1378	JJD26997_1779		ICDCCJ07001_1152	CJE1334		ICDCCJ07001_1175	Cj1227c		ICDCCJ07001_1137	CJJ81176_1201		ICDCCJ07001_1153	C8J_1145
ICDCCJ07001_1379	JJD26997_1780		ICDCCJ07001_1153	CJE1335		ICDCCJ07001_1176	Cj1228c		ICDCCJ07001_1138	CJJ81176_1202		ICDCCJ07001_1154	C8J_1146
ICDCCJ07001_1380	JJD26997_1781		ICDCCJ07001_1154	CJE1336		ICDCCJ07001_1177	Cj1229		ICDCCJ07001_1139	CJJ81176_1203		ICDCCJ07001_1155	C8J_1147
ICDCCJ07001_1381	JJD26997_1782		ICDCCJ07001_1155	CJE1338		ICDCCJ07001_1178	Cj1230		ICDCCJ07001_1140	CJJ81176_1204		ICDCCJ07001_1156	C8J_1148
ICDCCJ07001_1382	JJD26997_1783		ICDCCJ07001_1156	CJE1339		ICDCCJ07001_1179	Cj1231		ICDCCJ07001_1141	CJJ81176_1205		ICDCCJ07001_1157	C8J_1149
ICDCCJ07001_1383	JJD26997_1784		ICDCCJ07001_1157	CJE1340		ICDCCJ07001_1180	Cj1232		ICDCCJ07001_1142	CJJ81176_1206		ICDCCJ07001_1158	C8J_1150
ICDCCJ07001_1384	JJD26997_1785		ICDCCJ07001_1158	CJE1341		ICDCCJ07001_1181	Cj1233		ICDCCJ07001_1143	CJJ81176_1207		ICDCCJ07001_1159	C8J_1152
ICDCCJ07001_1385	JJD26997_1787		ICDCCJ07001_1159	CJE1343		ICDCCJ07001_1182	Cj1234		ICDCCJ07001_1144	CJJ81176_1208		ICDCCJ07001_1160	C8J_1153
ICDCCJ07001_1386	JJD26997_1786		ICDCCJ07001_1160	CJE1344		ICDCCJ07001_1183	Cj1235		ICDCCJ07001_1145	CJJ81176_1209		ICDCCJ07001_1161	C8J_1155
ICDCCJ07001_1387	JJD26997_1788		ICDCCJ07001_1161	CJE1346		ICDCCJ07001_1184	Cj1236		ICDCCJ07001_1146	CJJ81176_1210		ICDCCJ07001_1162	C8J_1156
ICDCCJ07001_1388	JJD26997_1790		ICDCCJ07001_1162	CJE1347		ICDCCJ07001_1185	Cj1237c		ICDCCJ07001_1147	CJJ81176_1211		ICDCCJ07001_1163	C8J_1157
ICDCCJ07001_1390	JJD26997_1792		ICDCCJ07001_1163	CJE1348		ICDCCJ07001_1186	Cj1238		ICDCCJ07001_1148	CJJ81176_1212		ICDCCJ07001_1164	C8J_1158
ICDCCJ07001_1391	JJD26997_1793		ICDCCJ07001_1164	CJE1350		ICDCCJ07001_1187	Cj1239		ICDCCJ07001_1149	CJJ81176_1212		ICDCCJ07001_1165	C8J_1160
ICDCCJ07001_1392	JJD26997_1794		ICDCCJ07001_1165	CJE1352		ICDCCJ07001_1188	Cj1240c		ICDCCJ07001_1150	CJJ81176_1213		ICDCCJ07001_1166	C8J_1161
ICDCCJ07001_1393	JJD26997_1795		ICDCCJ07001_1166	CJE1353		ICDCCJ07001_1189	Cj1241		ICDCCJ07001_1151	CJJ81176_1214		ICDCCJ07001_1167	C8J_1162
ICDCCJ07001_1394	JJD26997_1796		ICDCCJ07001_1167	CJE1354		ICDCCJ07001_1190	Cj1242		ICDCCJ07001_1152	CJJ81176_1215		ICDCCJ07001_1168	C8J_1164
ICDCCJ07001_1395	JJD26997_1810		ICDCCJ07001_1168	CJE1356		ICDCCJ07001_1191	Cj1243		ICDCCJ07001_1153	CJJ81176_1216		ICDCCJ07001_1169	C8J_1165
ICDCCJ07001_1396	JJD26997_1811		ICDCCJ07001_1169	CJE1357		ICDCCJ07001_1192	Cj1244		ICDCCJ07001_1154	CJJ81176_1217		ICDCCJ07001_1170	C8J_1166
ICDCCJ07001_1397	JJD26997_1813		ICDCCJ07001_1170	CJE1358		ICDCCJ07001_1193	Cj1245c		ICDCCJ07001_1155	CJJ81176_1219		ICDCCJ07001_1171	C8J_1167
ICDCCJ07001_1398	JJD26997_1814		ICDCCJ07001_1171	CJE1359		ICDCCJ07001_1194	Cj1246c		ICDCCJ07001_1156	CJJ81176_1220		ICDCCJ07001_1172	C8J_1168
ICDCCJ07001_1399	JJD26997_1815		ICDCCJ07001_1172	CJE1360		ICDCCJ07001_1195	Cj1247c		ICDCCJ07001_1157	CJJ81176_1221		ICDCCJ07001_1174	C8J_1169
ICDCCJ07001_1400	JJD26997_1817		ICDCCJ07001_1174	CJE1361		ICDCCJ07001_1196	Cj1248		ICDCCJ07001_1158	CJJ81176_1222		ICDCCJ07001_1175	C8J_1170
ICDCCJ07001_1401	JJD26997_1816		ICDCCJ07001_1175	CJE1362		ICDCCJ07001_1197	Cj1249		ICDCCJ07001_1159	CJJ81176_1223		ICDCCJ07001_1176	C8J_1171
ICDCCJ07001_1402	JJD26997_1818		ICDCCJ07001_1176	CJE1363		ICDCCJ07001_1198	Cj1250		ICDCCJ07001_1160	CJJ81176_1224		ICDCCJ07001_1177	C8J_1172
ICDCCJ07001_1403	JJD26997_1819		ICDCCJ07001_1177	CJE1364		ICDCCJ07001_1199	Cj1251		ICDCCJ07001_1161	CJJ81176_1225		ICDCCJ07001_1178	C8J_1173
ICDCCJ07001_1404	JJD26997_1820		ICDCCJ07001_1178	CJE1365		ICDCCJ07001_1200	Cj1252		ICDCCJ07001_1162	CJJ81176_1226		ICDCCJ07001_1179	C8J_1174
ICDCCJ07001_1405	JJD26997_1821		ICDCCJ07001_1179	CJE1366		ICDCCJ07001_1201	Cj1253		ICDCCJ07001_1163	CJJ81176_1227		ICDCCJ07001_1180	C8J_1175
ICDCCJ07001_1406	JJD26997_1823		ICDCCJ07001_1180	CJE1367		ICDCCJ07001_1202	Cj1254		ICDCCJ07001_1164	CJJ81176_1228		ICDCCJ07001_1181	C8J_1176
ICDCCJ07001_1407	JJD26997_1824		ICDCCJ07001_1181	CJE1368		ICDCCJ07001_1203	Cj1256c		ICDCCJ07001_1165	CJJ81176_1230		ICDCCJ07001_1182	C8J_1177
ICDCCJ07001_1408	JJD26997_1825		ICDCCJ07001_1182	CJE1369		ICDCCJ07001_1204	Cj1257c		ICDCCJ07001_1166	CJJ81176_1231		ICDCCJ07001_1183	C8J_1178
ICDCCJ07001_1409	JJD26997_1826		ICDCCJ07001_1183	CJE1370		ICDCCJ07001_1205	Cj1258		ICDCCJ07001_1167	CJJ81176_1232		ICDCCJ07001_1184	C8J_1179
ICDCCJ07001_1410	JJD26997_1827		ICDCCJ07001_1184	CJE1371		ICDCCJ07001_1206	Cj1259		ICDCCJ07001_1168	CJJ81176_1234		ICDCCJ07001_1185	C8J_1180
ICDCCJ07001_1411	JJD26997_1828		ICDCCJ07001_1185	CJE1372		ICDCCJ07001_1207	Cj1260c		ICDCCJ07001_1169	CJJ81176_1235		ICDCCJ07001_1186	C8J_1181
ICDCCJ07001_1412	JJD26997_1829		ICDCCJ07001_1186	CJE1373		ICDCCJ07001_1208	Cj1261		ICDCCJ07001_1170	CJJ81176_1236		ICDCCJ07001_1187	C8J_1182
ICDCCJ07001_1413	JJD26997_1831		ICDCCJ07001_1187	CJE1374		ICDCCJ07001_1209	Cj1262		ICDCCJ07001_1171	CJJ81176_1237		ICDCCJ07001_1188	C8J_1183
ICDCCJ07001_1414	JJD26997_1833		ICDCCJ07001_1188	CJE1375		ICDCCJ07001_1210	Cj1263		ICDCCJ07001_1172	CJJ81176_1238		ICDCCJ07001_1189	C8J_1184
ICDCCJ07001_1415	JJD26997_1835		ICDCCJ07001_1189	CJE1377		ICDCCJ07001_1211	Cj1264c		ICDCCJ07001_1174	CJJ81176_1240		ICDCCJ07001_1190	C8J_1185
ICDCCJ07001_1416	JJD26997_1836		ICDCCJ07001_1190	CJE1378		ICDCCJ07001_1212	Cj1265c		ICDCCJ07001_1175	CJJ81176_1241		ICDCCJ07001_1191	C8J_1186
ICDCCJ07001_1417	JJD26997_1836		ICDCCJ07001_1191	CJE1379		ICDCCJ07001_1213	Cj1266c		ICDCCJ07001_1176	CJJ81176_1242		ICDCCJ07001_1192	C8J_1187
ICDCCJ07001_1418	JJD26997_1837		ICDCCJ07001_1192	CJE1380		ICDCCJ07001_1214	Cj1267c		ICDCCJ07001_1177	CJJ81176_1243		ICDCCJ07001_1193	C8J_1188
ICDCCJ07001_1420	JJD26997_1841		ICDCCJ07001_1193	CJE1381		ICDCCJ07001_1215	Cj1268c		ICDCCJ07001_1178	CJJ81176_1244		ICDCCJ07001_1194	C8J_1189
ICDCCJ07001_1421	JJD26997_1842		ICDCCJ07001_1194	CJE1382		ICDCCJ07001_1216	Cj1269c		ICDCCJ07001_1179	CJJ81176_1245		ICDCCJ07001_1195	C8J_1190
ICDCCJ07001_1422	JJD26997_1843		ICDCCJ07001_1195	CJE1383		ICDCCJ07001_1217	Cj1270c		ICDCCJ07001_1180	CJJ81176_1246		ICDCCJ07001_1196	C8J_1191
ICDCCJ07001_1423	JJD26997_1844		ICDCCJ07001_1196	CJE1385		ICDCCJ07001_1218	Cj1271c		ICDCCJ07001_1181	CJJ81176_1247		ICDCCJ07001_1197	C8J_1192
ICDCCJ07001_1424	JJD26997_1845		ICDCCJ07001_1197	CJE1386		ICDCCJ07001_1219	Cj1272c		ICDCCJ07001_1182	CJJ81176_1248		ICDCCJ07001_1198	C8J_1194
ICDCCJ07001_1425	JJD26997_1846		ICDCCJ07001_1198	CJE1387		ICDCCJ07001_1220	Cj1272c		ICDCCJ07001_1183	CJJ81176_1249		ICDCCJ07001_1199	C8J_1195
ICDCCJ07001_1427	JJD26997_1848		ICDCCJ07001_1199	CJE1388		ICDCCJ07001_1221	Cj1274c		ICDCCJ07001_1184	CJJ81176_1250		ICDCCJ07001_1200	C8J_1196
ICDCCJ07001_1428	JJD26997_1854		ICDCCJ07001_1200	CJE1389		ICDCCJ07001_1222	Cj1275c		ICDCCJ07001_1185	CJJ81176_1251		ICDCCJ07001_1201	C8J_1197
ICDCCJ07001_1429	JJD26997_1855		ICDCCJ07001_1201	CJE1390		ICDCCJ07001_1223	Cj1276c		ICDCCJ07001_1186	CJJ81176_1252		ICDCCJ07001_1202	C8J_1198
ICDCCJ07001_1431	JJD26997_1857		ICDCCJ07001_1202	CJE1391		ICDCCJ07001_1224	Cj1277c		ICDCCJ07001_1187	CJJ81176_1253		ICDCCJ07001_1203	C8J_1200
ICDCCJ07001_1432	JJD26997_1858		ICDCCJ07001_1203	CJE1392		ICDCCJ07001_1225	Cj1278c		ICDCCJ07001_1188	CJJ81176_1254		ICDCCJ07001_1204	C8J_1201
ICDCCJ07001_1433	JJD26997_1859		ICDCCJ07001_1205	CJE1394		ICDCCJ07001_1226	Cj1279c		ICDCCJ07001_1189	CJJ81176_1256		ICDCCJ07001_1205	C8J_1202
ICDCCJ07001_1434	JJD26997_1860		ICDCCJ07001_1207	CJE1396		ICDCCJ07001_1227	Cj1280c		ICDCCJ07001_1190	CJJ81176_1257		ICDCCJ07001_1206	C8J_1203
ICDCCJ07001_1435	JJD26997_1861		ICDCCJ07001_1208	CJE1397		ICDCCJ07001_1228	Cj1282		ICDCCJ07001_1191	CJJ81176_1258		ICDCCJ07001_1207	C8J_1204
ICDCCJ07001_1436	JJD26997_1862		ICDCCJ07001_1209	CJE1398		ICDCCJ07001_1231	Cj1283		ICDCCJ07001_1192	CJJ81176_1259		ICDCCJ07001_1208	C8J_1205
ICDCCJ07001_1439	JJD26997_1866		ICDCCJ07001_1210	CJE1399		ICDCCJ07001_1232	Cj1284		ICDCCJ07001_1193	CJJ81176_1260		ICDCCJ07001_1209	C8J_1206
ICDCCJ07001_1440	JJD26997_1867		ICDCCJ07001_1211	CJE1400		ICDCCJ07001_1233	Cj1285c		ICDCCJ07001_1194	CJJ81176_1261		ICDCCJ07001_1210	C8J_1207
ICDCCJ07001_1441	JJD26997_1869		ICDCCJ07001_1212	CJE1401		ICDCCJ07001_1234	Cj1286c		ICDCCJ07001_1195	CJJ81176_1262		ICDCCJ07001_1211	C8J_1208
ICDCCJ07001_1442	JJD26997_1871		ICDCCJ07001_1213	CJE1402		ICDCCJ07001_1235	Cj1287c		ICDCCJ07001_1196	CJJ81176_1264		ICDCCJ07001_1212	C8J_1209
ICDCCJ07001_1443	JJD26997_1872		ICDCCJ07001_1214	CJE1403		ICDCCJ07001_1236	Cj1288c		ICDCCJ07001_1197	CJJ81176_1265		ICDCCJ07001_1213	C8J_1210
ICDCCJ07001_1444	JJD26997_1873		ICDCCJ07001_1215	CJE1404		ICDCCJ07001_1237	Cj1289		ICDCCJ07001_1198	CJJ81176_1266		ICDCCJ07001_1214	C8J_1211
ICDCCJ07001_1445	JJD26997_1874		ICDCCJ07001_1216	CJE1405		ICDCCJ07001_1238	Cj1290c		ICDCCJ07001_1199	CJJ81176_1267		ICDCCJ07001_1215	C8J_1212
ICDCCJ07001_1446	JJD26997_1875		ICDCCJ07001_1217	CJE1406		ICDCCJ07001_1239	Cj1291c		ICDCCJ07001_1200	CJJ81176_1268		ICDCCJ07001_1216	C8J_1213
ICDCCJ07001_1447	JJD26997_1878		ICDCCJ07001_1218	CJE1407		ICDCCJ07001_1240	Cj1292		ICDCCJ07001_1201	CJJ81176_1269		ICDCCJ07001_1217	C8J_1214
ICDCCJ07001_1448	JJD26997_1881		ICDCCJ07001_1219	CJE1408		ICDCCJ07001_1241	Cj1293		ICDCCJ07001_1202	CJJ81176_1270		ICDCCJ07001_1218	C8J_1215
ICDCCJ07001_1449	JJD26997_1882		ICDCCJ07001_1220	CJE1408		ICDCCJ07001_1242	Cj1294		ICDCCJ07001_1203	CJJ81176_1272		ICDCCJ07001_1219	C8J_1216
ICDCCJ07001_1450	JJD26997_1883		ICDCCJ07001_1221	CJE1410		ICDCCJ07001_1243	Cj1295		ICDCCJ07001_1204	CJJ81176_1273		ICDCCJ07001_1220	C8J_1216
ICDCCJ07001_1451	JJD26997_1885		ICDCCJ07001_1222	CJE1411		ICDCCJ07001_1244	Cj1298		ICDCCJ07001_1205	CJJ81176_1274		ICDCCJ07001_1221	C8J_1218
ICDCCJ07001_1452	JJD26997_1884		ICDCCJ07001_1223	CJE1412		ICDCCJ07001_1245	Cj1300		ICDCCJ07001_1206	CJJ81176_1275		ICDCCJ07001_1222	C8J_1219
ICDCCJ07001_1454	JJD26997_1887		ICDCCJ07001_1224	CJE1413		ICDCCJ07001_1246	Cj1301		ICDCCJ07001_1207	CJJ81176_1276		ICDCCJ07001_1223	C8J_1220
ICDCCJ07001_1455	JJD26997_1888		ICDCCJ07001_1225	CJE1414		ICDCCJ07001_1247	Cj1302		ICDCCJ07001_1208	CJJ81176_1277		ICDCCJ07001_1224	C8J_1221
ICDCCJ07001_1456	JJD26997_1889		ICDCCJ07001_1226	CJE1415		ICDCCJ07001_1248	Cj1303		ICDCCJ07001_1209	CJJ81176_1278		ICDCCJ07001_1225	C8J_1222
ICDCCJ07001_1457	JJD26997_1890		ICDCCJ07001_1227	CJE1416		ICDCCJ07001_1249	Cj1305c		ICDCCJ07001_1210	CJJ81176_1279		ICDCCJ07001_1226	C8J_1223
ICDCCJ07001_1458	JJD26997_1891		ICDCCJ07001_1228	CJE1417		ICDCCJ07001_1255	Cj1311		ICDCCJ07001_1211	CJJ81176_1280		ICDCCJ07001_1227	C8J_1224
ICDCCJ07001_1459	JJD26997_1892		ICDCCJ07001_1231	CJE1475		ICDCCJ07001_1258	Cj1312		ICDCCJ07001_1212	CJJ81176_1281		ICDCCJ07001_1228	C8J_1225
ICDCCJ07001_1460	JJD26997_1899		ICDCCJ07001_1232	CJE1476		ICDCCJ07001_1259	Cj1313		ICDCCJ07001_1213	CJJ81176_1282		ICDCCJ07001_1231	C8J_1226
ICDCCJ07001_1461	JJD26997_1900		ICDCCJ07001_1233	CJE1477		ICDCCJ07001_1260	Cj1314c		ICDCCJ07001_1214	CJJ81176_1283		ICDCCJ07001_1232	C8J_1227
ICDCCJ07001_1462	JJD26997_1902		ICDCCJ07001_1234	CJE1478		ICDCCJ07001_1261	Cj1315c		ICDCCJ07001_1215	CJJ81176_1284		ICDCCJ07001_1233	C8J_1228
ICDCCJ07001_1463	JJD26997_1902		ICDCCJ07001_1235	CJE1479		ICDCCJ07001_1262	Cj1316c		ICDCCJ07001_1216	CJJ81176_1285		ICDCCJ07001_1234	C8J_1229
ICDCCJ07001_1464	JJD26997_1901		ICDCCJ07001_1236	CJE1480		ICDCCJ07001_1263	Cj1317		ICDCCJ07001_1217	CJJ81176_1286		ICDCCJ07001_1235	C8J_1230
ICDCCJ07001_1465	JJD26997_1903		ICDCCJ07001_1237	CJE1481		ICDCCJ07001_1264	Cj1318		ICDCCJ07001_1218	CJJ81176_1287		ICDCCJ07001_1236	C8J_1231
ICDCCJ07001_1467	JJD26997_1905		ICDCCJ07001_1238	CJE1482		ICDCCJ07001_1267	Cj1318		ICDCCJ07001_1219	CJJ81176_1288		ICDCCJ07001_1237	C8J_1232
ICDCCJ07001_1477	JJD26997_1916		ICDCCJ07001_1239	CJE1483		ICDCCJ07001_1274	Cj1342c		ICDCCJ07001_1220	CJJ81176_1288		ICDCCJ07001_1238	C8J_1233
ICDCCJ07001_1478	JJD26997_1916		ICDCCJ07001_1240	CJE1484		ICDCCJ07001_1275	Cj1343c		ICDCCJ07001_1221	CJJ81176_1290		ICDCCJ07001_1239	C8J_1234
ICDCCJ07001_1479	JJD26997_1917		ICDCCJ07001_1241	CJE1485		ICDCCJ07001_1276	Cj1344c		ICDCCJ07001_1222	CJJ81176_1291		ICDCCJ07001_1240	C8J_1235
ICDCCJ07001_1480	JJD26997_1918		ICDCCJ07001_1242	CJE1486		ICDCCJ07001_1277	Cj1345c		ICDCCJ07001_1223	CJJ81176_1292		ICDCCJ07001_1241	C8J_1236
ICDCCJ07001_1481	JJD26997_1918		ICDCCJ07001_1243	CJE1487		ICDCCJ07001_1278	Cj1346c		ICDCCJ07001_1224	CJJ81176_1293		ICDCCJ07001_1242	C8J_1237
ICDCCJ07001_1482	JJD26997_1919		ICDCCJ07001_1247	CJE1491		ICDCCJ07001_1279	Cj1347c		ICDCCJ07001_1225	CJJ81176_1294		ICDCCJ07001_1243	C8J_1238
ICDCCJ07001_1483	JJD26997_1921		ICDCCJ07001_1248	CJE1492		ICDCCJ07001_1280	Cj1348c		ICDCCJ07001_1226	CJJ81176_1295		ICDCCJ07001_1253	C8J_1241
ICDCCJ07001_1484	JJD26997_1922		ICDCCJ07001_1249	CJE1494		ICDCCJ07001_1281	Cj1349c		ICDCCJ07001_1227	CJJ81176_1296		ICDCCJ07001_1255	C8J_1244
ICDCCJ07001_1485	JJD26997_1923		ICDCCJ07001_1255	CJE1506		ICDCCJ07001_1282	Cj1350		ICDCCJ07001_1228	CJJ81176_1297		ICDCCJ07001_1258	C8J_1245
ICDCCJ07001_1486	JJD26997_1924		ICDCCJ07001_1258	CJE1507		ICDCCJ07001_1283	Cj1351		ICDCCJ07001_1231	CJJ81176_1300		ICDCCJ07001_1259	C8J_1246
ICDCCJ07001_1487	JJD26997_1925		ICDCCJ07001_1259	CJE1508		ICDCCJ07001_1284	Cj1352		ICDCCJ07001_1232	CJJ81176_1301		ICDCCJ07001_1260	C8J_1248
ICDCCJ07001_1488	JJD26997_1927		ICDCCJ07001_1260	CJE1509		ICDCCJ07001_1285	Cj1353		ICDCCJ07001_1233	CJJ81176_1302		ICDCCJ07001_1261	C8J_1249
ICDCCJ07001_1489	JJD26997_1928		ICDCCJ07001_1261	CJE1510		ICDCCJ07001_1286	Cj1353		ICDCCJ07001_1234	CJJ81176_1303		ICDCCJ07001_1262	C8J_1250
ICDCCJ07001_1490	JJD26997_1929		ICDCCJ07001_1262	CJE1511		ICDCCJ07001_1287	Cj1354		ICDCCJ07001_1235	CJJ81176_1304		ICDCCJ07001_1263	C8J_1251
ICDCCJ07001_1491	JJD26997_1930		ICDCCJ07001_1263	CJE1512		ICDCCJ07001_1288	Cj1355		ICDCCJ07001_1236	CJJ81176_1305		ICDCCJ07001_1268	C8J_1253
ICDCCJ07001_1492	JJD26997_1931		ICDCCJ07001_1264	CJE1522		ICDCCJ07001_1290	Cj1356c		ICDCCJ07001_1237	CJJ81176_1306		ICDCCJ07001_1269	C8J_1253
ICDCCJ07001_1493	JJD26997_1932		ICDCCJ07001_1274	CJE1531		ICDCCJ07001_1291	Cj1357c		ICDCCJ07001_1238	CJJ81176_1307		ICDCCJ07001_1273	C8J_1257
ICDCCJ07001_1494	JJD26997_1933		ICDCCJ07001_1275	CJE1532		ICDCCJ07001_1292	Cj1357c		ICDCCJ07001_1239	CJJ81176_1308		ICDCCJ07001_1274	C8J_1258
ICDCCJ07001_1495	JJD26997_1934		ICDCCJ07001_1276	CJE1533		ICDCCJ07001_1293	Cj1358c		ICDCCJ07001_1240	CJJ81176_1309		ICDCCJ07001_1275	C8J_1259
ICDCCJ07001_1496	JJD26997_1935		ICDCCJ07001_1277	CJE1534		ICDCCJ07001_1294	Cj1359		ICDCCJ07001_1242	CJJ81176_1311		ICDCCJ07001_1276	C8J_1260
ICDCCJ07001_1497	JJD26997_1936		ICDCCJ07001_1278	CJE1535		ICDCCJ07001_1297	Cj1361c		ICDCCJ07001_1243	CJJ81176_1313		ICDCCJ07001_1277	C8J_1261
ICDCCJ07001_1498	JJD26997_1936		ICDCCJ07001_1279	CJE1536		ICDCCJ07001_1298	Cj1362		ICDCCJ07001_1247	CJJ81176_1318		ICDCCJ07001_1278	C8J_1262
ICDCCJ07001_1499	JJD26997_1937		ICDCCJ07001_1280	CJE1537		ICDCCJ07001_1299	Cj1363		ICDCCJ07001_1248	CJJ81176_1319		ICDCCJ07001_1279	C8J_1263
ICDCCJ07001_1500	JJD26997_1938		ICDCCJ07001_1281	CJE1538		ICDCCJ07001_1300	Cj1364c		ICDCCJ07001_1249	CJJ81176_1321		ICDCCJ07001_1280	C8J_1264
ICDCCJ07001_1503	JJD26997_1942		ICDCCJ07001_1282	CJE1539		ICDCCJ07001_1301	Cj1366c		ICDCCJ07001_1250	CJJ81176_1322		ICDCCJ07001_1281	C8J_1265
ICDCCJ07001_1504	JJD26997_1945		ICDCCJ07001_1283	CJE1540		ICDCCJ07001_1302	Cj1367c		ICDCCJ07001_1251	CJJ81176_1322		ICDCCJ07001_1282	C8J_1266
ICDCCJ07001_1505	JJD26997_1946		ICDCCJ07001_1284	CJE1541		ICDCCJ07001_1306	Cj1370		ICDCCJ07001_1252	CJJ81176_1323		ICDCCJ07001_1283	C8J_1267
ICDCCJ07001_1506	JJD26997_1947		ICDCCJ07001_1285	CJE1542		ICDCCJ07001_1307	Cj1371		ICDCCJ07001_1253	CJJ81176_1324		ICDCCJ07001_1284	C8J_1268
ICDCCJ07001_1507	JJD26997_1948		ICDCCJ07001_1286	CJE1542		ICDCCJ07001_1308	Cj1372		ICDCCJ07001_1254	CJJ81176_1327		ICDCCJ07001_1285	C8J_1269
ICDCCJ07001_1508	JJD26997_1949		ICDCCJ07001_1287	CJE1543		ICDCCJ07001_1309	Cj1373		ICDCCJ07001_1255	CJJ81176_1328		ICDCCJ07001_1286	C8J_1269
ICDCCJ07001_1509	JJD26997_1950		ICDCCJ07001_1290	CJE1545		ICDCCJ07001_1310	Cj1374c		ICDCCJ07001_1258	CJJ81176_1329		ICDCCJ07001_1287	C8J_1270
ICDCCJ07001_1510	JJD26997_1951		ICDCCJ07001_1291	CJE1546		ICDCCJ07001_1311	Cj1375		ICDCCJ07001_1259	CJJ81176_1330		ICDCCJ07001_1288	C8J_1271
ICDCCJ07001_1511	JJD26997_1952		ICDCCJ07001_1292	CJE1546		ICDCCJ07001_1312	Cj1375		ICDCCJ07001_1260	CJJ81176_1331		ICDCCJ07001_1290	C8J_1274
ICDCCJ07001_1512	JJD26997_1955		ICDCCJ07001_1293	CJE1547		ICDCCJ07001_1313	Cj1376		ICDCCJ07001_1261	CJJ81176_1332		ICDCCJ07001_1291	C8J_1275
ICDCCJ07001_1513	JJD26997_1956		ICDCCJ07001_1294	CJE1548		ICDCCJ07001_1314	Cj1377c		ICDCCJ07001_1262	CJJ81176_1333		ICDCCJ07001_1292	C8J_1275
ICDCCJ07001_1515	JJD26997_1957		ICDCCJ07001_1296	CJE1550		ICDCCJ07001_1315	Cj1378		ICDCCJ07001_1263	CJJ81176_1334		ICDCCJ07001_1293	C8J_1276
ICDCCJ07001_1516	JJD26997_1958		ICDCCJ07001_1297	CJE1553		ICDCCJ07001_1316	Cj1379		ICDCCJ07001_1266	CJJ81176_1335		ICDCCJ07001_1294	C8J_1277
ICDCCJ07001_1517	JJD26997_1959		ICDCCJ07001_1298	CJE1554		ICDCCJ07001_1317	Cj1380		ICDCCJ07001_1268	CJJ81176_1336		ICDCCJ07001_1295	C8J_1278
ICDCCJ07001_1518	JJD26997_1960		ICDCCJ07001_1299	CJE1555		ICDCCJ07001_1318	Cj1381		ICDCCJ07001_1269	CJJ81176_1336		ICDCCJ07001_1297	C8J_1279
ICDCCJ07001_1519	JJD26997_1961		ICDCCJ07001_1300	CJE1556		ICDCCJ07001_1319	Cj1382c		ICDCCJ07001_1273	CJJ81176_1340		ICDCCJ07001_1298	C8J_1280
ICDCCJ07001_1520	JJD26997_1962		ICDCCJ07001_1301	CJE1558		ICDCCJ07001_1320	Cj1383c		ICDCCJ07001_1275	CJJ81176_1342		ICDCCJ07001_1299	C8J_1281
ICDCCJ07001_1521	JJD26997_1963		ICDCCJ07001_1302	CJE1559		ICDCCJ07001_1321	Cj1384c		ICDCCJ07001_1276	CJJ81176_1343		ICDCCJ07001_1300	C8J_1282
ICDCCJ07001_1522	JJD26997_1964		ICDCCJ07001_1306	CJE1562		ICDCCJ07001_1322	Cj1385		ICDCCJ07001_1277	CJJ81176_1344		ICDCCJ07001_1301	C8J_1283
ICDCCJ07001_1523	JJD26997_1966		ICDCCJ07001_1307	CJE1563		ICDCCJ07001_1323	Cj1386		ICDCCJ07001_1278	CJJ81176_1345		ICDCCJ07001_1302	C8J_1284
ICDCCJ07001_1524	JJD26997_1967		ICDCCJ07001_1308	CJE1564		ICDCCJ07001_1324	Cj1388		ICDCCJ07001_1279	CJJ81176_1346		ICDCCJ07001_1303	C8J_1287
ICDCCJ07001_1525	JJD26997_1968		ICDCCJ07001_1309	CJE1565		ICDCCJ07001_1326	Cj1392		ICDCCJ07001_1280	CJJ81176_1347		ICDCCJ07001_1306	C8J_1289
ICDCCJ07001_1526	JJD26997_1969		ICDCCJ07001_1310	CJE1566		ICDCCJ07001_1327	Cj1394		ICDCCJ07001_1281	CJJ81176_1348		ICDCCJ07001_1307	C8J_1290
ICDCCJ07001_1527	JJD26997_1970		ICDCCJ07001_1311	CJE1567		ICDCCJ07001_1329	Cj1398		ICDCCJ07001_1282	CJJ81176_1349		ICDCCJ07001_1308	C8J_1291
ICDCCJ07001_1528	JJD26997_1972		ICDCCJ07001_1312	CJE1567		ICDCCJ07001_1330	Cj1399c		ICDCCJ07001_1283	CJJ81176_1350		ICDCCJ07001_1309	C8J_1292
ICDCCJ07001_1530	JJD26997_1975		ICDCCJ07001_1313	CJE1568		ICDCCJ07001_1331	Cj1400c		ICDCCJ07001_1284	CJJ81176_1351		ICDCCJ07001_1310	C8J_1293
ICDCCJ07001_1531	JJD26997_1974		ICDCCJ07001_1314	CJE1569		ICDCCJ07001_1332	Cj1401c		ICDCCJ07001_1285	CJJ81176_1352		ICDCCJ07001_1311	C8J_1294
ICDCCJ07001_1532	JJD26997_1977		ICDCCJ07001_1316	CJE1570		ICDCCJ07001_1333	Cj1402c		ICDCCJ07001_1286	CJJ81176_1352		ICDCCJ07001_1312	C8J_1294
ICDCCJ07001_1538	JJD26997_1983		ICDCCJ07001_1317	CJE1571		ICDCCJ07001_1334	Cj1403c		ICDCCJ07001_1287	CJJ81176_1353		ICDCCJ07001_1314	C8J_1295
ICDCCJ07001_1539	JJD26997_1984		ICDCCJ07001_1318	CJE1572		ICDCCJ07001_1335	Cj1404		ICDCCJ07001_1288	CJJ81176_1354		ICDCCJ07001_1315	C8J_1296
ICDCCJ07001_1541	JJD26997_1986		ICDCCJ07001_1319	CJE1573		ICDCCJ07001_1336	Cj1405		ICDCCJ07001_1290	CJJ81176_1358		ICDCCJ07001_1316	C8J_1297
ICDCCJ07001_1543	JJD26997_1987		ICDCCJ07001_1320	CJE1574		ICDCCJ07001_1337	Cj1406c		ICDCCJ07001_1291	CJJ81176_1359		ICDCCJ07001_1317	C8J_1298
ICDCCJ07001_1544	JJD26997_1989		ICDCCJ07001_1321	CJE1575		ICDCCJ07001_1338	Cj1407c		ICDCCJ07001_1292	CJJ81176_1359		ICDCCJ07001_1318	C8J_1299
ICDCCJ07001_1545	JJD26997_1991		ICDCCJ07001_1322	CJE1576		ICDCCJ07001_1339	Cj1408		ICDCCJ07001_1293	CJJ81176_1360		ICDCCJ07001_1319	C8J_1300
ICDCCJ07001_1546	JJD26997_1992		ICDCCJ07001_1323	CJE1577		ICDCCJ07001_1340	Cj1409		ICDCCJ07001_1294	CJJ81176_1361		ICDCCJ07001_1320	C8J_1301
ICDCCJ07001_1547	JJD26997_1994		ICDCCJ07001_1324	CJE1579		ICDCCJ07001_1341	Cj1410c		ICDCCJ07001_1297	CJJ81176_1363		ICDCCJ07001_1321	C8J_1302
ICDCCJ07001_1548	JJD26997_1995		ICDCCJ07001_1326	CJE1581		ICDCCJ07001_1342	Cj1411c		ICDCCJ07001_1298	CJJ81176_1364		ICDCCJ07001_1322	C8J_1303
ICDCCJ07001_1549	JJD26997_1996		ICDCCJ07001_1327	CJE1582		ICDCCJ07001_1343	Cj1412c		ICDCCJ07001_1299	CJJ81176_1365		ICDCCJ07001_1323	C8J_1304
ICDCCJ07001_1550	JJD26997_1997		ICDCCJ07001_1328	CJE1583		ICDCCJ07001_1344	Cj1413c		ICDCCJ07001_1300	CJJ81176_1366		ICDCCJ07001_1324	C8J_1306
ICDCCJ07001_1551	JJD26997_1998		ICDCCJ07001_1330	CJE1586		ICDCCJ07001_1345	Cj1414c		ICDCCJ07001_1301	CJJ81176_1368		ICDCCJ07001_1325	C8J_1307
ICDCCJ07001_1552	JJD26997_2000		ICDCCJ07001_1331	CJE1587		ICDCCJ07001_1353	Cj1423c		ICDCCJ07001_1302	CJJ81176_1369		ICDCCJ07001_1326	C8J_1308
ICDCCJ07001_1553	JJD26997_2001		ICDCCJ07001_1332	CJE1588		ICDCCJ07001_1354	Cj1424c		ICDCCJ07001_1303	CJJ81176_1370		ICDCCJ07001_1327	C8J_1309
ICDCCJ07001_1554	JJD26997_2003		ICDCCJ07001_1333	CJE1589		ICDCCJ07001_1356	Cj1425c		ICDCCJ07001_1304	CJJ81176_1371		ICDCCJ07001_1328	C8J_1310
ICDCCJ07001_1555	JJD26997_2004		ICDCCJ07001_1334	CJE1590		ICDCCJ07001_1376	Cj1442c		ICDCCJ07001_1305	CJJ81176_1372		ICDCCJ07001_1329	C8J_1312
ICDCCJ07001_1556	JJD26997_2005		ICDCCJ07001_1335	CJE1591		ICDCCJ07001_1377	Cj1443c		ICDCCJ07001_1306	CJJ81176_1373		ICDCCJ07001_1330	C8J_1313
ICDCCJ07001_1557	JJD26997_2006		ICDCCJ07001_1336	CJE1592		ICDCCJ07001_1378	Cj1444c		ICDCCJ07001_1307	CJJ81176_1374		ICDCCJ07001_1331	C8J_1314
ICDCCJ07001_1558	JJD26997_2007		ICDCCJ07001_1337	CJE1593		ICDCCJ07001_1379	Cj1445c		ICDCCJ07001_1308	CJJ81176_1375		ICDCCJ07001_1332	C8J_1315
ICDCCJ07001_1559	JJD26997_2008		ICDCCJ07001_1338	CJE1594		ICDCCJ07001_1380	Cj1447c		ICDCCJ07001_1309	CJJ81176_1376		ICDCCJ07001_1333	C8J_1316
ICDCCJ07001_1560	JJD26997_2009		ICDCCJ07001_1339	CJE1595		ICDCCJ07001_1382	Cj1449c		ICDCCJ07001_1310	CJJ81176_1377		ICDCCJ07001_1334	C8J_1317
ICDCCJ07001_1562	JJD26997_2012		ICDCCJ07001_1340	CJE1596		ICDCCJ07001_1383	Cj1450		ICDCCJ07001_1311	CJJ81176_1378		ICDCCJ07001_1335	C8J_1318
ICDCCJ07001_1563	JJD26997_2013		ICDCCJ07001_1341	CJE1597		ICDCCJ07001_1384	Cj1451		ICDCCJ07001_1312	CJJ81176_1378		ICDCCJ07001_1336	C8J_1319
ICDCCJ07001_1565	JJD26997_2015		ICDCCJ07001_1342	CJE1598		ICDCCJ07001_1385	Cj1452		ICDCCJ07001_1314	CJJ81176_1379		ICDCCJ07001_1337	C8J_1320
ICDCCJ07001_1566	JJD26997_2016		ICDCCJ07001_1343	CJE1599		ICDCCJ07001_1386	Cj1453c		ICDCCJ07001_1315	CJJ81176_1380		ICDCCJ07001_1338	C8J_1321
ICDCCJ07001_1567	JJD26997_2018		ICDCCJ07001_1344	CJE1600		ICDCCJ07001_1387	Cj1454c		ICDCCJ07001_1316	CJJ81176_1381		ICDCCJ07001_1339	C8J_1322
ICDCCJ07001_1568	JJD26997_2019		ICDCCJ07001_1345	CJE1601		ICDCCJ07001_1388	Cj1455		ICDCCJ07001_1317	CJJ81176_1382		ICDCCJ07001_1340	C8J_1323
ICDCCJ07001_1569	JJD26997_2020		ICDCCJ07001_1354	CJE1609		ICDCCJ07001_1389	Cj1456c		ICDCCJ07001_1318	CJJ81176_1383		ICDCCJ07001_1341	C8J_1324
ICDCCJ07001_1570	JJD26997_2021		ICDCCJ07001_1356	CJE1610		ICDCCJ07001_1390	Cj1457c		ICDCCJ07001_1319	CJJ81176_1384		ICDCCJ07001_1342	C8J_1325
ICDCCJ07001_1571	JJD26997_2022		ICDCCJ07001_1357	CJE1611		ICDCCJ07001_1391	Cj1458c		ICDCCJ07001_1320	CJJ81176_1385		ICDCCJ07001_1343	C8J_1326
ICDCCJ07001_1572	JJD26997_2023		ICDCCJ07001_1377	CJE1617		ICDCCJ07001_1392	Cj1459		ICDCCJ07001_1321	CJJ81176_1386		ICDCCJ07001_1344	C8J_1327
ICDCCJ07001_1573	JJD26997_2025		ICDCCJ07001_1378	CJE1618		ICDCCJ07001_1393	Cj1460		ICDCCJ07001_1322	CJJ81176_1387		ICDCCJ07001_1345	C8J_1328
ICDCCJ07001_1574	JJD26997_2026		ICDCCJ07001_1379	CJE1619		ICDCCJ07001_1394	Cj1461		ICDCCJ07001_1323	CJJ81176_1388		ICDCCJ07001_1370	C8J_1343
ICDCCJ07001_1575	JJD26997_2027		ICDCCJ07001_1380	CJE1620		ICDCCJ07001_1395	Cj1462		ICDCCJ07001_1324	CJJ81176_1390		ICDCCJ07001_1371	C8J_1344
ICDCCJ07001_1582	JJD26997_2043		ICDCCJ07001_1382	CJE1622		ICDCCJ07001_1396	Cj1463		ICDCCJ07001_1325	CJJ81176_1391		ICDCCJ07001_1372	C8J_1345
ICDCCJ07001_1583	JJD26997_2044		ICDCCJ07001_1383	CJE1623		ICDCCJ07001_1397	Cj1465		ICDCCJ07001_1326	CJJ81176_1392		ICDCCJ07001_1373	C8J_1346
ICDCCJ07001_1584	JJD26997_2046		ICDCCJ07001_1384	CJE1624		ICDCCJ07001_1398	Cj1466		ICDCCJ07001_1327	CJJ81176_1393		ICDCCJ07001_1377	C8J_1350
ICDCCJ07001_1585	JJD26997_2047		ICDCCJ07001_1385	CJE1625		ICDCCJ07001_1399	Cj1467		ICDCCJ07001_1328	CJJ81176_1394		ICDCCJ07001_1378	C8J_1351
ICDCCJ07001_1586	JJD26997_2048		ICDCCJ07001_1386	CJE1626		ICDCCJ07001_1400	Cj1468		ICDCCJ07001_1329	CJJ81176_1396		ICDCCJ07001_1379	C8J_1352
ICDCCJ07001_1587	JJD26997_2050		ICDCCJ07001_1387	CJE1627		ICDCCJ07001_1402	Cj1471c		ICDCCJ07001_1330	CJJ81176_1398		ICDCCJ07001_1380	C8J_1353
ICDCCJ07001_1588	JJD26997_2053		ICDCCJ07001_1388	CJE1628		ICDCCJ07001_1403	Cj1472c		ICDCCJ07001_1331	CJJ81176_1399		ICDCCJ07001_1382	C8J_1355
ICDCCJ07001_1589	JJD26997_2054		ICDCCJ07001_1389	CJE1629		ICDCCJ07001_1404	Cj1473c		ICDCCJ07001_1332	CJJ81176_1400		ICDCCJ07001_1383	C8J_1356
ICDCCJ07001_1590	JJD26997_2055		ICDCCJ07001_1390	CJE1631		ICDCCJ07001_1405	Cj1474c		ICDCCJ07001_1333	CJJ81176_1401		ICDCCJ07001_1384	C8J_1357
ICDCCJ07001_1591	JJD26997_2056		ICDCCJ07001_1391	CJE1632		ICDCCJ07001_1406	Cj1476c		ICDCCJ07001_1334	CJJ81176_1402		ICDCCJ07001_1385	C8J_1358
ICDCCJ07001_1592	JJD26997_2057		ICDCCJ07001_1392	CJE1633		ICDCCJ07001_1407	Cj1477c		ICDCCJ07001_1335	CJJ81176_1403		ICDCCJ07001_1386	C8J_1359
ICDCCJ07001_1593	JJD26997_2058		ICDCCJ07001_1393	CJE1634		ICDCCJ07001_1408	Cj1478c		ICDCCJ07001_1336	CJJ81176_1404		ICDCCJ07001_1387	C8J_1360
ICDCCJ07001_1594	JJD26997_2059		ICDCCJ07001_1394	CJE1635		ICDCCJ07001_1409	Cj1479c		ICDCCJ07001_1337	CJJ81176_1405		ICDCCJ07001_1388	C8J_1361
ICDCCJ07001_1595	JJD26997_2060		ICDCCJ07001_1395	CJE1636		ICDCCJ07001_1410	Cj1480c		ICDCCJ07001_1338	CJJ81176_1406		ICDCCJ07001_1389	C8J_1362
ICDCCJ07001_1596	JJD26997_2061		ICDCCJ07001_1396	CJE1637		ICDCCJ07001_1411	Cj1481c		ICDCCJ07001_1339	CJJ81176_1407		ICDCCJ07001_1390	C8J_1363
ICDCCJ07001_1597	JJD26997_2062		ICDCCJ07001_1397	CJE1639		ICDCCJ07001_1412	Cj1482c		ICDCCJ07001_1340	CJJ81176_1408		ICDCCJ07001_1391	C8J_1364
ICDCCJ07001_1598	JJD26997_2063		ICDCCJ07001_1398	CJE1640		ICDCCJ07001_1413	Cj1484c		ICDCCJ07001_1341	CJJ81176_1409		ICDCCJ07001_1392	C8J_1365
ICDCCJ07001_1599	JJD26997_2064		ICDCCJ07001_1399	CJE1641		ICDCCJ07001_1414	Cj1487c		ICDCCJ07001_1342	CJJ81176_1410		ICDCCJ07001_1393	C8J_1366
ICDCCJ07001_1600	JJD26997_2065		ICDCCJ07001_1400	CJE1642		ICDCCJ07001_1415	Cj1489c		ICDCCJ07001_1343	CJJ81176_1411		ICDCCJ07001_1394	C8J_1367
ICDCCJ07001_1601	JJD26997_2066		ICDCCJ07001_1401	CJE1643		ICDCCJ07001_1416	Cj1490c		ICDCCJ07001_1344	CJJ81176_1412		ICDCCJ07001_1395	C8J_1368
ICDCCJ07001_1602	JJD26997_2067		ICDCCJ07001_1402	CJE1644		ICDCCJ07001_1417	Cj1490c		ICDCCJ07001_1345	CJJ81176_1413		ICDCCJ07001_1396	C8J_1369
ICDCCJ07001_1603	JJD26997_2069		ICDCCJ07001_1403	CJE1645		ICDCCJ07001_1418	Cj1491c		ICDCCJ07001_1353	CJJ81176_1422		ICDCCJ07001_1397	C8J_1371
ICDCCJ07001_1604	JJD26997_2071		ICDCCJ07001_1404	CJE1646		ICDCCJ07001_1419	Cj1492c		ICDCCJ07001_1354	CJJ81176_1423		ICDCCJ07001_1398	C8J_1372
ICDCCJ07001_1605	JJD26997_2074		ICDCCJ07001_1405	CJE1647		ICDCCJ07001_1420	Cj1493c		ICDCCJ07001_1356	CJJ81176_1424		ICDCCJ07001_1399	C8J_1373
ICDCCJ07001_1606	JJD26997_2075		ICDCCJ07001_1406	CJE1649		ICDCCJ07001_1421	Cj1494c		ICDCCJ07001_1357	CJJ81176_1426		ICDCCJ07001_1400	C8J_1374
ICDCCJ07001_1607	JJD26997_2076		ICDCCJ07001_1407	CJE1650		ICDCCJ07001_1422	Cj1495c		ICDCCJ07001_1359	CJJ81176_1427		ICDCCJ07001_1401	C8J_1375
ICDCCJ07001_1608	JJD26997_2078		ICDCCJ07001_1408	CJE1651		ICDCCJ07001_1423	Cj1496c		ICDCCJ07001_1360	CJJ81176_1430		ICDCCJ07001_1402	C8J_1376
ICDCCJ07001_1609	JJD26997_2080		ICDCCJ07001_1409	CJE1652		ICDCCJ07001_1424	Cj1497c		ICDCCJ07001_1377	CJJ81176_1437		ICDCCJ07001_1403	C8J_1377
ICDCCJ07001_1610	JJD26997_2081		ICDCCJ07001_1410	CJE1653		ICDCCJ07001_1425	Cj1498c		ICDCCJ07001_1378	CJJ81176_1438		ICDCCJ07001_1404	C8J_1378
ICDCCJ07001_1611	JJD26997_2083		ICDCCJ07001_1411	CJE1654		ICDCCJ07001_1427	Cj1500		ICDCCJ07001_1379	CJJ81176_1439		ICDCCJ07001_1405	C8J_1379
ICDCCJ07001_1612	JJD26997_2084		ICDCCJ07001_1412	CJE1655		ICDCCJ07001_1428	Cj1502c		ICDCCJ07001_1380	CJJ81176_1440		ICDCCJ07001_1406	C8J_1381
ICDCCJ07001_1613	JJD26997_2085		ICDCCJ07001_1413	CJE1657		ICDCCJ07001_1429	Cj1503c		ICDCCJ07001_1382	CJJ81176_1442		ICDCCJ07001_1407	C8J_1382
ICDCCJ07001_1614	JJD26997_2086		ICDCCJ07001_1414	CJE1660		ICDCCJ07001_1430	Cj1504c		ICDCCJ07001_1383	CJJ81176_1443		ICDCCJ07001_1408	C8J_1383
ICDCCJ07001_1615	JJD26997_2087		ICDCCJ07001_1415	CJE1662		ICDCCJ07001_1431	Cj1505c		ICDCCJ07001_1384	CJJ81176_1444		ICDCCJ07001_1409	C8J_1384
ICDCCJ07001_1620	JJD26997_2093		ICDCCJ07001_1416	CJE1663		ICDCCJ07001_1432	Cj1506c		ICDCCJ07001_1385	CJJ81176_1445		ICDCCJ07001_1410	C8J_1385
ICDCCJ07001_1621	JJD26997_2092		ICDCCJ07001_1417	CJE1663		ICDCCJ07001_1433	Cj1507c		ICDCCJ07001_1386	CJJ81176_1446		ICDCCJ07001_1411	C8J_1386
ICDCCJ07001_1622	JJD26997_2094		ICDCCJ07001_1418	CJE1664		ICDCCJ07001_1434	Cj1508c		ICDCCJ07001_1387	CJJ81176_1447		ICDCCJ07001_1412	C8J_1387
ICDCCJ07001_1623	JJD26997_2095		ICDCCJ07001_1419	CJE1665		ICDCCJ07001_1435	Cj1509c		ICDCCJ07001_1388	CJJ81176_1448		ICDCCJ07001_1413	C8J_1389
ICDCCJ07001_1624	JJD26997_2096		ICDCCJ07001_1420	CJE1666		ICDCCJ07001_1436	Cj1510c		ICDCCJ07001_1389	CJJ81176_1449		ICDCCJ07001_1414	C8J_1392
ICDCCJ07001_1627	JJD26997_2097		ICDCCJ07001_1421	CJE1667		ICDCCJ07001_1437	Cj1511c		ICDCCJ07001_1390	CJJ81176_1450		ICDCCJ07001_1415	C8J_1394
ICDCCJ07001_1628	JJD26997_2099		ICDCCJ07001_1422	CJE1668		ICDCCJ07001_1438	Cj1511c		ICDCCJ07001_1391	CJJ81176_1451		ICDCCJ07001_1416	C8J_1395
ICDCCJ07001_1630	JJD26997_2102		ICDCCJ07001_1423	CJE1669		ICDCCJ07001_1439	Cj1514c		ICDCCJ07001_1392	CJJ81176_1452		ICDCCJ07001_1417	C8J_1395
ICDCCJ07001_1632	JJD26997_2104		ICDCCJ07001_1424	CJE1670		ICDCCJ07001_1440	Cj1515c		ICDCCJ07001_1393	CJJ81176_1453		ICDCCJ07001_1418	C8J_1396
			ICDCCJ07001_1425	CJE1671		ICDCCJ07001_1441	Cj1516		ICDCCJ07001_1394	CJJ81176_1454		ICDCCJ07001_1419	C8J_1397
			ICDCCJ07001_1427	CJE1673		ICDCCJ07001_1442	Cj1518		ICDCCJ07001_1395	CJJ81176_1455		ICDCCJ07001_1420	C8J_1398
			ICDCCJ07001_1428	CJE1675		ICDCCJ07001_1443	Cj1519		ICDCCJ07001_1396	CJJ81176_1456		ICDCCJ07001_1421	C8J_1399
			ICDCCJ07001_1429	CJE1676		ICDCCJ07001_1444	Cj1521c		ICDCCJ07001_1397	CJJ81176_1458		ICDCCJ07001_1422	C8J_1400
			ICDCCJ07001_1430	CJE1677		ICDCCJ07001_1445	Cj1522c		ICDCCJ07001_1398	CJJ81176_1459		ICDCCJ07001_1423	C8J_1401
			ICDCCJ07001_1431	CJE1678		ICDCCJ07001_1446	Cj1523c		ICDCCJ07001_1399	CJJ81176_1460		ICDCCJ07001_1424	C8J_1402
			ICDCCJ07001_1432	CJE1679		ICDCCJ07001_1448	Cj1529c		ICDCCJ07001_1400	CJJ81176_1462		ICDCCJ07001_1425	C8J_1403
			ICDCCJ07001_1433	CJE1680		ICDCCJ07001_1449	Cj1530		ICDCCJ07001_1401	CJJ81176_1463		ICDCCJ07001_1427	C8J_1404
			ICDCCJ07001_1434	CJE1681		ICDCCJ07001_1450	Cj1531		ICDCCJ07001_1402	CJJ81176_1464		ICDCCJ07001_1428	C8J_1405
			ICDCCJ07001_1435	CJE1682		ICDCCJ07001_1451	Cj1532		ICDCCJ07001_1403	CJJ81176_1465		ICDCCJ07001_1429	C8J_1406
			ICDCCJ07001_1436	CJE1683		ICDCCJ07001_1452	Cj1533c		ICDCCJ07001_1404	CJJ81176_1466		ICDCCJ07001_1430	C8J_1407
			ICDCCJ07001_1437	CJE1684		ICDCCJ07001_1453	Cj1534c		ICDCCJ07001_1405	CJJ81176_1467		ICDCCJ07001_1431	C8J_1408
			ICDCCJ07001_1438	CJE1684		ICDCCJ07001_1454	Cj1535c		ICDCCJ07001_1406	CJJ81176_1469		ICDCCJ07001_1432	C8J_1409
			ICDCCJ07001_1439	CJE1686		ICDCCJ07001_1455	Cj1536c		ICDCCJ07001_1407	CJJ81176_1470		ICDCCJ07001_1433	C8J_1410
			ICDCCJ07001_1440	CJE1688		ICDCCJ07001_1456	Cj1537c		ICDCCJ07001_1408	CJJ81176_1471		ICDCCJ07001_1434	C8J_1411
			ICDCCJ07001_1441	CJE1689		ICDCCJ07001_1457	Cj1538c		ICDCCJ07001_1409	CJJ81176_1472		ICDCCJ07001_1435	C8J_1412
			ICDCCJ07001_1442	CJE1691		ICDCCJ07001_1458	Cj1539c		ICDCCJ07001_1410	CJJ81176_1473		ICDCCJ07001_1436	C8J_1413
			ICDCCJ07001_1443	CJE1693		ICDCCJ07001_1459	Cj1540		ICDCCJ07001_1411	CJJ81176_1474		ICDCCJ07001_1437	C8J_1414
			ICDCCJ07001_1444	CJE1694		ICDCCJ07001_1460	Cj1541		ICDCCJ07001_1412	CJJ81176_1475		ICDCCJ07001_1438	C8J_1415
			ICDCCJ07001_1445	CJE1695		ICDCCJ07001_1461	Cj1542		ICDCCJ07001_1413	CJJ81176_1477		ICDCCJ07001_1439	C8J_1417
			ICDCCJ07001_1447	CJE1698		ICDCCJ07001_1462	Cj1543		ICDCCJ07001_1414	CJJ81176_1479		ICDCCJ07001_1440	C8J_1418
			ICDCCJ07001_1448	CJE1700		ICDCCJ07001_1463	Cj1543		ICDCCJ07001_1415	CJJ81176_1481		ICDCCJ07001_1441	C8J_1419
			ICDCCJ07001_1449	CJE1701		ICDCCJ07001_1464	Cj1544c		ICDCCJ07001_1416	CJJ81176_1482		ICDCCJ07001_1442	C8J_1421
			ICDCCJ07001_1450	CJE1702		ICDCCJ07001_1465	Cj1545c		ICDCCJ07001_1417	CJJ81176_1482		ICDCCJ07001_1443	C8J_1422
			ICDCCJ07001_1451	CJE1703		ICDCCJ07001_1466	Cj1546		ICDCCJ07001_1418	CJJ81176_1483		ICDCCJ07001_1444	C8J_1423
			ICDCCJ07001_1452	CJE1704		ICDCCJ07001_1467	Cj1548c		ICDCCJ07001_1419	CJJ81176_1484		ICDCCJ07001_1445	C8J_1424
			ICDCCJ07001_1453	CJE1705		ICDCCJ07001_1474	Cj1561		ICDCCJ07001_1420	CJJ81176_1485		ICDCCJ07001_1446	C8J_1425
			ICDCCJ07001_1454	CJE1706		ICDCCJ07001_1475	Cj1563c		ICDCCJ07001_1421	CJJ81176_1486		ICDCCJ07001_1447	C8J_1426
			ICDCCJ07001_1455	CJE1707		ICDCCJ07001_1476	Cj1564		ICDCCJ07001_1422	CJJ81176_1487		ICDCCJ07001_1448	C8J_1428
			ICDCCJ07001_1456	CJE1708		ICDCCJ07001_1477	Cj1565c		ICDCCJ07001_1423	CJJ81176_1488		ICDCCJ07001_1449	C8J_1429
			ICDCCJ07001_1457	CJE1709		ICDCCJ07001_1478	Cj1565c		ICDCCJ07001_1424	CJJ81176_1489		ICDCCJ07001_1450	C8J_1430
			ICDCCJ07001_1458	CJE1710		ICDCCJ07001_1479	Cj1566c		ICDCCJ07001_1425	CJJ81176_1490		ICDCCJ07001_1451	C8J_1431
			ICDCCJ07001_1459	CJE1711		ICDCCJ07001_1480	Cj1567c		ICDCCJ07001_1427	CJJ81176_1492		ICDCCJ07001_1452	C8J_1432
			ICDCCJ07001_1460	CJE1712		ICDCCJ07001_1481	Cj1567c		ICDCCJ07001_1428	CJJ81176_1494		ICDCCJ07001_1453	C8J_1433
			ICDCCJ07001_1461	CJE1713		ICDCCJ07001_1482	Cj1568c		ICDCCJ07001_1429	CJJ81176_1495		ICDCCJ07001_1454	C8J_1434
			ICDCCJ07001_1462	CJE1714		ICDCCJ07001_1483	Cj1570c		ICDCCJ07001_1430	CJJ81176_1496		ICDCCJ07001_1455	C8J_1435
			ICDCCJ07001_1463	CJE1714		ICDCCJ07001_1484	Cj1571c		ICDCCJ07001_1431	CJJ81176_1497		ICDCCJ07001_1456	C8J_1436
			ICDCCJ07001_1464	CJE1715		ICDCCJ07001_1485	Cj1572c		ICDCCJ07001_1432	CJJ81176_1498		ICDCCJ07001_1457	C8J_1437
			ICDCCJ07001_1465	CJE1716		ICDCCJ07001_1486	Cj1573c		ICDCCJ07001_1433	CJJ81176_1499		ICDCCJ07001_1458	C8J_1438
			ICDCCJ07001_1466	CJE1717		ICDCCJ07001_1487	Cj1574c		ICDCCJ07001_1434	CJJ81176_1500		ICDCCJ07001_1459	C8J_1439
			ICDCCJ07001_1467	CJE1719		ICDCCJ07001_1488	Cj1576c		ICDCCJ07001_1435	CJJ81176_1501		ICDCCJ07001_1460	C8J_1440
			ICDCCJ07001_1471	CJE1725		ICDCCJ07001_1489	Cj1577c		ICDCCJ07001_1436	CJJ81176_1502		ICDCCJ07001_1461	C8J_1441
			ICDCCJ07001_1472	CJE1727		ICDCCJ07001_1490	Cj1578c		ICDCCJ07001_1437	CJJ81176_1503		ICDCCJ07001_1462	C8J_1442
			ICDCCJ07001_1473	CJE1728		ICDCCJ07001_1491	Cj1579c		ICDCCJ07001_1438	CJJ81176_1504		ICDCCJ07001_1463	C8J_1442
			ICDCCJ07001_1476	CJE1735		ICDCCJ07001_1492	Cj1580c		ICDCCJ07001_1439	CJJ81176_1506		ICDCCJ07001_1464	C8J_1443
			ICDCCJ07001_1477	CJE1736		ICDCCJ07001_1493	Cj1581c		ICDCCJ07001_1440	CJJ81176_1507		ICDCCJ07001_1465	C8J_1444
			ICDCCJ07001_1478	CJE1736		ICDCCJ07001_1494	Cj1582c		ICDCCJ07001_1441	CJJ81176_1508		ICDCCJ07001_1466	C8J_1445
			ICDCCJ07001_1479	CJE1737		ICDCCJ07001_1495	Cj1583c		ICDCCJ07001_1442	CJJ81176_1510		ICDCCJ07001_1467	C8J_1447
			ICDCCJ07001_1480	CJE1738		ICDCCJ07001_1496	Cj1584c		ICDCCJ07001_1443	CJJ81176_1511		ICDCCJ07001_1471	C8J_1453
			ICDCCJ07001_1481	CJE1738		ICDCCJ07001_1497	Cj1585c		ICDCCJ07001_1448	CJJ81176_1514		ICDCCJ07001_1472	C8J_1454
			ICDCCJ07001_1482	CJE1739		ICDCCJ07001_1498	Cj1585c		ICDCCJ07001_1449	CJJ81176_1515		ICDCCJ07001_1473	C8J_1455
			ICDCCJ07001_1483	CJE1741		ICDCCJ07001_1499	Cj1586		ICDCCJ07001_1450	CJJ81176_1516		ICDCCJ07001_1475	C8J_1460
			ICDCCJ07001_1484	CJE1742		ICDCCJ07001_1500	Cj1587c		ICDCCJ07001_1451	CJJ81176_1517		ICDCCJ07001_1476	C8J_1461
			ICDCCJ07001_1485	CJE1743		ICDCCJ07001_1501	Cj1588c		ICDCCJ07001_1452	CJJ81176_1518		ICDCCJ07001_1477	C8J_1462
			ICDCCJ07001_1486	CJE1744		ICDCCJ07001_1502	Cj1589		ICDCCJ07001_1453	CJJ81176_1519		ICDCCJ07001_1478	C8J_1462
			ICDCCJ07001_1487	CJE1745		ICDCCJ07001_1503	Cj1589		ICDCCJ07001_1454	CJJ81176_1520		ICDCCJ07001_1479	C8J_1463
			ICDCCJ07001_1488	CJE1747		ICDCCJ07001_1504	Cj1592		ICDCCJ07001_1455	CJJ81176_1521		ICDCCJ07001_1480	C8J_1464
			ICDCCJ07001_1489	CJE1748		ICDCCJ07001_1505	Cj1593		ICDCCJ07001_1456	CJJ81176_1522		ICDCCJ07001_1481	C8J_1464
			ICDCCJ07001_1490	CJE1749		ICDCCJ07001_1506	Cj1594		ICDCCJ07001_1457	CJJ81176_1523		ICDCCJ07001_1482	C8J_1465
			ICDCCJ07001_1491	CJE1750		ICDCCJ07001_1507	Cj1595		ICDCCJ07001_1458	CJJ81176_1524		ICDCCJ07001_1483	C8J_1467
			ICDCCJ07001_1492	CJE1751		ICDCCJ07001_1508	Cj1596		ICDCCJ07001_1459	CJJ81176_1525		ICDCCJ07001_1484	C8J_1468
			ICDCCJ07001_1493	CJE1752		ICDCCJ07001_1509	Cj1597		ICDCCJ07001_1460	CJJ81176_1526		ICDCCJ07001_1485	C8J_1469
			ICDCCJ07001_1494	CJE1753		ICDCCJ07001_1510	Cj1598		ICDCCJ07001_1461	CJJ81176_1527		ICDCCJ07001_1486	C8J_1470
			ICDCCJ07001_1495	CJE1754		ICDCCJ07001_1511	Cj1599		ICDCCJ07001_1462	CJJ81176_1528		ICDCCJ07001_1487	C8J_1471
			ICDCCJ07001_1497	CJE1756		ICDCCJ07001_1512	Cj1600		ICDCCJ07001_1463	CJJ81176_1528		ICDCCJ07001_1488	C8J_1473
			ICDCCJ07001_1498	CJE1756		ICDCCJ07001_1513	Cj1601		ICDCCJ07001_1464	CJJ81176_1529		ICDCCJ07001_1489	C8J_1474
			ICDCCJ07001_1499	CJE1757		ICDCCJ07001_1514	Cj1602		ICDCCJ07001_1465	CJJ81176_1530		ICDCCJ07001_1490	C8J_1475
			ICDCCJ07001_1500	CJE1758		ICDCCJ07001_1515	Cj1603		ICDCCJ07001_1466	CJJ81176_1531		ICDCCJ07001_1491	C8J_1476
			ICDCCJ07001_1502	CJE1760		ICDCCJ07001_1516	Cj1604		ICDCCJ07001_1467	CJJ81176_1533		ICDCCJ07001_1492	C8J_1477
			ICDCCJ07001_1503	CJE1761		ICDCCJ07001_1517	Cj1605c		ICDCCJ07001_1474	CJJ81176_1545		ICDCCJ07001_1493	C8J_1478
			ICDCCJ07001_1504	CJE1764		ICDCCJ07001_1518	Cj1606c		ICDCCJ07001_1475	CJJ81176_1547		ICDCCJ07001_1494	C8J_1479
			ICDCCJ07001_1505	CJE1765		ICDCCJ07001_1519	Cj1607		ICDCCJ07001_1476	CJJ81176_1548		ICDCCJ07001_1495	C8J_1480
			ICDCCJ07001_1506	CJE1766		ICDCCJ07001_1520	Cj1608		ICDCCJ07001_1477	CJJ81176_1550		ICDCCJ07001_1496	C8J_1481
			ICDCCJ07001_1507	CJE1767		ICDCCJ07001_1521	Cj1609		ICDCCJ07001_1478	CJJ81176_1550		ICDCCJ07001_1499	C8J_1487
			ICDCCJ07001_1508	CJE1768		ICDCCJ07001_1522	Cj1610		ICDCCJ07001_1479	CJJ81176_1551		ICDCCJ07001_1500	C8J_1488
			ICDCCJ07001_1509	CJE1769		ICDCCJ07001_1523	Cj1612		ICDCCJ07001_1480	CJJ81176_1552		ICDCCJ07001_1501	C8J_1490
			ICDCCJ07001_1510	CJE1770		ICDCCJ07001_1524	Cj1613c		ICDCCJ07001_1481	CJJ81176_1552		ICDCCJ07001_1502	C8J_1491
			ICDCCJ07001_1511	CJE1771		ICDCCJ07001_1525	Cj1614		ICDCCJ07001_1482	CJJ81176_1553		ICDCCJ07001_1503	C8J_1491
			ICDCCJ07001_1512	CJE1772		ICDCCJ07001_1526	Cj1615		ICDCCJ07001_1483	CJJ81176_1555		ICDCCJ07001_1504	C8J_1494
			ICDCCJ07001_1513	CJE1773		ICDCCJ07001_1527	Cj1616		ICDCCJ07001_1484	CJJ81176_1556		ICDCCJ07001_1505	C8J_1495
			ICDCCJ07001_1514	CJE1774		ICDCCJ07001_1528	Cj1617		ICDCCJ07001_1485	CJJ81176_1557		ICDCCJ07001_1506	C8J_1496
			ICDCCJ07001_1515	CJE1775		ICDCCJ07001_1529	Cj1618c		ICDCCJ07001_1486	CJJ81176_1558		ICDCCJ07001_1507	C8J_1497
			ICDCCJ07001_1516	CJE1776		ICDCCJ07001_1530	Cj1619		ICDCCJ07001_1487	CJJ81176_1559		ICDCCJ07001_1508	C8J_1498
			ICDCCJ07001_1517	CJE1777		ICDCCJ07001_1531	Cj1620c		ICDCCJ07001_1488	CJJ81176_1561		ICDCCJ07001_1509	C8J_1499
			ICDCCJ07001_1518	CJE1778		ICDCCJ07001_1532	Cj1621		ICDCCJ07001_1489	CJJ81176_1562		ICDCCJ07001_1510	C8J_1500
			ICDCCJ07001_1519	CJE1779		ICDCCJ07001_1537	Cj1622		ICDCCJ07001_1490	CJJ81176_1563		ICDCCJ07001_1511	C8J_1501
			ICDCCJ07001_1520	CJE1780		ICDCCJ07001_1538	Cj1623		ICDCCJ07001_1491	CJJ81176_1564		ICDCCJ07001_1512	C8J_1502
			ICDCCJ07001_1521	CJE1781		ICDCCJ07001_1539	Cj1624c		ICDCCJ07001_1492	CJJ81176_1565		ICDCCJ07001_1513	C8J_1503
			ICDCCJ07001_1522	CJE1782		ICDCCJ07001_1540	Cj1625c		ICDCCJ07001_1493	CJJ81176_1566		ICDCCJ07001_1515	C8J_1504
			ICDCCJ07001_1523	CJE1784		ICDCCJ07001_1541	Cj1626c		ICDCCJ07001_1494	CJJ81176_1567		ICDCCJ07001_1516	C8J_1505
			ICDCCJ07001_1524	CJE1785		ICDCCJ07001_1542	Cj1627c		ICDCCJ07001_1495	CJJ81176_1568		ICDCCJ07001_1517	C8J_1506
			ICDCCJ07001_1525	CJE1786		ICDCCJ07001_1543	Cj1628		ICDCCJ07001_1496	CJJ81176_1569		ICDCCJ07001_1518	C8J_1507
			ICDCCJ07001_1526	CJE1787		ICDCCJ07001_1544	Cj1630		ICDCCJ07001_1499	CJJ81176_1574		ICDCCJ07001_1519	C8J_1508
			ICDCCJ07001_1527	CJE1788		ICDCCJ07001_1545	Cj1631c		ICDCCJ07001_1500	CJJ81176_1575		ICDCCJ07001_1520	C8J_1509
			ICDCCJ07001_1528	CJE1789		ICDCCJ07001_1546	Cj1633		ICDCCJ07001_1501	CJJ81176_1576		ICDCCJ07001_1521	C8J_1510
			ICDCCJ07001_1530	CJE1791		ICDCCJ07001_1547	Cj1634c		ICDCCJ07001_1502	CJJ81176_1577		ICDCCJ07001_1522	C8J_1511
			ICDCCJ07001_1531	CJE1792		ICDCCJ07001_1548	Cj1635c		ICDCCJ07001_1503	CJJ81176_1577		ICDCCJ07001_1523	C8J_1513
			ICDCCJ07001_1532	CJE1793		ICDCCJ07001_1549	Cj1636c		ICDCCJ07001_1504	CJJ81176_1579		ICDCCJ07001_1524	C8J_1514
			ICDCCJ07001_1537	CJE1794		ICDCCJ07001_1550	Cj1637c		ICDCCJ07001_1505	CJJ81176_1580		ICDCCJ07001_1525	C8J_1515
			ICDCCJ07001_1538	CJE1795		ICDCCJ07001_1551	Cj1638		ICDCCJ07001_1506	CJJ81176_1581		ICDCCJ07001_1526	C8J_1516
			ICDCCJ07001_1539	CJE1796		ICDCCJ07001_1552	Cj1640		ICDCCJ07001_1507	CJJ81176_1582		ICDCCJ07001_1527	C8J_1517
			ICDCCJ07001_1540	CJE1797		ICDCCJ07001_1553	Cj1641		ICDCCJ07001_1508	CJJ81176_1583		ICDCCJ07001_1528	C8J_1518
			ICDCCJ07001_1541	CJE1798		ICDCCJ07001_1554	Cj1643		ICDCCJ07001_1509	CJJ81176_1584		ICDCCJ07001_1529	C8J_1519
			ICDCCJ07001_1542	CJE1799		ICDCCJ07001_1555	Cj1644		ICDCCJ07001_1510	CJJ81176_1585		ICDCCJ07001_1530	C8J_1520
			ICDCCJ07001_1543	CJE1800		ICDCCJ07001_1556	Cj1645		ICDCCJ07001_1511	CJJ81176_1586		ICDCCJ07001_1531	C8J_1521
			ICDCCJ07001_1545	CJE1803		ICDCCJ07001_1557	Cj1646		ICDCCJ07001_1512	CJJ81176_1587		ICDCCJ07001_1532	C8J_1522
			ICDCCJ07001_1546	CJE1805		ICDCCJ07001_1558	Cj1647		ICDCCJ07001_1513	CJJ81176_1588		ICDCCJ07001_1537	C8J_1524
			ICDCCJ07001_1547	CJE1806		ICDCCJ07001_1559	Cj1648		ICDCCJ07001_1514	CJJ81176_1589		ICDCCJ07001_1538	C8J_1525
			ICDCCJ07001_1548	CJE1807		ICDCCJ07001_1560	Cj1649		ICDCCJ07001_1515	CJJ81176_1590		ICDCCJ07001_1539	C8J_1526
			ICDCCJ07001_1549	CJE1808		ICDCCJ07001_1561	Cj1650		ICDCCJ07001_1516	CJJ81176_1591		ICDCCJ07001_1540	C8J_1527
			ICDCCJ07001_1550	CJE1809		ICDCCJ07001_1562	Cj1651c		ICDCCJ07001_1517	CJJ81176_1592		ICDCCJ07001_1541	C8J_1528
			ICDCCJ07001_1551	CJE1810		ICDCCJ07001_1563	Cj1652c		ICDCCJ07001_1518	CJJ81176_1593		ICDCCJ07001_1542	C8J_1529
			ICDCCJ07001_1552	CJE1812		ICDCCJ07001_1564	Cj1653c		ICDCCJ07001_1519	CJJ81176_1594		ICDCCJ07001_1543	C8J_1530
			ICDCCJ07001_1553	CJE1813		ICDCCJ07001_1565	Cj1654c		ICDCCJ07001_1520	CJJ81176_1595		ICDCCJ07001_1544	C8J_1532
			ICDCCJ07001_1554	CJE1815		ICDCCJ07001_1566	Cj1655c		ICDCCJ07001_1521	CJJ81176_1596		ICDCCJ07001_1545	C8J_1533
			ICDCCJ07001_1555	CJE1816		ICDCCJ07001_1567	Cj1658		ICDCCJ07001_1522	CJJ81176_1597		ICDCCJ07001_1546	C8J_1535
			ICDCCJ07001_1556	CJE1817		ICDCCJ07001_1568	Cj1659		ICDCCJ07001_1523	CJJ81176_1599		ICDCCJ07001_1547	C8J_1536
			ICDCCJ07001_1557	CJE1818		ICDCCJ07001_1569	Cj1660		ICDCCJ07001_1524	CJJ81176_1600		ICDCCJ07001_1548	C8J_1537
			ICDCCJ07001_1558	CJE1819		ICDCCJ07001_1570	Cj1661		ICDCCJ07001_1525	CJJ81176_1601		ICDCCJ07001_1549	C8J_1538
			ICDCCJ07001_1559	CJE1820		ICDCCJ07001_1571	Cj1662		ICDCCJ07001_1526	CJJ81176_1602		ICDCCJ07001_1550	C8J_1539
			ICDCCJ07001_1560	CJE1821		ICDCCJ07001_1572	Cj1663		ICDCCJ07001_1527	CJJ81176_1603		ICDCCJ07001_1551	C8J_1540
			ICDCCJ07001_1561	CJE1822		ICDCCJ07001_1573	Cj1664		ICDCCJ07001_1528	CJJ81176_1604		ICDCCJ07001_1552	C8J_1542
			ICDCCJ07001_1562	CJE1823		ICDCCJ07001_1574	Cj1665		ICDCCJ07001_1529	CJJ81176_1605		ICDCCJ07001_1553	C8J_1543
			ICDCCJ07001_1563	CJE1824		ICDCCJ07001_1575	Cj1666c		ICDCCJ07001_1530	CJJ81176_1606		ICDCCJ07001_1554	C8J_1545
			ICDCCJ07001_1564	CJE1825		ICDCCJ07001_1582	Cj1669c		ICDCCJ07001_1531	CJJ81176_1607		ICDCCJ07001_1555	C8J_1546
			ICDCCJ07001_1565	CJE1826		ICDCCJ07001_1583	Cj1670c		ICDCCJ07001_1532	CJJ81176_1608		ICDCCJ07001_1556	C8J_1547
			ICDCCJ07001_1566	CJE1827		ICDCCJ07001_1584	Cj1672c		ICDCCJ07001_1537	CJJ81176_1613		ICDCCJ07001_1557	C8J_1548
			ICDCCJ07001_1567	CJE1830		ICDCCJ07001_1585	Cj1673c		ICDCCJ07001_1538	CJJ81176_1614		ICDCCJ07001_1558	C8J_1549
			ICDCCJ07001_1568	CJE1831		ICDCCJ07001_1586	Cj1674		ICDCCJ07001_1539	CJJ81176_1615		ICDCCJ07001_1559	C8J_1550
			ICDCCJ07001_1569	CJE1832		ICDCCJ07001_1587	Cj1676		ICDCCJ07001_1540	CJJ81176_1616		ICDCCJ07001_1560	C8J_1551
			ICDCCJ07001_1570	CJE1833		ICDCCJ07001_1588	Cj1680c		ICDCCJ07001_1541	CJJ81176_1617		ICDCCJ07001_1561	C8J_1552
			ICDCCJ07001_1571	CJE1834		ICDCCJ07001_1589	Cj1681c		ICDCCJ07001_1542	CJJ81176_1618		ICDCCJ07001_1562	C8J_1553
			ICDCCJ07001_1572	CJE1835		ICDCCJ07001_1590	Cj1682c		ICDCCJ07001_1543	CJJ81176_1619		ICDCCJ07001_1563	C8J_1554
			ICDCCJ07001_1573	CJE1836		ICDCCJ07001_1591	Cj1684c		ICDCCJ07001_1544	CJJ81176_1621		ICDCCJ07001_1564	C8J_1555
			ICDCCJ07001_1574	CJE1837		ICDCCJ07001_1592	Cj1685c		ICDCCJ07001_1545	CJJ81176_1622		ICDCCJ07001_1565	C8J_1556
			ICDCCJ07001_1575	CJE1838		ICDCCJ07001_1593	Cj1686c		ICDCCJ07001_1546	CJJ81176_1624		ICDCCJ07001_1566	C8J_1557
			ICDCCJ07001_1582	CJE1841		ICDCCJ07001_1594	Cj1687		ICDCCJ07001_1547	CJJ81176_1625		ICDCCJ07001_1567	C8J_1560
			ICDCCJ07001_1583	CJE1842		ICDCCJ07001_1597	Cj1688c		ICDCCJ07001_1548	CJJ81176_1626		ICDCCJ07001_1568	C8J_1561
			ICDCCJ07001_1584	CJE1844		ICDCCJ07001_1598	Cj1689c		ICDCCJ07001_1549	CJJ81176_1627		ICDCCJ07001_1569	C8J_1562
			ICDCCJ07001_1585	CJE1845		ICDCCJ07001_1599	Cj1690c		ICDCCJ07001_1550	CJJ81176_1628		ICDCCJ07001_1570	C8J_1563
			ICDCCJ07001_1586	CJE1846		ICDCCJ07001_1600	Cj1691c		ICDCCJ07001_1551	CJJ81176_1629		ICDCCJ07001_1571	C8J_1564
			ICDCCJ07001_1587	CJE1848		ICDCCJ07001_1601	Cj1692c		ICDCCJ07001_1552	CJJ81176_1631		ICDCCJ07001_1572	C8J_1565
			ICDCCJ07001_1588	CJE1849		ICDCCJ07001_1602	Cj1693c		ICDCCJ07001_1553	CJJ81176_1632		ICDCCJ07001_1573	C8J_1566
			ICDCCJ07001_1589	CJE1850		ICDCCJ07001_1603	Cj1695c		ICDCCJ07001_1554	CJJ81176_1634		ICDCCJ07001_1574	C8J_1567
			ICDCCJ07001_1590	CJE1851		ICDCCJ07001_1604	Cj1697c		ICDCCJ07001_1555	CJJ81176_1635		ICDCCJ07001_1575	C8J_1568
			ICDCCJ07001_1591	CJE1852		ICDCCJ07001_1605	Cj1700c		ICDCCJ07001_1556	CJJ81176_1636		ICDCCJ07001_1576	C8J_1569
			ICDCCJ07001_1592	CJE1853		ICDCCJ07001_1606	Cj1701c		ICDCCJ07001_1557	CJJ81176_1637		ICDCCJ07001_1582	C8J_1570
			ICDCCJ07001_1593	CJE1854		ICDCCJ07001_1607	Cj1702c		ICDCCJ07001_1558	CJJ81176_1638		ICDCCJ07001_1583	C8J_1571
			ICDCCJ07001_1594	CJE1855		ICDCCJ07001_1608	Cj1704c		ICDCCJ07001_1559	CJJ81176_1639		ICDCCJ07001_1584	C8J_1573
			ICDCCJ07001_1597	CJE1856		ICDCCJ07001_1609	Cj1706c		ICDCCJ07001_1560	CJJ81176_1640		ICDCCJ07001_1585	C8J_1574
			ICDCCJ07001_1598	CJE1857		ICDCCJ07001_1610	Cj1707c		ICDCCJ07001_1561	CJJ81176_1641		ICDCCJ07001_1586	C8J_1575
			ICDCCJ07001_1599	CJE1858		ICDCCJ07001_1611	Cj1709c		ICDCCJ07001_1562	CJJ81176_1642		ICDCCJ07001_1587	C8J_1577
			ICDCCJ07001_1600	CJE1859		ICDCCJ07001_1612	Cj1710c		ICDCCJ07001_1563	CJJ81176_1643		ICDCCJ07001_1588	C8J_1578
			ICDCCJ07001_1601	CJE1860		ICDCCJ07001_1613	Cj1711c		ICDCCJ07001_1564	CJJ81176_1644		ICDCCJ07001_1589	C8J_1579
			ICDCCJ07001_1602	CJE1861		ICDCCJ07001_1614	Cj1712		ICDCCJ07001_1565	CJJ81176_1645		ICDCCJ07001_1590	C8J_1580
			ICDCCJ07001_1603	CJE1863		ICDCCJ07001_1615	Cj1713		ICDCCJ07001_1566	CJJ81176_1646		ICDCCJ07001_1591	C8J_1581
			ICDCCJ07001_1604	CJE1865		ICDCCJ07001_1620	Cj1715		ICDCCJ07001_1567	CJJ81176_1649		ICDCCJ07001_1592	C8J_1582
			ICDCCJ07001_1605	CJE1868		ICDCCJ07001_1621	Cj1716c		ICDCCJ07001_1568	CJJ81176_1650		ICDCCJ07001_1593	C8J_1583
			ICDCCJ07001_1606	CJE1869		ICDCCJ07001_1622	Cj1717c		ICDCCJ07001_1569	CJJ81176_1651		ICDCCJ07001_1594	C8J_1584
			ICDCCJ07001_1607	CJE1870		ICDCCJ07001_1623	Cj1718c		ICDCCJ07001_1570	CJJ81176_1652		ICDCCJ07001_1597	C8J_1592
			ICDCCJ07001_1608	CJE1872		ICDCCJ07001_1624	Cj1719c		ICDCCJ07001_1571	CJJ81176_1653		ICDCCJ07001_1598	C8J_1593
			ICDCCJ07001_1609	CJE1874		ICDCCJ07001_1625	Cj1720		ICDCCJ07001_1572	CJJ81176_1654		ICDCCJ07001_1599	C8J_1594
			ICDCCJ07001_1610	CJE1875		ICDCCJ07001_1627	Cj1724c		ICDCCJ07001_1573	CJJ81176_1655		ICDCCJ07001_1600	C8J_1595
			ICDCCJ07001_1611	CJE1878		ICDCCJ07001_1628	Cj1725		ICDCCJ07001_1574	CJJ81176_1656		ICDCCJ07001_1601	C8J_1596
			ICDCCJ07001_1612	CJE1879		ICDCCJ07001_1629	Cj1726c		ICDCCJ07001_1575	CJJ81176_1657		ICDCCJ07001_1602	C8J_1597
			ICDCCJ07001_1613	CJE1880		ICDCCJ07001_1630	Cj1727c		ICDCCJ07001_1582	CJJ81176_1665		ICDCCJ07001_1603	C8J_1599
			ICDCCJ07001_1614	CJE1881		ICDCCJ07001_1632	Cj1731c		ICDCCJ07001_1583	CJJ81176_1666		ICDCCJ07001_1604	C8J_1601
			ICDCCJ07001_1615	CJE1882					ICDCCJ07001_1584	CJJ81176_1668		ICDCCJ07001_1605	C8J_1604
			ICDCCJ07001_1620	CJE1885					ICDCCJ07001_1585	CJJ81176_1669		ICDCCJ07001_1606	C8J_1605
			ICDCCJ07001_1621	CJE1886					ICDCCJ07001_1586	CJJ81176_1670		ICDCCJ07001_1607	C8J_1606
			ICDCCJ07001_1622	CJE1887					ICDCCJ07001_1587	CJJ81176_1672		ICDCCJ07001_1608	C8J_1608
			ICDCCJ07001_1623	CJE1888					ICDCCJ07001_1588	CJJ81176_1673		ICDCCJ07001_1609	C8J_1610
			ICDCCJ07001_1624	CJE1889					ICDCCJ07001_1589	CJJ81176_1674		ICDCCJ07001_1610	C8J_1611
			ICDCCJ07001_1625	CJE1890					ICDCCJ07001_1590	CJJ81176_1675		ICDCCJ07001_1611	C8J_1613
			ICDCCJ07001_1626	CJE1891					ICDCCJ07001_1591	CJJ81176_1676		ICDCCJ07001_1612	C8J_1614
			ICDCCJ07001_1627	CJE1892					ICDCCJ07001_1592	CJJ81176_1677		ICDCCJ07001_1613	C8J_1615
			ICDCCJ07001_1628	CJE1893					ICDCCJ07001_1593	CJJ81176_1678		ICDCCJ07001_1614	C8J_1616
			ICDCCJ07001_1629	CJE1894					ICDCCJ07001_1594	CJJ81176_1679		ICDCCJ07001_1615	C8J_1617
			ICDCCJ07001_1630	CJE1895					ICDCCJ07001_1595	CJJ81176_1680		ICDCCJ07001_1620	C8J_1621
			ICDCCJ07001_1632	CJE1897					ICDCCJ07001_1596	CJJ81176_1681		ICDCCJ07001_1621	C8J_1622
									ICDCCJ07001_1597	CJJ81176_1685		ICDCCJ07001_1622	C8J_1623
									ICDCCJ07001_1598	CJJ81176_1686		ICDCCJ07001_1623	C8J_1624
									ICDCCJ07001_1599	CJJ81176_1687		ICDCCJ07001_1624	C8J_1625
									ICDCCJ07001_1600	CJJ81176_1688		ICDCCJ07001_1625	C8J_1626
									ICDCCJ07001_1601	CJJ81176_1689		ICDCCJ07001_1626	C8J_1627
									ICDCCJ07001_1602	CJJ81176_1690		ICDCCJ07001_1627	C8J_1628
									ICDCCJ07001_1603	CJJ81176_1692		ICDCCJ07001_1632	C8J_1630
									ICDCCJ07001_1604	CJJ81176_1694
									ICDCCJ07001_1605	CJJ81176_1697
									ICDCCJ07001_1606	CJJ81176_1698
									ICDCCJ07001_1607	CJJ81176_1699
									ICDCCJ07001_1608	CJJ81176_1701
									ICDCCJ07001_1609	CJJ81176_1703
									ICDCCJ07001_1610	CJJ81176_0001
									ICDCCJ07001_1611	CJJ81176_0003
									ICDCCJ07001_1612	CJJ81176_0004
									ICDCCJ07001_1613	CJJ81176_0005
									ICDCCJ07001_1614	CJJ81176_0006
									ICDCCJ07001_1615	CJJ81176_0007
									ICDCCJ07001_1620	CJJ81176_0013
									ICDCCJ07001_1621	CJJ81176_0014
									ICDCCJ07001_1622	CJJ81176_0015
									ICDCCJ07001_1623	CJJ81176_0016
									ICDCCJ07001_1624	CJJ81176_0017
									ICDCCJ07001_1625	CJJ81176_0018
									ICDCCJ07001_1626	CJJ81176_0019
									ICDCCJ07001_1627	CJJ81176_0020
									ICDCCJ07001_1628	CJJ81176_0021
									ICDCCJ07001_1629	CJJ81176_0022
									ICDCCJ07001_1630	CJJ81176_0023
									ICDCCJ07001_1631	CJJ81176_0025
									ICDCCJ07001_1632	CJJ81176_0026
