# Supplementary material for: Genomic Characterization of the Guillain-Barre Syndrome-Associated Campylobacter jejuni ICDCCJ07001 Isolate
Source: PLoS One. 2010 Nov 29;5(11):e15060. doi: 10.1371/journal.pone.0015060 (PMC2993937; doi:10.1371/journal.pone.0015060)
Supplement: File S4 — Strain specific CDSs between C. jejuni subsp. jejuni 07001, C. jejuni 81-176, 81-116, NCTC11168, RM1221 and C. jejuni subsp. doylei 269.97. BLASTN analyses were performed between C. jejuni 07001 and five other sequenced genomes of strains: C. jejuni subsp. jejuni 81-176, 81-116, NCTC11168, RM1221 and C. jejuni subsp. doylei 269.97. 236, 256, 284, 468, and 544 CDS were not observed in strain 07001 that were specific to strain 81-176, 81-116, NCTC11168, RM1221 and 269.97. The strain specific CDSs in C. jejuni 81-176, 81-116, NCTC11168, RM1221 and 269.97 were listed in the Supplementary File S4. (XLS) [file pone.0015060.s004.xls]

## Sheet: strain specific CDSs
81-176(236)	81116(256)	NCTC11168(284)	RM1221(468)	269.97(544)
CJJ81176_0034	C8J_0010	Cj0008	CJE0010	JJD26997_0004
CJJ81176_0037	C8J_0013	Cj0011c	CJE0018	JJD26997_0005
CJJ81176_0040	C8J_0017	Cj0014c	CJE0021	JJD26997_0008
CJJ81176_0041	C8J_0020	Cj0018c	CJE0022	JJD26997_0011
CJJ81176_0045	C8J_0021	Cj0021c	CJE0030	JJD26997_0018
CJJ81176_0048	C8J_0035	Cj0022c	CJE0031	JJD26997_0023
CJJ81176_0049	C8J_0036	Cj0030	CJE0032	JJD26997_0024
CJJ81176_0061	C8J_0063	Cj0031	CJE0045	JJD26997_0035
CJJ81176_0068	C8J_0073	Cj0032	CJE0050	JJD26997_0039
CJJ81176_0069	C8J_0076	Cj0033	CJE0051	JJD26997_0046
CJJ81176_0070	C8J_0088	Cj0055c	CJE0052	JJD26997_0045
CJJ81176_0071	C8J_0128	Cj0056c	CJE0053	JJD26997_0047
CJJ81176_0085	C8J_0132	Cj0057	CJE0054	JJD26997_0054
CJJ81176_0088	C8J_0133	Cj0058	CJE0055	JJD26997_0057
CJJ81176_0092	C8J_0140	Cj0070c	CJE0067	JJD26997_0064
CJJ81176_0093	C8J_0141	Cj0080	CJE0076	JJD26997_0065
CJJ81176_0094	C8J_0142	Cj0095	CJE0079	JJD26997_0066
CJJ81176_0095	C8J_0152	Cj0135	CJE0090	JJD26997_0067
CJJ81176_0096	C8J_0164	Cj0139	CJE0130	JJD26997_0068
CJJ81176_1709	C8J_0170	Cj0155c	CJE0134	JJD26997_0081
CJJ81176_0109	C8J_0174	Cj0168c	CJE0139	JJD26997_0089
CJJ81176_0117	C8J_0221	Cj0170	CJE0151	JJD26997_0096
CJJ81176_0130	C8J_0224	Cj0171	CJE0163	JJD26997_0097
CJJ81176_0157	C8J_0228	Cj0176c	CJE0169	JJD26997_0099
CJJ81176_0170	C8J_0230	Cj0185c	CJE0178	JJD26997_0103
CJJ81176_0175	C8J_0235	Cj0244	CJE0202	JJD26997_0115
CJJ81176_0191	C8J_0237	Cj0247c	CJE0203	JJD26997_0129
CJJ81176_0204	C8J_0247	Cj0251c	CJE0204	JJD26997_0130
CJJ81176_0206	C8J_0265	Cj0253	CJE0206	JJD26997_0131
CJJ81176_0207	C8J_0266	Cj0258	CJE0209	JJD26997_0132
CJJ81176_0212	C8J_0267	Cj0260c	CJE0212	JJD26997_0133
CJJ81176_0216	C8J_0272	Cj0270	CJE0213	JJD26997_0134
CJJ81176_0241	C8J_0276	Cj0295	CJE0214	JJD26997_0148
CJJ81176_0243	C8J_0277	Cj0299	CJE0216	JJD26997_0152
CJJ81176_0268	C8J_0278	Cj0300c	CJE0217	JJD26997_0170
CJJ81176_0269	C8J_0279	Cj0301c	CJE0218	JJD26997_0185
CJJ81176_0274	C8J_0280	Cj0302c	CJE0219	JJD26997_0195
CJJ81176_0278	C8J_0281	Cj0303c	CJE0221	JJD26997_0241
CJJ81176_0280	C8J_0282	Cj0304c	CJE0223	JJD26997_0250
CJJ81176_0285	C8J_0283	Cj0305c	CJE0224	JJD26997_0252
CJJ81176_0287	C8J_0289	Cj0306c	CJE0225	JJD26997_0256
CJJ81176_0297	C8J_0307	Cj0312	CJE0231	JJD26997_0263
CJJ81176_0334	C8J_0310	Cj0330c	CJE0234	JJD26997_0281
CJJ81176_0352	C8J_0321	Cj0333c	CJE0235	JJD26997_0282
CJJ81176_0355	C8J_0331	Cj0344	CJE0238	JJD26997_0292
CJJ81176_0368	C8J_0340	Cj0354c	CJE0239	JJD26997_0291
CJJ81176_0378	C8J_0346	Cj0364	CJE0242	JJD26997_0294
CJJ81176_0387	C8J_0370	Cj0370	CJE0251	JJD26997_0295
CJJ81176_0393	C8J_0372	Cj0395c	CJE0253	JJD26997_0296
CJJ81176_0394	C8J_0373	Cj0397c	CJE0255	JJD26997_0297
CJJ81176_0418	C8J_0391	Cj0398	CJE0257	JJD26997_0298
CJJ81176_0420	C8J_0392	Cj0416	CJE0260	JJD26997_0299
CJJ81176_0421	C8J_0397	Cj0417	CJE0262	JJD26997_0300
CJJ81176_0440	C8J_0398	Cj0422c	CJE0263	JJD26997_0301
CJJ81176_0445	C8J_0399	Cj0423	CJE0264	JJD26997_0302
CJJ81176_0456	C8J_0400	Cj0441	CJE0266	JJD26997_0303
CJJ81176_0467	C8J_0416	Cj0449c	CJE0267	JJD26997_0304
CJJ81176_0468	C8J_0422	Cj0450c	CJE0268	JJD26997_0305
CJJ81176_0474	C8J_0423	Cj0459c	CJE0271	JJD26997_0306
CJJ81176_0475	C8J_0432	Cj0471	CJE0272	JJD26997_0307
CJJ81176_0484	C8J_0444	Cj0472	CJE0273	JJD26997_0308
CJJ81176_0500	C8J_0445	Cj0480c	CJE0294	JJD26997_0309
CJJ81176_0502	C8J_0456	Cj0481	CJE0301	JJD26997_0310
CJJ81176_0515	C8J_0465	Cj0482	CJE0303	JJD26997_0311
CJJ81176_0522	C8J_0474	Cj0483	CJE0308	JJD26997_0312
CJJ81176_0526	C8J_0477	Cj0484	CJE0309	JJD26997_0313
CJJ81176_0527	C8J_0487	Cj0485	CJE0310	JJD26997_0314
CJJ81176_0529	C8J_0500	Cj0486	CJE0311	JJD26997_0315
CJJ81176_0538	C8J_0511	Cj0487	CJE0319	JJD26997_0316
CJJ81176_0541	C8J_0525	Cj0488	CJE0344	JJD26997_0317
CJJ81176_0551	C8J_0553	Cj0489	CJE0357	JJD26997_0319
CJJ81176_0564	C8J_0584	Cj0490	CJE0375	JJD26997_0318
CJJ81176_0575	C8J_0588	Cj0494	CJE0378	JJD26997_0320
CJJ81176_0589	C8J_0622	Cj0510c	CJE0387	JJD26997_0321
CJJ81176_0619	C8J_0627	Cj0513	CJE0388	JJD26997_0322
CJJ81176_0646	C8J_0630	Cj0526c	CJE0389	JJD26997_0323
CJJ81176_0647	C8J_0633	Cj0539	CJE0392	JJD26997_0324
CJJ81176_0653	C8J_0634	Cj0550	CJE0393	JJD26997_0325
CJJ81176_0657	C8J_0637	Cj0564	CJE0403	JJD26997_0326
CJJ81176_0693	C8J_0638	Cj0566	CJE0408	JJD26997_0327
CJJ81176_0698	C8J_0639	Cj0567	CJE0413	JJD26997_0328
CJJ81176_0701	C8J_0640	Cj0568	CJE0419	JJD26997_0329
CJJ81176_0704	C8J_0641	Cj0569	CJE0444	JJD26997_0332
CJJ81176_0705	C8J_0642	Cj0591c	CJE0446	JJD26997_0333
CJJ81176_0713	C8J_0643	Cj0617	CJE0447	JJD26997_0334
CJJ81176_0733	C8J_0644	Cj0618	CJE0465	JJD26997_0335
CJJ81176_0734	C8J_0646	Cj0624	CJE0471	JJD26997_0344
CJJ81176_0747	C8J_0648	Cj0628	CJE0472	JJD26997_0345
CJJ81176_0758	C8J_0649	Cj0629	CJE0473	JJD26997_0346
CJJ81176_0760	C8J_0650	Cj0667	CJE0474	JJD26997_0347
CJJ81176_0770	C8J_0651	Cj0672	CJE0479	JJD26997_0348
CJJ81176_0772	C8J_0653	Cj0681	CJE0487	JJD26997_0349
CJJ81176_0777	C8J_0677	Cj0682	CJE0492	JJD26997_0350
CJJ81176_0778	C8J_0678	Cj0690c	CJE0493	JJD26997_0351
CJJ81176_0779	C8J_0691	Cj0710	CJE0499	JJD26997_0352
CJJ81176_0807	C8J_0702	Cj0711	CJE0500	JJD26997_0353
CJJ81176_0808	C8J_0705	Cj0724	CJE0509	JJD26997_0354
CJJ81176_0815	C8J_0707	Cj0735	CJE0521	JJD26997_0355
CJJ81176_0818	C8J_0737	Cj0737	CJE0522	JJD26997_0356
CJJ81176_0856	C8J_0738	Cj0738	CJE0530	JJD26997_0357
CJJ81176_0858	C8J_0745	Cj0739	CJE0531	JJD26997_0358
CJJ81176_0860	C8J_0748	Cj0740	CJE0532	JJD26997_0370
CJJ81176_0864	C8J_0760	Cj0747	CJE0534	JJD26997_0371
CJJ81176_0875	C8J_0786	Cj0748	CJE0535	JJD26997_0372
CJJ81176_0876	C8J_0788	Cj0765c	CJE0536	JJD26997_0373
CJJ81176_0884	C8J_0789	Cj0786	CJE0537	JJD26997_0377
CJJ81176_0886	C8J_0791	Cj0787	CJE0538	JJD26997_0378
CJJ81176_0888	C8J_0795	Cj0794	CJE0539	JJD26997_0379
CJJ81176_0892	C8J_0806	Cj0797c	CJE0544	JJD26997_0380
CJJ81176_0909	C8J_0807	Cj0814	CJE0545	JJD26997_0381
CJJ81176_1731	C8J_0816	Cj0817	CJE0546	JJD26997_0383
CJJ81176_0923	C8J_0818	Cj0818	CJE0547	JJD26997_0384
CJJ81176_0945	C8J_0822	Cj0819	CJE0548	JJD26997_0385
CJJ81176_0946	C8J_0837	Cj0839c	CJE0549	JJD26997_0390
CJJ81176_0948	C8J_0849	Cj0841c	CJE0550	JJD26997_0391
CJJ81176_0951	C8J_0852	Cj0842	CJE0551	JJD26997_0392
CJJ81176_0984	C8J_0875	Cj0844c	CJE0552	JJD26997_0393
CJJ81176_0993	C8J_0903	Cj0848c	CJE0553	JJD26997_0394
CJJ81176_1741	C8J_0910	Cj0859c	CJE0554	JJD26997_0404
CJJ81176_1743	C8J_0917	Cj0860	CJE0555	JJD26997_0407
CJJ81176_0997	C8J_0926	Cj0873c	CJE0556	JJD26997_0410
CJJ81176_1005	C8J_0958	Cj0877c	CJE0557	JJD26997_0412
CJJ81176_1007	C8J_0973	Cj0878	CJE0558	JJD26997_0411
CJJ81176_1040	C8J_0984	Cj0880c	CJE0559	JJD26997_0415
CJJ81176_1055	C8J_0985	Cj0884	CJE0560	JJD26997_0416
CJJ81176_1060	C8J_0986	Cj0900c	CJE0561	JJD26997_0419
CJJ81176_1068	C8J_0987	Cj0913c	CJE0562	JJD26997_0424
CJJ81176_1077	C8J_0988	Cj0916c	CJE0563	JJD26997_0426
CJJ81176_1090	C8J_0990	Cj0961c	CJE0564	JJD26997_0452
CJJ81176_1094	C8J_0992	Cj0968	CJE0565	JJD26997_0466
CJJ81176_1104	C8J_0998	Cj0970	CJE0566	JJD26997_0469
CJJ81176_1112	C8J_1001	Cj0971	CJE0567	JJD26997_0478
CJJ81176_1121	C8J_1006	Cj0972	CJE0568	JJD26997_0507
CJJ81176_1125	C8J_1013	Cj0973	CJE0569	JJD26997_0508
CJJ81176_1160	C8J_1017	Cj0974	CJE0570	JJD26997_0510
CJJ81176_1162	C8J_1027	Cj0978c	CJE0571	JJD26997_0515
CJJ81176_1165	C8J_1035	Cj0986c	CJE0572	JJD26997_0523
CJJ81176_1171	C8J_1044	Cj0988c	CJE0573	JJD26997_0530
CJJ81176_1177	C8J_1048	Cj0989	CJE0574	JJD26997_0531
CJJ81176_1179	C8J_1075	Cj1021c	CJE0575	JJD26997_0553
CJJ81176_1184	C8J_1076	Cj1036c	CJE0576	JJD26997_0566
CJJ81176_1191	C8J_1077	Cj1047c	CJE0577	JJD26997_0568
CJJ81176_1218	C8J_1078	Cj1057c	CJE0578	JJD26997_0574
CJJ81176_1747	C8J_1079	Cj1060c	CJE0579	JJD26997_0583
CJJ81176_1229	C8J_1080	Cj1072	CJE0580	JJD26997_0585
CJJ81176_1233	C8J_1081	Cj1076	CJE0581	JJD26997_0584
CJJ81176_1263	C8J_1082	Cj1086c	CJE0582	JJD26997_0586
CJJ81176_1271	C8J_1083	Cj1094c	CJE0583	JJD26997_0615
CJJ81176_1289	C8J_1084	Cj1103	CJE0584	JJD26997_0619
CJJ81176_1310	C8J_1085	Cj1107	CJE0585	JJD26997_0629
CJJ81176_1312	C8J_1086	Cj1122c	CJE0586	JJD26997_0637
CJJ81176_1314	C8J_1087	Cj1136	CJE0587	JJD26997_0647
CJJ81176_1315	C8J_1088	Cj1137c	CJE0588	JJD26997_0651
CJJ81176_1316	C8J_1089	Cj1138	CJE0589	JJD26997_0665
CJJ81176_1317	C8J_1090	Cj1139c	CJE0590	JJD26997_0671
CJJ81176_1320	C8J_1093	Cj1140	CJE0591	JJD26997_0672
CJJ81176_1326	C8J_1094	Cj1141	CJE0592	JJD26997_0673
CJJ81176_1337	C8J_1100	Cj1142	CJE0593	JJD26997_0674
CJJ81176_1338	C8J_1106	Cj1143	CJE0594	JJD26997_0675
CJJ81176_1339	C8J_1108	Cj1144c	CJE0595	JJD26997_0676
CJJ81176_1341	C8J_1113	Cj1145c	CJE0596	JJD26997_0677
CJJ81176_1355	C8J_1120	Cj1154c	CJE0597	JJD26997_0679
CJJ81176_1356	C8J_1151	Cj1162c	CJE0598	JJD26997_0682
CJJ81176_1367	C8J_1154	Cj1164c	CJE0599	JJD26997_0689
CJJ81176_1389	C8J_1159	Cj1169c	CJE0600	JJD26997_0690
CJJ81176_1395	C8J_1163	Cj1176c	CJE0601	JJD26997_0691
CJJ81176_1414	C8J_1193	Cj1203c	CJE0602	JJD26997_0692
CJJ81176_1415	C8J_1199	Cj1208	CJE0617	JJD26997_0693
CJJ81176_1416	C8J_1217	Cj1211	CJE0620	JJD26997_0694
CJJ81176_1417	C8J_1239	Cj1216c	CJE0630	JJD26997_0695
CJJ81176_1418	C8J_1240	Cj1220	CJE0643	JJD26997_0696
CJJ81176_1419	C8J_1242	Cj1255	CJE0654	JJD26997_0697
CJJ81176_1420	C8J_1243	Cj1273c	CJE0669	JJD26997_0704
CJJ81176_1421	C8J_1247	Cj1296	CJE0670	JJD26997_0705
CJJ81176_1425	C8J_1252	Cj1297	CJE0671	JJD26997_0706
CJJ81176_1428	C8J_1254	Cj1299	CJE0694	JJD26997_0709
CJJ81176_1429	C8J_1255	Cj1304	CJE0721	JJD26997_0710
CJJ81176_1431	C8J_1256	Cj1306c	CJE0727	JJD26997_0711
CJJ81176_1432	C8J_1272	Cj1307	CJE0731	JJD26997_0712
CJJ81176_1433	C8J_1273	Cj1308	CJE0732	JJD26997_0713
CJJ81176_1434	C8J_1286	Cj1309c	CJE0762	JJD26997_0714
CJJ81176_1435	C8J_1288	Cj1310c	CJE0768	JJD26997_0715
CJJ81176_1436	C8J_1305	Cj1319	CJE0773	JJD26997_0716
CJJ81176_1441	C8J_1311	Cj1320	CJE0776	JJD26997_0717
CJJ81176_1457	C8J_1329	Cj1321	CJE0779	JJD26997_0718
CJJ81176_1468	C8J_1330	Cj1322	CJE0780	JJD26997_0719
CJJ81176_1476	C8J_1331	Cj1323	CJE0789	JJD26997_0720
CJJ81176_1478	C8J_1332	Cj1324	CJE0799	JJD26997_0721
CJJ81176_1480	C8J_1333	Cj1325	CJE0810	JJD26997_0722
CJJ81176_1493	C8J_1334	Cj1326	CJE0811	JJD26997_0723
CJJ81176_1505	C8J_1335	Cj1327	CJE0824	JJD26997_0724
CJJ81176_1509	C8J_1336	Cj1328	CJE0835	JJD26997_0725
CJJ81176_1512	C8J_1337	Cj1329	CJE0837	JJD26997_0726
CJJ81176_1513	C8J_1340	Cj1330	CJE0838	JJD26997_0727
CJJ81176_1532	C8J_1341	Cj1331	CJE0839	JJD26997_0728
CJJ81176_1534	C8J_1342	Cj1332	CJE0846	JJD26997_0732
CJJ81176_1535	C8J_1347	Cj1334	CJE0856	JJD26997_0733
CJJ81176_1536	C8J_1348	Cj1336	CJE0877	JJD26997_0734
CJJ81176_1537	C8J_1349	Cj1337	CJE0878	JJD26997_0746
CJJ81176_1538	C8J_1354	Cj1338c	CJE0888	JJD26997_0752
CJJ81176_1539	C8J_1370	Cj1339c	CJE0900	JJD26997_0753
CJJ81176_1540	C8J_1380	Cj1340c	CJE0905	JJD26997_0754
CJJ81176_1541	C8J_1388	Cj1341c	CJE0926	JJD26997_0767
CJJ81176_1542	C8J_1390	Cj1360c	CJE0928	JJD26997_0799
CJJ81176_1543	C8J_1391	Cj1365c	CJE0929	JJD26997_0800
CJJ81176_1544	C8J_1393	Cj1368	CJE0931	JJD26997_0801
CJJ81176_1554	C8J_1416	Cj1369	CJE0935	JJD26997_0812
CJJ81176_1560	C8J_1420	Cj1387c	CJE0946	JJD26997_0815
CJJ81176_1570	C8J_1427	Cj1397	CJE0947	JJD26997_0820
CJJ81176_1571	C8J_1446	Cj1415c	CJE0958	JJD26997_0831
CJJ81176_1572	C8J_1448	Cj1416c	CJE0960	JJD26997_0832
CJJ81176_1573	C8J_1449	Cj1417c	CJE0964	JJD26997_0833
CJJ81176_1578	C8J_1450	Cj1418c	CJE0979	JJD26997_0834
CJJ81176_1754	C8J_1451	Cj1419c	CJE0991	JJD26997_0835
CJJ81176_1598	C8J_1452	Cj1420c	CJE0994	JJD26997_0836
CJJ81176_1620	C8J_1456	Cj1421c	CJE1041	JJD26997_0837
CJJ81176_1623	C8J_1457	Cj1422c	CJE1050	JJD26997_0838
CJJ81176_1630	C8J_1458	Cj1426c	CJE1051	JJD26997_0839
CJJ81176_1633	C8J_1459	Cj1427c	CJE1052	JJD26997_0840
CJJ81176_1647	C8J_1466	Cj1428c	CJE1053	JJD26997_0841
CJJ81176_1648	C8J_1472	Cj1429c	CJE1054	JJD26997_0844
CJJ81176_1658	C8J_1482	Cj1430c	CJE1055	JJD26997_0845
CJJ81176_1659	C8J_1483	Cj1431c	CJE1060	JJD26997_0846
CJJ81176_1667	C8J_1484	Cj1432c	CJE1068	JJD26997_0847
CJJ81176_1671	C8J_1485	Cj1433c	CJE1069	JJD26997_0848
CJJ81176_1691	C8J_1486	Cj1434c	CJE1092	JJD26997_0849
CJJ81176_1693	C8J_1492	Cj1435c	CJE1093	JJD26997_0850
CJJ81176_1695	C8J_1493	Cj1436c	CJE1094	JJD26997_0851
CJJ81176_1696	C8J_1512	Cj1437c	CJE1095	JJD26997_0852
CJJ81176_1700	C8J_1523	Cj1438c	CJE1096	JJD26997_0853
CJJ81176_1702	C8J_1531	Cj1439c	CJE1097	JJD26997_0854
CJJ81176_0002	C8J_1534	Cj1440c	CJE1098	JJD26997_0855
CJJ81176_0010	C8J_1541	Cj1441c	CJE1099	JJD26997_0856
CJJ81176_0024	C8J_1544	Cj1448c	CJE1100	JJD26997_0857
234	C8J_1558	Cj1464	CJE1101	JJD26997_0859
	C8J_1559	Cj1475c	CJE1102	JJD26997_0860
	C8J_1572	Cj1483c	CJE1103	JJD26997_0861
	C8J_1576	Cj1485c	CJE1104	JJD26997_0862
	C8J_1585	Cj1486c	CJE1105	JJD26997_0863
	C8J_1586	Cj1488c	CJE1106	JJD26997_0864
	C8J_1587	Cj1501	CJE1108	JJD26997_0865
	C8J_1588	Cj1513c	CJE1109	JJD26997_0866
	C8J_1589	Cj1517	CJE1110	JJD26997_0867
	C8J_1590	Cj1520	CJE1111	JJD26997_0868
	C8J_1591	Cj1547	CJE1112	JJD26997_0869
	C8J_1598	Cj1549c	CJE1113	JJD26997_0870
	C8J_1600	Cj1550c	CJE1114	JJD26997_0871
	C8J_1602	Cj1551c	CJE1115	JJD26997_0872
	C8J_1603	Cj1552c	CJE1116	JJD26997_0898
	C8J_1607	Cj1553c	CJE1117	JJD26997_0901
	C8J_1609	Cj1555c	CJE1118	JJD26997_0913
	C8J_1612	Cj1556	CJE1119	JJD26997_0926
	C8J_1618	Cj1558	CJE1120	JJD26997_0927
	C8J_1619	Cj1560	CJE1122	JJD26997_0928
	C8J_1620	Cj1569c	CJE1123	JJD26997_0929
	C8J_1629	Cj1575c	CJE1124	JJD26997_0930
	256	Cj1590	CJE1125	JJD26997_0931
		Cj1591	CJE1126	JJD26997_0932
		Cj1611	CJE1127	JJD26997_0933
		Cj1629	CJE1128	JJD26997_0934
		Cj1632c	CJE1129	JJD26997_0935
		Cj1639	CJE1130	JJD26997_0936
		Cj1642	CJE1131	JJD26997_0937
		Cj1656c	CJE1132	JJD26997_0938
		Cj1667c	CJE1133	JJD26997_0942
		Cj1668c	CJE1134	JJD26997_0943
		Cj1671c	CJE1135	JJD26997_0944
		Cj1675	CJE1136	JJD26997_0945
		Cj1677	CJE1137	JJD26997_0946
		Cj1678	CJE1138	JJD26997_0947
		Cj1679	CJE1139	JJD26997_0948
		Cj1694c	CJE1141	JJD26997_0949
		Cj1696c	CJE1142	JJD26997_0950
		Cj1698c	CJE1143	JJD26997_0951
		Cj1699c	CJE1144	JJD26997_0952
		Cj1703c	CJE1145	JJD26997_0953
		Cj1705c	CJE1146	JJD26997_0954
		Cj1708c	CJE1147	JJD26997_0955
		Cj1714	CJE1148	JJD26997_0956
		Cj1721c	CJE1149	JJD26997_0957
		Cj1722c	CJE1150	JJD26997_0958
		Cj1723c	CJE1151	JJD26997_0959
		Cj1728c	CJE1152	JJD26997_0960
		Cj1729c	CJE1153	JJD26997_0961
		284	CJE1154	JJD26997_0962
			CJE1155	JJD26997_0963
			CJE1165	JJD26997_0964
			CJE1180	JJD26997_0965
			CJE1191	JJD26997_0966
			CJE1200	JJD26997_0967
			CJE1203	JJD26997_0968
			CJE1215	JJD26997_0969
			CJE1219	JJD26997_0970
			CJE1229	JJD26997_0973
			CJE1237	JJD26997_0974
			CJE1246	JJD26997_0975
			CJE1250	JJD26997_0976
			CJE1278	JJD26997_0977
			CJE1279	JJD26997_0978
			CJE1280	JJD26997_0981
			CJE1281	JJD26997_0982
			CJE1290	JJD26997_0983
			CJE1296	JJD26997_0989
			CJE1298	JJD26997_0991
			CJE1303	JJD26997_0993
			CJE1310	JJD26997_0996
			CJE1337	JJD26997_1010
			CJE1342	JJD26997_1024
			CJE1345	JJD26997_1025
			CJE1349	JJD26997_1029
			CJE1351	JJD26997_1037
			CJE1355	JJD26997_1038
			CJE1384	JJD26997_1039
			CJE1395	JJD26997_1040
			CJE1409	JJD26997_1041
			CJE1418	JJD26997_1045
			CJE1419	JJD26997_1057
			CJE1420	JJD26997_1079
			CJE1421	JJD26997_1101
			CJE1422	JJD26997_1103
			CJE1423	JJD26997_1104
			CJE1424	JJD26997_1105
			CJE1425	JJD26997_1106
			CJE1426	JJD26997_1107
			CJE1427	JJD26997_1108
			CJE1428	JJD26997_1109
			CJE1429	JJD26997_1110
			CJE1430	JJD26997_1111
			CJE1431	JJD26997_1112
			CJE1432	JJD26997_1113
			CJE1433	JJD26997_1114
			CJE1434	JJD26997_1115
			CJE1435	JJD26997_1116
			CJE1436	JJD26997_1117
			CJE1437	JJD26997_1118
			CJE1438	JJD26997_1119
			CJE1439	JJD26997_1120
			CJE1440	JJD26997_1121
			CJE1441	JJD26997_1122
			CJE1442	JJD26997_1123
			CJE1443	JJD26997_1124
			CJE1444	JJD26997_1125
			CJE1445	JJD26997_1128
			CJE1446	JJD26997_1129
			CJE1447	JJD26997_1130
			CJE1448	JJD26997_1131
			CJE1449	JJD26997_1132
			CJE1450	JJD26997_1133
			CJE1451	JJD26997_1134
			CJE1452	JJD26997_1135
			CJE1453	JJD26997_1136
			CJE1454	JJD26997_1137
			CJE1455	JJD26997_1139
			CJE1456	JJD26997_1140
			CJE1457	JJD26997_1141
			CJE1458	JJD26997_1142
			CJE1459	JJD26997_1143
			CJE1460	JJD26997_1144
			CJE1461	JJD26997_1145
			CJE1462	JJD26997_1146
			CJE1463	JJD26997_1147
			CJE1464	JJD26997_1148
			CJE1465	JJD26997_1149
			CJE1466	JJD26997_1151
			CJE1467	JJD26997_1152
			CJE1468	JJD26997_1153
			CJE1469	JJD26997_1154
			CJE1470	JJD26997_1194
			CJE1471	JJD26997_1196
			CJE1472	JJD26997_1213
			CJE1473	JJD26997_1224
			CJE1474	JJD26997_1225
			CJE1488	JJD26997_1251
			CJE1489	JJD26997_1254
			CJE1490	JJD26997_1265
			CJE1493	JJD26997_1266
			CJE1495	JJD26997_1267
			CJE1496	JJD26997_1268
			CJE1497	JJD26997_1269
			CJE1498	JJD26997_1270
			CJE1499	JJD26997_1271
			CJE1500	JJD26997_1272
			CJE1501	JJD26997_1276
			CJE1502	JJD26997_1279
			CJE1503	JJD26997_1281
			CJE1504	JJD26997_1295
			CJE1513	JJD26997_1296
			CJE1514	JJD26997_1324
			CJE1515	JJD26997_1325
			CJE1516	JJD26997_1332
			CJE1517	JJD26997_1333
			CJE1518	JJD26997_1344
			CJE1519	JJD26997_1370
			CJE1520	JJD26997_1373
			CJE1521	JJD26997_1374
			CJE1523	JJD26997_1380
			CJE1525	JJD26997_1391
			CJE1526	JJD26997_1404
			CJE1527	JJD26997_1418
			CJE1528	JJD26997_1421
			CJE1529	JJD26997_1424
			CJE1530	JJD26997_1425
			CJE1557	JJD26997_1426
			CJE1560	JJD26997_1440
			CJE1561	JJD26997_1445
			CJE1578	JJD26997_1446
			CJE1584	JJD26997_1447
			CJE1602	JJD26997_1448
			CJE1603	JJD26997_1449
			CJE1604	JJD26997_1451
			CJE1605	JJD26997_1453
			CJE1606	JJD26997_1454
			CJE1607	JJD26997_1462
			CJE1608	JJD26997_1464
			CJE1612	JJD26997_1480
			CJE1613	JJD26997_1482
			CJE1614	JJD26997_1489
			CJE1615	JJD26997_1490
			CJE1616	JJD26997_1496
			CJE1621	JJD26997_1513
			CJE1630	JJD26997_1514
			CJE1638	JJD26997_1515
			CJE1648	JJD26997_1516
			CJE1656	JJD26997_1517
			CJE1658	JJD26997_1518
			CJE1659	JJD26997_1521
			CJE1661	JJD26997_1530
			CJE1672	JJD26997_1531
			CJE1674	JJD26997_1533
			CJE1685	JJD26997_1559
			CJE1687	JJD26997_1560
			CJE1690	JJD26997_1587
			CJE1692	JJD26997_1593
			CJE1721	JJD26997_1604
			CJE1723	JJD26997_1615
			CJE1724	JJD26997_1625
			CJE1726	JJD26997_1628
			CJE1730	JJD26997_1633
			CJE1731	JJD26997_1635
			CJE1732	JJD26997_1636
			CJE1733	JJD26997_1637
			CJE1740	JJD26997_1639
			CJE1746	JJD26997_1649
			CJE1755	JJD26997_1650
			CJE1762	JJD26997_1653
			CJE1763	JJD26997_1659
			CJE1783	JJD26997_1660
			CJE1801	JJD26997_1661
			CJE1804	JJD26997_1663
			CJE1811	JJD26997_1664
			CJE1814	JJD26997_1674
			CJE1828	JJD26997_1679
			CJE1829	JJD26997_1680
			CJE1839	JJD26997_1681
			CJE1840	JJD26997_1682
			CJE1843	JJD26997_1691
			CJE1847	JJD26997_1700
			CJE1862	JJD26997_1701
			CJE1864	JJD26997_1702
			CJE1866	JJD26997_1703
			CJE1867	JJD26997_1704
			CJE1871	JJD26997_1705
			CJE1873	JJD26997_1706
			CJE1876	JJD26997_1723
			CJE1877	JJD26997_1726
			CJE1883	JJD26997_1728
			CJE1884	JJD26997_1748
			CJE1896	JJD26997_1749
			468	JJD26997_1750
				JJD26997_1751
				JJD26997_1752
				JJD26997_1753
				JJD26997_1757
				JJD26997_1762
				JJD26997_1765
				JJD26997_1766
				JJD26997_1773
				JJD26997_1777
				JJD26997_1791
				JJD26997_1797
				JJD26997_1798
				JJD26997_1799
				JJD26997_1800
				JJD26997_1801
				JJD26997_1802
				JJD26997_1803
				JJD26997_1804
				JJD26997_1805
				JJD26997_1806
				JJD26997_1807
				JJD26997_1808
				JJD26997_1809
				JJD26997_1812
				JJD26997_1822
				JJD26997_1830
				JJD26997_1832
				JJD26997_1834
				JJD26997_1849
				JJD26997_1850
				JJD26997_1851
				JJD26997_1852
				JJD26997_1853
				JJD26997_1865
				JJD26997_1870
				JJD26997_1898
				JJD26997_1904
				JJD26997_1909
				JJD26997_1910
				JJD26997_1911
				JJD26997_1912
				JJD26997_1920
				JJD26997_1926
				JJD26997_1944
				JJD26997_1953
				JJD26997_1954
				JJD26997_1965
				JJD26997_1985
				JJD26997_1988
				JJD26997_1999
				JJD26997_2002
				JJD26997_2017
				JJD26997_2024
				JJD26997_2030
				JJD26997_2031
				JJD26997_2032
				JJD26997_2033
				JJD26997_2034
				JJD26997_2035
				JJD26997_2036
				JJD26997_2045
				JJD26997_2049
				JJD26997_2052
				JJD26997_2068
				JJD26997_2070
				JJD26997_2072
				JJD26997_2073
				JJD26997_2077
				JJD26997_2079
				JJD26997_2082
				JJD26997_2100
				JJD26997_2101
				JJD26997_2103
				544
