# Supplementary material for: Genomic Characterization of the Guillain-Barre Syndrome-Associated Campylobacter jejuni ICDCCJ07001 Isolate
Source: PLoS One. 2010 Nov 29;5(11):e15060. doi: 10.1371/journal.pone.0015060 (PMC2993937; doi:10.1371/journal.pone.0015060)
Supplement: File S5 — Comparisons of the virulence and virulence associated genes between C. jejuni subsp. jejuni 07001, C. jejuni 81-176, 81-116, NCTC11168, RM1221 and C. jejuni subsp. doylei 269.97. Twenty-seven virulence and virulence associated genes common to Campylobacter sp. were compared between the selected C. jejuni strains. The comparison results were summarized in the supplementary File S5. (XLS) [file pone.0015060.s005.xls]

## Sheet: Sheet1
	Protein Name	Compared C. jejuni strains
		ICDCCJ07001	NCTC11168	RM1221	81-176	269.97	81116
1	invasion antigen B	ICDCCJ07001_867	Cj0914c	CJE0992	CJJ810921	JJD26997_0900	C8J_0850
2	cadF	ICDCCJ07001_1408	Cj1478c	CJE1651	CJJ811471	JJD26997_1825	C8J_1383
3	surface-exposed lipoprotein jlpA	ICDCCJ07001_943	Cj0983	CJE1065	CJJ811002	JJD26997_0805	C8J_0922
4	PEB1	ICDCCJ07001_871	Cj0919c	CJE0997	CJJ810926	JJD26997_0895	C8J_0856
5	PEB1	ICDCCJ07001_872	Cj0920c	CJE0998	CJJ810927	JJD26997_0894	C8J_0857
6	PEB1	ICDCCJ07001_873	Cj0921c	CJE0999	CJJ810928	JJD26997_0893	C8J_0858
7	PEB1	ICDCCJ07001_874	Cj0922c	CJE1000	CJJ810929	JJD26997_0892	C8J_0859
8	fibronectin type III domain protein	ICDCCJ07001_1226	Cj1279c	CJE1415	CJJ811295	JJD26997_0446	C8J_1223
9	fibronectin/fibrinogen-binding	ICDCCJ07001_1281	Cj1349c	CJE1538	CJJ811348	JJD26997_0361	C8J_1265
10	cytolethal distending toxin C	ICDCCJ07001_73	Cj0077c	CJE0073	CJJ810114	-	C8J_0070
11	cytolethal distending toxin	ICDCCJ07001_74	Cj0078c	CJE0074	CJJ810115	-	C8J_0071
12	cytolethal distending toxin	ICDCCJ07001_75	Cj0079c	CJE0075	CJJ810116	-	C8J_0072
13	sensor histidine kinase	ICDCCJ07001_844	Cj0889c	CJE0968	CJJ810898	JJD26997_0924	C8J_0826
14	putative sensory transduction	ICDCCJ07001_845	Cj0890c	CJE0969	CJJ810899	JJD26997_0923	C8J_0827
15	sensor histidine kinase	ICDCCJ07001_1169	Cj1222c	CJE1357	CJJ811235	-	C8J_1165
16	putative two-component regulator	ICDCCJ07001_1170	Cj1223c	CJE1358	CJJ811236	JJD26997_0504	C8J_1166
17	sensor histidine kinase	ICDCCJ07001_1174	Cj1226c	CJE1361	CJJ811240	JJD26997_0499	C8J_1169
18	DNA-binding response regulator	ICDCCJ07001_1175	Cj1227c	CJE1362	CJJ811241	JJD26997_0498	C8J_1170
19	two-component regulator	ICDCCJ07001_1208	Cj1261	CJE1397	CJJ811277	JJD26997_0464	C8J_1205
20	sensor histidine kinase	ICDCCJ07001_1209	Cj1262	CJE1398	CJJ811278	JJD26997_0463	C8J_1206
21	DNA-binding response regulator	ICDCCJ07001_1418	Cj1491c	CJE1664	CJJ811483	JJD26997_1837	C8J_1396
22	sensory box sensor histidine kinase	ICDCCJ07001_1419	Cj1492c	CJE1665	CJJ811484	-	C8J_1397
23	DNA-binding response regulator	ICDCCJ07001_324	Cj0355c	CJE0404	CJJ810379	JJD26997_1603	C8J_0332
24	response regulator domain protein	ICDCCJ07001_589	Cj0643	CJE0746	CJJ810671	JJD26997_1356	C8J_0602
25	sigma-54 dependent DNA-binding	ICDCCJ07001_985	Cj1024c	CJE1168	CJJ811043	JJD26997_0764	C8J_0961
26	DNA-binding response regulator	ICDCCJ07001_1520	Cj1608	CJE1780	CJJ811595	JJD26997_1962	C8J_1509
27	sensor histidine kinase	ICDCCJ07001_765	Cj0793	CJE0884	CJJ810814	JJD26997_1218	C8J_0744
	-', no homologous CDS was detected
